# Supplementary material for: The Longissimus and Semimembranosus Muscles Display Marked Differences in Their Gene Expression Profiles in Pig
Source: PLoS One. 2014 May 8;9(5):e96491. doi: 10.1371/journal.pone.0096491 (PMC4014511; doi:10.1371/journal.pone.0096491)
Supplement: Table S1 — Genes overexpressed in Longissimus. Results were expressed as the Longissimus to Semimembranosus ratio of the gene expression. The P-value of each gene was adjusted according to the Benjamini and Hochberg procedure. Differentially expressed probes were selected using adjusted P-values of 0.05 or less. Redundancy represented the number of probes per gene. In this list, 240 genes had more than one probe. (XLSX) [file pone.0096491.s001.xlsx]

## Sheet: Tableau_Genes_Differents_LM_sup
Probe name	Human symbol	Human entrez gene	BH P-Value	FC	Redundancy	Description
BX916975.1_1142	ADAMTS8	11095	3.2123141649573e-42	15.3079265568949	1	ADAM metallopeptidase with thrombospondin type 1 motif, 8
CF794503.1_486	RYR1	6261	1.22519717761101e-88	13.5708091981985	1	Ryanodine receptor 1
BP153580.1_592	REV3L	5980	4.86102468764423e-77	8.26810476676807	1	REV3-like, catalytic subunit of DNA polymerase zeta (yeast)
BP155089.1_684	IFRD1	3475	9.48390830701336e-61	6.38858326067932	1	Interferon-related developmental regulator 1
BQ601998.1_1197	PCBP2	5094	2.40337621298235e-75	6.37098733355467	1	similar to Poly(rC)-binding protein 2 (Alpha-CP2) (Putative heterogeneous nuclear ribonucleoprotein X) (hnRNP X) (CTBP) (CBP), transcript variant 7 (LOC477596), mRNA
CK455026.1_871	NUDT3	11165	3.76205549510295e-67	6.28827544173994	1	Diphosphoinositol polyphosphate phosphohydrolase 1
BW974780.1_714	PHKB	5257	5.86014512163783e-56	5.75654147035161	2	Phosphorylase b kinase regulatory subunit beta
CN164466.1_537	ATP5I	521	3.70226980303693e-61	5.75473166895122	1	ATP synthase subunit e, mitochondrial
BP150228.1_1190	CD2BP2	10421	7.70690565241493e-59	5.66929096719041	5	LINE-1 reverse transcriptase homolog
CA778457.1_2239	ZNF146	7705	9.68738728001979e-58	5.58342607699913	2	zinc finger protein 146
BF441514.1_581	KIDINS220	57498	2.13771145465448e-80	5.37098632922451	1	kinase D-interacting substrate, 220kDa
BP433462.1_927	MITF	4286	8.89497999452324e-76	5.33485727122754	1	Microphthalmia-associated transcription factor
BM658937.1_1001	ZBTB16	7704	1.89349628645609e-72	5.27482768396688	1	Zinc finger and BTB domain-containing protein 16
CJ027694.1_644	ANKRD23	200539	2.9681335946221e-67	5.08196612764916	2	Ankyrin repeat domain-containing protein 23
CJ039357.1_550	SETD5	55209	3.73780808582978e-54	5.06634248797259	5	similar to SET domain containing 5 (LOC100152258), mRNA
AJ683012.1_419	MAP3K5	4217	1.75065559807083e-40	4.9918515306789	1	similar to mitogen-activated protein kinase kinase kinase 5 (LOC100157454), mRNA
AJ661775.1_1050	RPS24	6229	1.21613753649158e-57	4.91675218350699	1	similar to ribosomal protein S24, transcript variant 3 (LOC100155012), mRNA
CF175291.1_1133	AGRN	375790	2.62519291096904e-107	4.88480013890476	1	Agrin
BM484460.1_1237	ATP5E	514	2.40631979983173e-72	4.69225766249755	1	ATP synthase, H+ transporting, mitochondrial F1 complex, epsilon subunit
BP435274.1_898	SETD5	55209	3.06317776845229e-67	4.52263180176713	5	similar to SET domain containing 5 (LOC100152258), mRNA
BU946807.1_2581	DDX5	1655	1.18385971856583e-44	4.44494347073463	2	DEAD (Asp-Glu-Ala-Asp) box polypeptide 5
BQ604636.1_859	SLC25A29	123096	3.09171030470246e-59	4.36814616795552	2	solute carrier family 25, member 29 (SLC25A29), nuclear gene encoding mitochondrial protein, mRNA
CF367186.1_788	CPT1B	1375	1.81103625666372e-51	4.32148360722919	1	Carnitine O-palmitoyltransferase 1, muscle isoform
CF178031.1_692	HOXD4	3233	1.70627695607641e-71	4.2909046642864	1	homeobox D4
BP152562.1_1690	RCOR1	23186	1.80490247916423e-66	4.26212002271476	1	REST corepressor 1
CB286363.1_1746	PABPN1	8106	4.20778976381953e-89	4.23188060423695	2	Polyadenylate-binding protein 2
BX664907.1_1045	C6ORF70	55780	6.71091610515402e-91	4.22872044966597	2	Transmembrane protein C6orf70
BP443659.1_463	SETD5	55209	1.01481206425901e-106	4.17618959513001	5	similar to SET domain containing 5 (LOC100152258), mRNA
CK452614.1_255	ATM	472	6.39446428956685e-97	4.14734287301997	1	ataxia telangiectasia mutated (ATM), mRNA
AJ658333.1_75	CLK1	1195	1.65853669142132e-75	4.13193630305326	1	CDC-like kinase 1
AJ300980.1_556	IGFN1	91156	1.34080382378599e-98	4.1318443079878	1	Immunoglobulin-like and fibronectin type III domain-containing protein 1
CK451785.1_528	PARD6G	84552	3.65528140145855e-82	4.11141590059027	1	par-6 partitioning defective 6 homolog gamma (C. elegans)
BQ599956.1_1006	TYR	7299	7.43119994907041e-60	4.06953474981511	1	tyrosinase (oculocutaneous albinism IA)
CF361259.1_1079	GNL2	29889	6.16425330378353e-50	4.03177079311365	2	Nucleolar GTP-binding protein 2
BM083204.1_640	PDE4B	5142	1.68037657963609e-48	4.00137234657799	1	phosphodiesterase 4B, cAMP-specific (phosphodiesterase E4 dunce homolog, Drosophila)
BP453107.1_1061	MICAL2	9645	2.23823653764246e-45	3.9888408487939	1	microtubule associated monoxygenase, calponin and LIM domain containing 2
CF795906.1_1051	C10ORF11	83938	2.21719522385078e-72	3.92405153189661	1	Leucine-rich repeat-containing protein C10orf11 homolog
CN166922.1_883	SPAG8	26206	5.80116749170988e-62	3.9090640998442	1	Sperm-associated antigen 8
CF179488.1_1604	FNBP4	23360	1.28643332295822e-67	3.90528194050931	2	formin binding protein 4 (FNBP4), mRNA
F23083.1.s_1523	TGFA	7039	6.10367610939046e-92	3.89946756139431	1	Protransforming growth factor alpha
BQ598949.1_1150	PTGES	9536	2.49883882561189e-92	3.88804221001363	1	microsomal prostaglandin E synthase-1
CJ026646.1_616	SAR1B	51128	6.99187214180645e-49	3.86623879808683	1	GTP-binding protein SAR1b
BQ599991.1_1043	SLC16A12	387700	2.37313503646528e-95	3.8527897505337	1	solute carrier family 16, member 12 (monocarboxylic acid transporter 12) (SLC16A12), mRNA
BX666871.1_657	MTIF2	4528	1.13154180830696e-104	3.84035160718835	2	mitochondrial translational initiation factor 2
CF359021.1_1042	RBM25	58517	6.13290999580307e-68	3.81864505596872	1	RNA-binding protein 25
F22982.1.s_594	ALDOA	226	1.07850385366127e-100	3.81261934957639	1	Fructose-bisphosphate aldolase A
CN025216.1_588	CCDC55	84081	1.45991881450618e-82	3.78265686832187	1	Coiled-coil domain-containing protein 55
BW970672.1_237	TLR6	10333	5.25502932160199e-104	3.75204620058284	1	Toll-like receptor 6
CO938904.1_651	RBL1	5933	6.19443497152673e-86	3.73894868330017	1	Retinoblastoma-like protein 1
BX668767.1_823	TRMT11	60487	5.09388526883429e-57	3.68156710170057	1	tRNA methyltransferase 11 homolog (S. cerevisiae)
AU296290.1_1519	FAM13A	10144	1.35169639031727e-28	3.64428173458957	1	Protein FAM13A
CB473453.1_332	UBE2E1	7324	5.05962305980386e-95	3.64397810263566	1	similar to Ubiquitin-conjugating enzyme E2 E1 (Ubiquitin-protein ligase E1) (Ubiquitin carrier protein E1) (UbcM3), transcript variant 1 (LOC477048), mRNA
CN157422.1_1074	PARP14	54625	6.69368169060277e-54	3.62301547830377	1	poly (ADP-ribose) polymerase family, member 14 (PARP14), mRNA
AU296005.1_1367	ANKS3	124401	3.7766163559796e-84	3.61642614483925	1	Ankyrin repeat and SAM domain-containing protein 3
CF178230.1_703	MRPL33	9553	1.29057088071353e-36	3.6146905878303	1	39S ribosomal protein L33, mitochondrial
BP160464.1_470	PEX12	5193	8.56251395784183e-87	3.5807193124562	1	Peroxisome assembly protein 12
BX923023.1_997	NDUFAB1	4706	3.68181685951127e-42	3.57581317544508	1	similar to Acyl carrier protein, mitochondrial precursor (ACP) (NADH-ubiquinone oxidoreductase 9.6 kDa subunit) (CI-SDAP) (LOC479805), mRNA
CF179488.1_1544	FNBP4	23360	5.94433963368311e-80	3.53649860604303	2	Formin-binding protein 4
BM659192.1_1534	AGPAT5	55326	2.00389811182067e-96	3.47468383760561	1	1-acyl-sn-glycerol-3-phosphate acyltransferase epsilon
BQ597828.1_935	ME2	4200	7.0205504662834e-78	3.46391322206226	1	NAD-dependent malic enzyme, mitochondrial
BP149064.1_1828	AP3S1	1176	8.23118597461916e-68	3.4618790097885	1	AP-3 complex subunit sigma-1
CF361784.1_1285	DAPK1	1612	4.7433394090066e-86	3.43811638035307	1	death-associated protein kinase 1
AW787103.1_646	TOP3A	7156	9.08246833895183e-20	3.41314508882331	1	DNA topoisomerase 3-alpha
CN153224.1_1053	SLC7A9	11136	2.59697684002459e-92	3.34637581067336	1	solute carrier family 7 (cationic amino acid transporter, y+ system), member 9 (SLC7A9), mRNA
CF359500.1_643	UQCRH	7388	7.39337365153774e-63	3.3422587193232	1	Cytochrome b-c1 complex subunit 6, mitochondrial
BP139481.1_1025	AKAP9	10142	3.08109850195988e-62	3.33404519354453	2	A kinase (PRKA) anchor protein (yotiao) 9
CF791512.1_1058	SLC16A1	6566	7.68286199383804e-95	3.26530020019203	1	Monocarboxylate transporter 1
BP438223.1_926	GGNBP2	79893	7.93689466191304e-66	3.25942980849592	2	Gametogenetin-binding protein 2
BP454964.1_1204	ANKRD10	55608	4.0214128492322e-41	3.25925026354474	1	ankyrin repeat domain 10
CF795151.1_784	TXNDC16	57544	1.60156699169195e-108	3.25907795243865	2	Thioredoxin domain-containing protein 16
BX674107.1_1259	ZCRB1	85437	2.1111634475197e-96	3.25473905048787	2	Zinc finger CCHC-type and RNA-binding motif-containing protein 1
CF792646.1_1375	RDH16	8608	1.19365337956156e-40	3.21288807497391	1	retinol dehydrogenase 16 (all-trans)
CO954950.1_321	CRNKL1	51340	6.90022254466482e-93	3.19707044048867	1	Crooked neck-like protein 1
BQ598707.1_2432	LARP7	51574	5.14155233377554e-57	3.13861386537947	2	La-related protein 7
BQ600727.1_1074	TAF1D	79101	1.08504440460465e-47	3.13021619355821	1	TATA box-binding protein-associated factor RNA polymerase I subunit D
CD572451.1_1344	LENG9	94059	1.31864374148307e-85	3.12008040016938	1	similar to leukocyte receptor cluster member 9 (predicted) (LENG9), mRNA
BX669838.1_802	LYRM2	57226	2.37612310342519e-55	3.10519707586111	1	LYR motif-containing protein 2
CF175695.1_983	GCSH	2653	6.73862068589043e-91	3.09669100003257	2	Glycine cleavage system H protein, mitochondrial
CF177922.1_579	LRRC45	201255	6.01987061411116e-85	3.09265039917394	1	leucine rich repeat containing 45
BX666386.1_612	CCDC76	54482	1.13559161806326e-70	3.09079960603377	1	coiled-coil domain containing 76 (CCDC76), mRNA
CA780068.1_1191	KDELR3	11015	7.04782445979725e-91	3.08974483319897	1	KDEL (Lys-Asp-Glu-Leu) endoplasmic reticulum protein retention receptor 3
BQ604463.1_413	NAT9	26151	6.19440618068638e-59	3.08952695383178	1	N-acetyltransferase 9 (GCN5-related, putative)
BQ597881.1_2931	SFRS18	25957	2.00917207059153e-55	3.08719593845782	1	Splicing factor, arginine/serine-rich 18
BQ597429.1_507	GAPVD1	26130	5.0094541680742e-93	3.0866961532625	1	GTPase activating protein and VPS9 domains 1
BM659151.1_2893	ITIH4	3700	3.93263332348092e-37	3.04718584190321	1	inter-alpha (globulin) inhibitor H4 (plasma Kallikrein-sensitive glycoprotein)
BQ599841.1_1057	BAMBI	25805	4.55970174979099e-81	3.03933507240229	1	BMP and activin membrane-bound inhibitor homolog (Xenopus laevis) (BAMBI), mRNA
BE234736.1_1649	FARP2	9855	6.01293881592303e-63	3.02982474342761	1	FERM, RhoGEF and pleckstrin domain protein 2
AB050306.1_188	HNRPDL	9987	3.78019856457363e-79	3.02336801125072	1	heterogeneous nuclear ribonucleoprotein D-like
CN156797.1_163	TCEB1	6921	7.86246665871745e-91	3.02061071392938	1	Transcription elongation factor B polypeptide 1
BM658961.1_1468	BTAF1	9044	6.5520633816595e-71	3.02013504097234	1	similar to TATA-binding protein-associated factor 172 (ATP-dependent helicase BTAF1) (TBP-associated factor 172) (TAF-172) (TAF(II)170) (B-TFIID transcription factor-associated 170 kDa subunit)
BX671182.1_451	FAM101A	144347	1.72794600900813e-65	3.0086203798026	1	Protein FAM101A
BQ598707.1_2492	LARP7	51574	9.12992322057254e-61	2.99929660062062	2	La-related protein 7
BM659490.1_1601	AKAP9	10142	6.65428217508743e-65	2.97147941436051	2	A kinase (PRKA) anchor protein (yotiao) 9
BQ603254.1_1972	NUDT21	11051	9.6827853644846e-77	2.97021908660873	2	Cleavage and polyadenylation specificity factor subunit 5
CJ027694.1_26	ANKRD23	200539	3.11697631538705e-36	2.94730627776161	2	ankyrin repeat domain 23
CK463109.1_751	NPHP4	261734	1.52921152739455e-61	2.94344596515987	1	Nephrocystin-4
BP146860.1_550	CWC27	10283	4.93803753468783e-45	2.94081876374173	1	Peptidyl-prolyl cis-trans isomerase SDCCAG10 (EC 5.2.1.8)
CF366783.1_1013	ABCA8	10351	2.41977049036447e-57	2.93721213012707	1	ATP-binding cassette sub-family A member 8
BQ598850.1_1772	CCNL1	57018	1.11839160280568e-61	2.9160819086275	1	cyclin L1 / Entrez_ID
CF179534.1_1868	APOA5	116519	1.70522593564855e-87	2.90961427519897	1	apolipoprotein A-V
BP156814.1_797	C2ORF64	493753	2.88788525571728e-23	2.88764193929382	2	chromosome 2 open reading frame 64 (C2orf64), mRNA
BP162347.1_1218	CLCN3	1182	5.49716332320973e-40	2.86101844792877	1	H(+)/Cl(-) exchange transporter 3
CF181146.1_895	FAM160A1	729830	7.79676075490449e-84	2.85905722737154	1	Protein FAM160A1
AJ275247.1_3153	KTN1	3895	2.95516785629374e-63	2.85844210972287	1	Kinectin
CF175710.1_1483	AP4M1	9179	1.25874119855542e-103	2.85604571528472	1	AP-4 complex subunit mu-1
CA779652.1_1715	PAPD4	167153	2.07183965291744e-71	2.83944688406199	1	PAP associated domain containing 4
BM659749.1_1442	DCK	1633	3.60141444518616e-91	2.83273629835182	1	deoxycytidine kinase
BQ598231.1_1315	CATSPERG	57828	2.77183044908097e-59	2.82741704780099	1	cation channel, sperm-associated, gamma
AJ654407.1_314	EIF4G2	1982	3.74054711430512e-66	2.80418449560696	1	eukaryotic translation initiation factor 4 gamma, 2
AJ680191.1_11	SLC4A7	9497	3.31956646761913e-27	2.80112707486671	1	solute carrier family 4, sodium bicarbonate cotransporter, member 7 (SLC4A7), mRNA
BQ602189.1_1436	CCNT2	905	4.60888038848795e-66	2.79985167370294	1	cyclin T2
CF355705.1_858	MCOLN2	255231	3.54899723699367e-91	2.79815982066188	1	mucolipin 2
CK457869.1_576	CCDC75	253635	1.21632958745443e-56	2.79765509632765	1	coiled-coil domain containing 75
CF175352.1_851	EEA1	8411	5.01627986780648e-43	2.78944087565832	2	early endosome antigen 1
CJ015877.1_701	SMC3	9126	1.11859367190789e-50	2.77628133103799	3	structural maintenance of chromosomes 3
BX919744.1_491	PPP1R3A	5506	5.50193204103488e-51	2.77351988468432	1	protein phosphatase 1, regulatory (inhibitor) subunit 3A / Entrez_ID
scan0024d._327	SRSF5	6430	3.3296082394119e-40	2.76608813746726	1	splicing factor, arginine/serine-rich 5
CF175387.1_733	CIR1	9541	3.33964750916448e-57	2.76019547643042	1	misc_RNA (LOC534057), miscRNA.
BQ602516.1_2875	PIK3C3	5289	4.17461147823099e-58	2.75852405800285	1	Phosphatidylinositol 3-kinase catalytic subunit type 3 (PtdIns-3-kinase type 3)(PI3-kinase type 3)(PI3K type 3)(EC 2.7.1.137)(Phosphoinositide-3-kinase class 3)
BP458203.1_284	PTPN4	5775	1.08112295612502e-59	2.74978372131862	2	protein tyrosine phosphatase, non-receptor type 4 (megakaryocyte)
CF359083.1_184	ETHE1	23474	7.1097714817316e-95	2.73609006699091	1	Protein ETHE1, mitochondrial
CF363844.1_1353	ZCCHC6	79670	1.77540610208806e-51	2.70958098042478	1	Terminal uridylyltransferase 7
BM659705.1_1131	RAD50	10111	4.07717226811851e-50	2.6952099709963	4	RAD50 homolog (S. cerevisiae)
BX673343.1_467	TRDN	10345	2.30737488328033e-62	2.68617840595533	1	triadin
BQ603563.1_1058	SNAPC5	10302	1.02950232131837e-71	2.67956063861526	1	snRNA-activating protein complex subunit 5
CB472463.1_1786	CPEB4	80315	7.64067885077082e-44	2.67640755823118	2	cytoplasmic polyadenylation element binding protein 4
BX915927.1_1436	FAM161A	84140	1.50008741850916e-48	2.66265882100682	1	family with sequence similarity 161, member A
BP142607.1_100	ZBTB20	26137	2.48169746675731e-43	2.66190700112874	1	Zinc finger and BTB domain-containing protein 20
BX669795.1_940	TTN	7273	2.39239514848791e-73	2.66053078831162	4	titin
BP141406.1_2000	FAM134B	54463	1.40650827143386e-15	2.64859463066821	1	Protein FAM134B
CK462328.1_691	SMC3	9126	6.93780043618316e-61	2.6409232834109	3	structural maintenance of chromosomes 3
CF179400.1_1004	TTN	7273	3.6286045999584e-67	2.6326044917525	4	titin
CF791102.1_2678	CCAR1	55749	3.69556351335859e-92	2.63113458228624	1	Cell division cycle and apoptosis regulator protein 1
BX916816.1_769	VPS13A	23230	5.98355185827343e-55	2.62914872000352	1	vacuolar protein sorting 13A, transcript variant 2 (VPS13A), mRNA
AU296174.1_1538	DNAJC7	7266	1.63705345757858e-67	2.62911836752215	1	DnaJ (Hsp40) homolog, subfamily C, member 7
CJ018606.1_379	SLC2A11	66035	9.62869870685301e-73	2.61385168204483	1	solute carrier family 2 (facilitated glucose transporter), member 11 (SLC2A11), mRNA
CJ017142.1_639	SLTM	79811	2.73918145649185e-60	2.61230087696051	2	SAFB-like, transcription modulator
BQ603171.1_673	BEX4	56271	2.04625242241796e-50	2.60969670090244	1	brain expressed, X-linked 4 (BEX4), mRNA
CF179832.1_1999	SLC25A27	9481	1.72715669161075e-32	2.60488434421658	1	Mitochondrial uncoupling protein 4
AJ662094.1_211	HNRNPR	10236	8.40006012776203e-56	2.60257159139071	2	Heterogeneous nuclear ribonucleoprotein R
BP463288.1_924	EIF4ENIF1	56478	7.11566758430278e-55	2.60008539683358	1	Eukaryotic translation initiation factor 4E transporter
BM658718.1_2620	FDX1	2230	2.47596733451397e-21	2.59507414389958	1	Adrenodoxin, mitochondrial
BQ601465.1_1068	KIAA1109	84162	2.6813862865385e-56	2.58742555460776	1	KIAA1109
AJ651920.1_544	LLPH	84298	7.78070876044972e-62	2.5819774555364	1	Uncharacterized protein C12orf31 homolog
CK459521.1_284	FAM18B	51030	1.41094665906379e-74	2.57423110085736	1	family with sequence similarity 18, member B (FAM18B), mRNA
CA778457.1_2517	ZNF146	7705	1.28442020552626e-42	2.56843129109676	2	Zinc finger protein OZF
BM659704.1_685	FAM36A	116228	7.33703284738897e-69	2.55570993171314	1	Protein FAM36A
BM675724.1_1499	PSMC6	5706	2.86780401837966e-57	2.55027434517736	1	proteasome (prosome, macropain) 26S subunit, ATPase, 6
AF019623.1_1693	MSTN	2660	7.23329257067318e-24	2.54709135093475	1	myostatin
CF363856.1_954	TTC35	9694	7.91670599119357e-51	2.54221407083822	1	Tetratricopeptide repeat protein 35
BQ604538.1_1036	CCDC24	149473	2.14609238619396e-43	2.53411399833029	1	Coiled-coil domain-containing protein 24
CK464462.1_334	CDKN2AIPNL	91368	2.7966081221783e-26	2.53166145759587	1	CDKN2A interacting protein N-terminal like
BU946787.1_1155	SMC3	9126	1.28071253778005e-48	2.52919096847509	3	structural maintenance of chromosomes 3
BP434441.1_893	MGA	23269	1.26809613084897e-62	2.52788097653904	1	MAX gene associated
BP443515.1_1837	ABCA6	23460	2.25187733165791e-64	2.52579099372117	1	hCG2039659-like (ABCA6), mRNA
CK456588.1_1241	GMPS	8833	1.05113614267457e-24	2.5240443747794	1	guanine monphosphate synthetase
AJ656111.1_295	C3ORF33	285315	1.84120877909492e-45	2.5235129087914	1	Uncharacterized protein C3orf33
BQ599680.1_1148	SLTM	79811	8.87462941156469e-64	2.52336815959135	2	SAFB-like, transcription modulator Gene
CF788861.1_393	SFRS2IP	9169	9.30474778330086e-56	2.51956291379076	2	splicing factor, arginine/serine-rich 2, interacting protein
CF175257.1_837	GRPEL2	134266	3.35263929548589e-29	2.51799670881006	1	GrpE protein homolog 2, mitochondrial
BP461038.1_1576	RPL21	6144	2.56284162565949e-46	2.51323831645411	1	60S ribosomal protein L21
BM659084.1_1699	NAE1	8883	1.62918536749556e-67	2.51205002375356	1	NEDD8-activating enzyme E1 regulatory subunit
BX673541.1_506	CCPG1	9236	6.35457958226622e-56	2.50904322636321	2	cell cycle progression 1
BF077736.1_391	ASB4	51666	2.75112933284878e-35	2.49195769363336	1	ankyrin repeat and SOCS box-containing 4
BG895253.1_895	SPATA5	166378	6.45782107642075e-64	2.49137802172153	1	spermatogenesis associated 5
AJ668470.1_334	EGFR	1956	9.14013047103189e-74	2.48476442448422	3	epidermal growth factor receptor, transcript variant 4 (EGFR), mRNA
BP440966.1_419	ZNF346	23567	2.5534489527677e-66	2.48195089392255	1	Zinc finger protein 346
CJ037953.1_205	CD2BP2	10421	6.8859283495412e-37	2.47978307482202	5	LINE-1 reverse transcriptase homolog
CB482522.1_848	RBM34	23029	7.92072200055831e-58	2.47172800809527	1	RNA binding motif protein 34
BG384902.1_82	TTC14	151613	3.14061224046018e-61	2.46843373379527	1	similar to tetratricopeptide repeat domain 14 (LOC100151821), mRNA
BP440532.1_1344	SUN2	25777	7.68288413415398e-22	2.45855413866745	1	similar to Sad1/unc-84-like protein 2 (Rab5 interacting protein) (Rab5IP) (LOC481250), mRNA
CA513699.1_1905	LRRC39	127495	3.64667876289792e-44	2.4553733495384	1	Leucine-rich repeat-containing protein 39
BQ603164.1_801	SNORD49A	26800	2.97139562764032e-35	2.45327468735508	4	Mus musculus small nucleolar RNA, C/D box 49A (Snord49a), small nucleolar RNA
BX669540.1_1022	ZBED5	58486	1.89554338488082e-39	2.45122760028506	1	zinc finger, BED-type containing 5
AJ660514.1_1289	KIAA1468	57614	7.2228146112621e-27	2.44373147925263	1	KIAA1468
BX665303.1_1000	TRAF3IP1	26146	2.12931463791291e-19	2.44335905345555	1	TNF receptor-associated factor 3 interacting protein 1 (TRAF3IP1), transcript variant 2, mRNA
CF792998.1_453	HERPUD1	9709	1.19313232014121e-31	2.43873194717515	1	Homocysteine-responsive endoplasmic reticulum-resident ubiquitin-like domain member 1 protein
AJ668470.1_394	EGFR	1956	2.10793651413774e-71	2.43713282860998	3	epidermal growth factor receptor, transcript variant 4 (EGFR), mRNA
CF181779.1_2141	TXNDC16	57544	8.92309163829427e-81	2.43675302741449	2	Thioredoxin domain-containing protein 16
BX923330.1_407	SYNE2	23224	1.25869014073779e-39	2.43657252546692	1	spectrin repeat containing, nuclear envelope 2
CK459402.1_1388	RBM12	10137	5.12040843959261e-57	2.42387874471964	1	RNA binding motif protein 12
CK457282.1_592	SAMD4A	23034	3.97054615483836e-24	2.41600427019422	1	sterile alpha motif domain containing 4A
CB286732.1_2442	NT5C2	22978	1.46927633564809e-42	2.40428225595718	1	Cytosolic purine 5'-nucleotidase
BQ601704.1_762	C10ORF78	119392	1.75661215233916e-39	2.4001773953541	1	chromosome 10 open reading frame 78
CF787498.1_1088	ORC4L	5000	8.66147706901157e-69	2.39626560983485	2	origin recognition complex subunit 4, transcript variant 7 (ORC4L), mRNA
BW969753.1_1026	NFKB1	4790	1.82824216845774e-63	2.39506657837924	1	Nuclear factor NF-kappa-B p105 subunit
AJ684895.1_307	SMPDL3A	10924	6.2080130115415e-20	2.3921606593421	2	sphingomyelin phosphodiesterase, acid-like 3A
AW482765.1_664	XRN1	54464	1.29150036149858e-39	2.38757449952036	1	5'-3' exoribonuclease 1
BM659716.1_1890	DNAJC9	23234	1.23818584043135e-33	2.38603747846955	1	DnaJ homolog subfamily C member 9
CF361328.1_2658	STC1	6781	3.06340669459257e-20	2.38317058088114	1	stanniocalcin 1
BQ603103.1_2218	AAGAB	79719	2.62569675788424e-62	2.38192463691827	1	Alpha- and gamma-adaptin-binding protein p34
CA778483.1_1559	NEXN	91624	1.29719381182794e-40	2.37737325074082	1	nexilin (F actin binding protein)
BX926955.1_736	SCLT1	132320	9.2356409498693e-32	2.37619880014565	1	sodium channel and clathrin linker 1
BI336779.1_1032	THUMPD3	25917	3.39086071339008e-41	2.37319895829092	1	THUMP domain-containing protein 3
BP138693.1_757	DECR2	26063	1.04548090827634e-56	2.37158177618227	1	2,4-dienoyl CoA reductase 2, peroxisomal
CF180087.1_1342	RAD18	56852	2.56036445810549e-41	2.36307221733849	1	RAD18 homolog (S. cerevisiae)
BP146850.1_1047	MICAL3	57553	6.77310411491951e-54	2.35707338745127	1	Protein MICAL-3
BM659705.1_1193	RAD50	10111	4.33403798478422e-32	2.35687765219314	4	RAD50 homolog (S. cerevisiae)
CD572429.1_1021	SLC39A10	57181	4.77927735931788e-29	2.35351402316025	1	solute carrier family 39, member 4-like (SLC39A10), mRNA
CF175361.1_965	ANKRD32	84250	8.97291366980945e-48	2.35147928567316	1	Ankyrin repeat domain-containing protein 32
CF181264.1_1063	CCDC34	91057	3.40138032677229e-46	2.34491665545338	1	coiled-coil domain containing 34
CF367093.1_2118	SLMAP	7871	3.31691787075115e-36	2.33827255334457	2	sarcolemma associated protein
CA780880.1_1905	HPGD	3248	8.70895753347361e-27	2.33466314359227	1	15-hydroxyprostaglandin dehydrogenase [NAD+]
CB285400.1_157	PPIG	9360	5.17187839280891e-53	2.33099264657123	1	peptidylprolyl isomerase G (cyclophilin G)
BP149798.1_620	CDKAL1	54901	6.3568057322147e-41	2.32722564575342	2	CDK5 regulatory subunit associated protein 1-like 1
CA780655.1_283	C6ORF132	647024	1.08960043476744e-88	2.32309497269139	1	Uncharacterized protein C6orf132
BX666943.1_1156	CWF19L2	143884	6.81105321037212e-36	2.31628449503303	1	CWF19-like 2, cell cycle control (S. pombe)
CB285593.1_1208	LGALS4	3960	9.77689498371858e-26	2.31596280594829	1	lectin, galactoside-binding, soluble, 4
CF359383.1_885	GLOD4	51031	3.51592796011305e-51	2.31444704419443	2	glyoxalase domain containing 4
BX920656.1_573	TTN	7273	1.07948324482873e-60	2.30940144275139	4	titin
BX674221.1_1451	ORC4L	5000	1.46966626265254e-40	2.30700270814453	2	origin recognition complex, subunit 4-like (yeast)
AJ654156.1_541	DLG1	1739	6.69767967770648e-53	2.2954799450462	2	synapse-associated protein 97, transcript variant 17 (DLG1), mRNA
BM484851.1_2069	SFRS11	9295	1.18096409336956e-61	2.29171062633316	1	splicing factor, arginine/serine-rich 11
BP434632.1_1109	IL18BP	10068	1.97167483100452e-42	2.29102865141342	1	interleukin 18 binding protein
CF359670.1_1954	TTN	7273	4.37119410821119e-57	2.28614772840788	4	titin
BP158599.1_1648	SMUG1	23583	1.96950483879422e-47	2.27344953809188	1	Single-strand selective monofunctional uracil DNA glycosylase
CB287929.1_1532	ARID4A	5926	1.06689760440214e-42	2.2710671352962	2	AT rich interactive domain 4A (RBP1-like)
BX918487.1_1073	AMOTL2	51421	2.24189003666068e-46	2.26820427933171	1	angiomotin like 2
BM190462.1_162	NMD3	51068	4.77530418493453e-36	2.26555665572292	1	NMD3 homolog (S. cerevisiae) (NMD3), mRNA
BQ601781.1_1337	UFSP2	55325	8.73126496145914e-65	2.26482436826336	1	UFM1-specific peptidase 2
BX669906.1_868	TMEM194B	100131211	9.09145031813684e-45	2.26209341012516	1	transmembrane protein 194B (TMEM194B), mRNA
BM194693.1_2185	COPS2	9318	9.07030628795432e-36	2.25516770181802	2	COP9 constitutive photomorphogenic homolog subunit 2 (Arabidopsis)
BM445302.1_1507	ANKRD1	27063	1.33096374238532e-09	2.2531476092471	1	ankyrin repeat domain 1 (cardiac muscle)
CK465206.1_338	ANP32A	8125	3.95457834404735e-31	2.25049401331174	1	acidic (leucine-rich) nuclear phosphoprotein 32 family, member A Gene
BQ599036.1_1286	EIF3E	3646	5.45347946097477e-46	2.24450767089323	2	eukaryotic translation initiation factor 3, subunit E
BP150465.1_566	SETD7	80854	1.48619175111634e-45	2.2380364226902	1	Histone-lysine N-methyltransferase SETD7
CO989146.1_1007	SCFD1	23256	1.26464196074259e-54	2.2376766952484	2	sec1 family domain containing 1 / Entrez_ID
BP140084.1_1069	EIF4A1	1973	1.90835851941377e-53	2.23386747180518	1	eukaryotic translation initiation factor 4A1
BP152608.1_501	NLN	57486	2.58468032414365e-19	2.22966574693566	1	neurolysin (metallopeptidase M3 family) (NLN), mRNA
AF004140.1_1721	KTELC1	56983	2.09412958094897e-54	2.2294614226574	1	KTEL (Lys-Tyr-Glu-Leu) containing 1
BM482044.1_1140	FAM193B	54540	1.3312778550201e-65	2.21707870600471	1	family with sequence similarity 193, member B
BX665475.1_1245	ABCC5	10057	4.75656717913373e-26	2.21700959284398	1	ATP-binding cassette, sub-family C (CFTR/MRP), member 5
BX669183.1_746	HAUS1	115106	9.34286062034589e-43	2.21669907316429	1	HAUS augmin-like complex, subunit 1
CB286786.1_1230	ZCCHC10	54819	1.59989667525137e-92	2.21459646523313	1	Zinc finger CCHC domain-containing protein 10
CA778438.1_934	GPX8	493869	5.07679688087431e-45	2.21243066489292	2	glutathione peroxidase 8 (putative)
BP453187.1_1259	SNX4	8723	1.59673632972575e-26	2.21050258213498	1	sorting nexin 4
CF175319.1_1012	TGDS	23483	5.28471322814081e-65	2.20916979005534	2	TDP-glucose 4,6-dehydratase (TGDS), mRNA
CN162187.1_1240	ALS2CL	259173	5.12335788863619e-50	2.19859861075197	1	ALS2 C-terminal-like protein
BP144060.1_1958	ZNF192	7745	7.04969003755766e-44	2.19846346813622	1	Zinc finger protein 192
AU296585.1_1373	ZNF385D	79750	3.11701663338982e-19	2.19727227191448	1	zinc finger protein 385D
CK454532.1_895	C6ORF62	81688	8.9606263170207e-43	2.19316656571363	1	Uncharacterized protein C6orf62 homolog
PPLA2-019D_499	FBXL4	26235	8.9490472673674e-29	2.18770699456844	1	F-box and leucine-rich repeat protein 4
CF795896.1_841	HAUS3	79441	6.20432682769281e-48	2.18462808366913	1	HAUS augmin-like complex, subunit 3
BP162361.1_666	GADD45G	10912	1.02923257259336e-19	2.18233701096882	1	growth arrest and DNA-damage-inducible, gamma
BM484880.1_3593	TLR8	51311	5.78968472643809e-61	2.18067542007924	1	Toll-like receptor 8
CB285476.1_1103	MTRF1L	54516	9.50973159773541e-60	2.17918038240379	1	mitochondrial translational release factor 1-like
BQ600310.1_1847	SNAP23	8773	1.1670231264325e-42	2.17694634587125	1	Synaptosomal-associated protein 23
BQ597801.1_1755	RPAP3	79657	1.40762048360148e-51	2.17640971215334	2	RNA polymerase II-associated protein 3
BM482067.1_3256	TFAM	7019	1.48534348288717e-79	2.17565083424416	1	transcription factor A, mitochondrial, transcript variant 3 (TFAM), mRNA
BQ599650.1_3403	SMC6	79677	9.62149032399269e-39	2.1739811220075	1	Structural maintenance of chromosomes protein 6
AF203905.1_1899	TIGD4	201798	1.65459808795795e-54	2.17373445436377	1	similar to tigger transposable element derived 4
BQ598680.1_1948	PCNP	57092	3.22898593965091e-63	2.16604319288673	1	PEST proteolytic signal containing nuclear protein
CN161885.1_2961	OCA2	4948	2.40390357857203e-22	2.16209432507242	1	oculocutaneous albinism II
BQ600942.1_606	S100A11	6282	1.23666175949645e-78	2.15932776577268	1	S100 calcium binding protein A11
BQ598230.1_1038	HNRNPM	4670	1.0472620248713e-65	2.1578322421491	1	heterogeneous nuclear ribonucleoprotein M
BM484438.1_2353	RHOT2	89941	1.98743473715676e-64	2.15637427767917	1	Mitochondrial Rho GTPase 2
BM675842.1_642	CHD2	1106	2.96601729728654e-68	2.15434109000721	2	chromodomain helicase DNA binding protein 2
BF079428.1_193	CDC26	246184	3.02565589709349e-70	2.1539701621355	1	Anaphase-promoting complex subunit CDC26
CB470536.1_596	APOOL	139322	4.4743249153211e-38	2.15334051974417	2	apolipoprotein O-like
BQ599743.1_929	ZMYND17	118490	9.26350082244468e-49	2.15324635149036	1	zinc finger, MYND-type containing 17
BX918931.1_1426	CCDC41	51134	6.70705753519043e-50	2.15122568264591	1	hypothetical LOC618145 (CCDC41), mRNA
CA778477.1_1528	CYR61	3491	2.87333885913827e-40	2.14205209981172	1	cysteine-rich, angiogenic inducer, 61
CF361613.1_635	DHX36	170506	7.60902668556471e-48	2.14087229272406	2	DEAH (Asp-Glu-Ala-His) box polypeptide 36
BM675842.1_705	CHD2	1106	1.17597373215395e-65	2.13929614257068	2	chromodomain helicase DNA binding protein 2, transcript variant 1 (CHD2), mRNA
AJ660777.1_429	UACA	55075	4.41935537398161e-36	2.13103957485562	1	uveal autoantigen with coiled-coil domains and ankyrin repeats
CO988745.1_242	TRIM23	373	4.91064500509689e-46	2.12658881147599	1	tripartite motif-containing 23 (TRIM23), transcript variant alpha, mRNA
CB288189.1_1240	CBWD1	55871	2.20670651479237e-45	2.12576013038672	1	COBW domain containing 1 Gene
BM190589.1_2602	C12ORF35	55196	2.24460266189632e-37	2.12428893115346	1	Uncharacterized protein C12orf35
BX926938.1_1132	PIK3C2A	5286	2.33231968094547e-44	2.1222605160989	1	Phosphatidylinositol-4-phosphate 3-kinase C2 domain-containing subunit alpha
CF791784.1_1063	MTF2	22823	1.42960048966356e-44	2.11757815159041	1	metal response element binding transcription factor 2
CF178044.1_1299	JMJD4	65094	5.0345737769339e-40	2.1173904322541	1	JmjC domain-containing protein 4
BQ597801.1_1883	RPAP3	79657	1.38798533564463e-49	2.11464454681195	2	RNA polymerase II associated protein 3
AJ662033.1_191	SMPDL3A	10924	4.43445725180809e-14	2.11281501410677	2	sphingomyelin phosphodiesterase, acid-like 3A
CB470536.1_656	APOOL	139322	1.89418586119356e-41	2.10629538769391	2	apolipoprotein O-like
CF367323.1_1551	KIF5B	3799	4.57099950872087e-39	2.1042930328114	2	kinesin family member 5B
BX666895.1_327	TAF9	6880	1.22167191994718e-49	2.10057095585039	1	TAF9 RNA polymerase II, TATA box binding protein (TBP)-associated factor Gene
scaj0022b._220	PNPLA8	50640	5.31918457726831e-46	2.10032612835255	2	Calcium-independent phospholipase A2-gamma
DN114596.1_487	TRIT1	54802	1.09484546159741e-61	2.09483216287274	1	TRIT1 protein Fragment
BP150365.1_409	ZNF274	10782	3.26659639270336e-65	2.08871590741194	1	zinc finger protein 274
scaw0002.k_129	FUT2	2524	6.85740068679567e-75	2.08804716529431	1	fucosyltransferase 2 (secretor status included) (FUT2), mRNA
CF791366.1_1217	TRDMT1	1787	9.53651130075276e-48	2.08569684129986	1	tRNA aspartic acid methyltransferase 1
BP144870.1_631	VWA3A	146177	8.50634199420397e-53	2.08403861773437	1	von Willebrand factor A domain-containing protein 3A
CK450469.1_1298	SYNJ2BP	55333	8.26470814456863e-56	2.07826248732668	1	synaptojanin 2 binding protein, transcript variant 4 (SYNJ2BP), mRNA
AJ650970.1_448	EIF3E	3646	3.98732240277912e-49	2.07787471229759	2	eukaryotic translation initiation factor 3, subunit E
CB472527.1_763	THOC2	57187	3.20812192588799e-47	2.0767760519894	1	THO complex 2
BQ599053.1_1225	PPM1B	5495	3.20293610457138e-39	2.07617135972107	3	protein phosphatase 1B, transcript variant 2 (PPM1B), mRNA
CF365705.1_1732	HIST2H2BF	440689	1.93450288618806e-65	2.07539798061296	1	Histone H2B type 2-F
BQ597857.1_529	ARL16	339231	1.16666924087913e-59	2.07293093000666	1	ADP-ribosylation factor-like protein 16
BP463952.1_552	LPL	4023	1.74568070451236e-60	2.07172468252656	1	lipoprotein lipase (LPL), mRNA
BP147100.1_1324	ZC3H8	84524	8.03618469477755e-45	2.06902753341794	1	zinc finger CCCH-type containing 8
BX673265.1_579	SNORD49A	26800	7.72138909474898e-28	2.06802435756662	4	Mus musculus small nucleolar RNA, C/D box 49A (Snord49a), small nucleolar RNA
CF179868.1_1393	DHX37	57647	1.10580906356084e-71	2.06707934220877	1	Probable ATP-dependent RNA helicase DHX37
AJ664745.1_263	STAG2	10735	6.86156512992725e-44	2.06609424938046	1	stromal antigen 2-like (STAG2), mRNA
CB476434.1_761	USP16	10600	1.30552112858482e-45	2.06514693934211	1	Ubiquitin carboxyl-terminal hydrolase 16 (EC 3.1.2.15)(Ubiquitin thioesterase 16)(Ubiquitin-specific-processing protease 16)(Deubiquitinating enzyme 16)
BM658761.1_989	PNMT	5409	4.58936101683801e-19	2.0618786109417	1	phenylethanolamine N-methyltransferase
CA780054.1_4960	EGFR	1956	9.21384082163154e-62	2.05875275353928	3	epidermal growth factor receptor (erythroblastic leukemia viral (v-erb-b) oncogene homolog, avian)
BQ599832.1_778	SCFD1	23256	1.36881378134365e-45	2.05816320078179	2	Sec1 family domain-containing protein 1
BP434026.1_1432	DUSP10	11221	7.12950100305917e-18	2.05676507881244	1	Dual specificity protein phosphatase 10
CK456831.1_1149	RG9MTD3	158234	4.8453959837191e-21	2.05671315038862	1	RNA (guanine-9-) methyltransferase domain containing 3
CA778785.1_921	RBBP6	5930	2.17304093000248e-45	2.05465102377105	2	retinoblastoma binding protein 6
BX665101.1_747	C2ORF64	493753	2.97003203887537e-13	2.05362071869445	2	chromosome 2 open reading frame 64 (C2orf64), mRNA
AJ656124.1_411	ZNF638	27332	7.03573160815864e-43	2.04828059075433	1	zinc finger protein 638 / Entrez_ID
BX915642.1_481	CUL5	8065	1.02430049315792e-36	2.04342467278865	1	Cullin-5
CK450351.1_509	ZRANB2	9406	3.99134511467209e-28	2.04077317335379	1	similar to Zinc finger protein 265 (Zinc finger, splicing), transcript variant 3 (ZNF265), mRNA
BX919092.1_491	THRB	7068	1.16284867570135e-51	2.0362360101197	3	thyroid hormone receptor, beta, transcript variant 1 (THRB), mRNA
AJ651395.1_587	HAT1	8520	2.49935149243896e-43	2.03598225934683	1	histone acetyltransferase 1
CB287200.1_1139	MS4A8B	83661	2.85781228278772e-83	2.03530253967827	1	membrane-spanning 4-domains, subfamily A, member 8B
BP161158.1_1158	TATDN1	83940	9.30980426154912e-06	2.02873871349815	1	Putative deoxyribonuclease TATDN1
BP140102.1_589	TEX9	374618	1.80081754604531e-19	2.02848010497316	1	testis expressed 9
BX918380.1_831	FAM65C	140876	4.09179672332442e-45	2.02597047762646	1	Protein FAM65C
BQ602063.1_888	PAQR6	79957	1.09184391917361e-39	2.02190727951608	1	Progestin and adipoQ receptor family member 6
CF178701.1_967	EIF3M	10480	7.7996421318675e-33	2.01701068721797	1	B5 receptor, transcript variant 2 (PCID1), mRNA
BQ601584.1_807	KRR1	11103	9.30746084489304e-21	2.01448039010989	1	KRR1, small subunit (SSU) processome component, homolog (yeast) (KRR1), mRNA
CA778438.1_812	GPX8	493869	2.20241720015617e-39	2.01071652146829	2	glutathione peroxidase 8 (putative)
BM190288.1_1245	ZNF672	79894	5.24824610267648e-30	2.00895361308668	1	zinc finger protein 672
CF178544.1_1662	EEA1	8411	9.52140425254814e-39	1.99079382709956	2	early endosome antigen 1
CF367586.1_411	SNORD49A	26800	5.07004441918254e-25	1.98918927482088	4	Mus musculus small nucleolar RNA, C/D box 49A (Snord49a), small nucleolar RNA
BP170615.1_1053	AHI1	54806	5.385909206884e-45	1.98839160270497	1	Abelson helper integration site 1
BP146766.1_1097	INO80	54617	1.33587618319723e-52	1.98695553924686	1	INO80 homolog (S. cerevisiae)
BX914341.1_397	PRKD3	23683	2.1247322725508e-33	1.98420657987257	2	similar to Serine/threonine-protein kinase D3 (Protein kinase C nu type) (nPKC-nu) (Protein kinase EPK2) (PRKD3), mRNA
CN164601.1_1295	KIAA0528	9847	2.09944005919924e-45	1.98004593958162	1	KIAA0528
CF178570.1_900	UBE2V2	7336	4.99680897105151e-55	1.97912984908477	1	Ubiquitin-conjugating enzyme E2 variant 2
BM675796.1_688	HRSP12	10247	4.90430918192112e-32	1.97699302529775	1	heat-responsive protein 12
CB287246.1_1371	NIN	51199	2.65369212429343e-31	1.97265916473688	3	ninein (GSK3B interacting protein)
BM659434.1_1944	FAM135A	57579	1.24678143981461e-32	1.97097122935093	2	Protein FAM135A
BP436455.1_618	ZNF326	284695	5.2955343632367e-23	1.97034190730676	2	ZNF326 protein Fragment
BX671854.1_1621	ZMYM3	9203	3.55421379718823e-31	1.96777231111503	1	zinc finger, MYM-type 3
CF791943.1_300	NOL8	55035	1.45410008243705e-29	1.96670830268294	1	NOL8 protein Fragment
AJ666119.1_100	ESCO1	114799	1.00719617752576e-35	1.96585472789024	1	establishment of cohesion 1 homolog 1 (S. cerevisiae)
CA778712.1_1606	CCDC62	84660	4.87540887242178e-40	1.96527649285867	1	Coiled-coil domain-containing protein 60
BX919499.1_530	FIGNL2	401720	2.3676978868061e-29	1.96495402571824	1	Putative fidgetin-like protein 2
BP156512.1_1907	F12	2161	2.26288084851227e-36	1.96469688173466	1	coagulation factor XII (Hageman factor)
CN162326.1_1136	CCPG1	9236	1.3733145998127e-36	1.96158643981706	2	Cell cycle progression protein 1
CK460289.1_882	HAUS5	23354	1.96615087965242e-41	1.96068766794704	1	HAUS augmin-like complex subunit 5
BX672973.1_677	DECR1	1666	3.04904761310211e-45	1.95753825572193	1	2,4-dienoyl CoA reductase 1, mitochondrial
CF795175.1_1258	PLN	5350	2.0575858613787e-21	1.95630259222874	1	Canis lupus familiaris phospholamban (PLN), mRNA
AJ604643.1_5	DDIT4L	115265	1.80695058576829e-24	1.95596588363648	2	DNA-damage-inducible transcript 4-like (DDIT4L), mRNA
AJ651274.1_336	DLD	1738	1.01137195640544e-33	1.95527274133726	1	dihydrolipoamide dehydrogenase Gene
BX669911.1_1127	C10ORF4	118924	4.95825103491065e-45	1.95187703875793	1	Protein FRA10AC1
AW787020.1_176	ST3GAL6	10402	5.37986665396408e-17	1.94955385550705	2	ST3 beta-galactoside alpha-2,3-sialyltransferase 6
BM190089.1_3365	XIRP2	129446	1.03706787274118e-33	1.94872155901492	1	xin actin-binding repeat containing 2 / Entrez_ID
CF179171.1_1027	ARSD	414	3.14351546850723e-31	1.94859983424249	1	Arylsulfatase D
CF355691.1_557	CEBPZ	10153	1.13460257421703e-40	1.94610750447337	1	CCAAT/enhancer binding protein (C/EBP), zeta
BP158612.1_1458	PLCB2	5330	7.29901524750327e-81	1.94397899687103	1	1-phosphatidylinositol-4,5-bisphosphate phosphodiesterase beta-2
CF177920.1_1572	CEP110	11064	4.02562826719664e-34	1.94164431419331	1	centrosomal protein 110kDa
CF793547.1_765	WRNIP1	56897	4.33267119079622e-57	1.93886824022525	1	ATPase WRNIP1
CF790778.1_708	KCTD18	130535	1.45794248997496e-46	1.93733016875043	1	potassium channel tetramerisation domain containing 18
CF366398.1_872	AKAP5	9495	4.96293456498548e-21	1.93725711341795	1	A kinase (PRKA) anchor protein 5 (AKAP5), mRNA
BP170558.1_1006	MNAT1	4331	4.48134275525778e-55	1.93694513235177	2	menage a trois homolog 1, cyclin H assembly factor (Xenopus laevis)
CB287753.1_1479	TAX1BP1	8887	1.55496626818482e-33	1.93596829221048	2	Tax1 (human T-cell leukemia virus type I) binding protein 1
C94843.1.s_1241	GRAMD2	196996	9.20391197788531e-13	1.93574254078254	1	GRAM domain containing 2
CF364764.1_1129	PEX6	5190	6.4094533482144e-43	1.93306900364637	1	peroxisomal biogenesis factor 6
scax0003.g_108	AMDHD1	144193	1.15661776823338e-66	1.93283486641031	1	amidohydrolase domain containing 1
AJ656651.1_852	LIN9	286826	9.5215905894598e-37	1.92952056894545	1	lin-9 homolog (C. elegans)
CN157247.1_1373	PPWD1	23398	2.22296476402967e-48	1.92582507638893	1	peptidylprolyl isomerase domain and WD repeat containing 1
BP437862.1_1207	LIPT1	51601	8.27740467674386e-51	1.92416796789125	1	Lipoyltransferase 1, mitochondrial
DQ119109.1_2345	PRKG1	5592	1.01801562642486e-11	1.92027957886201	1	protein kinase, cGMP-dependent, type I
AW437043.1_153	FAM83G	644815	1.12588464669846e-11	1.91873397362388	1	family with sequence similarity 83, member G
DN109249.1_320	SKIV2L2	23517	3.14464936680714e-34	1.91452850650069	1	superkiller viralicidic activity 2-like 2 (S. cerevisiae)
AJ654229.1_338	MNAT1	4331	3.12144873923736e-54	1.91441808897007	2	menage a trois homolog 1, cyclin H assembly factor (Xenopus laevis)
CB287562.1_318	SSBP2	23635	2.09051972285679e-40	1.90861234500018	2	single-stranded DNA binding protein 2
CB287960.1_1094	RAB1A	5861	1.60335533123035e-26	1.90832903689556	1	RAB1A, member RAS oncogene family
CB476813.1_1656	PHC3	80012	2.39971375536853e-59	1.90775794406712	1	polyhomeotic homolog 3 (Drosophila)
BM483914.1_1495	C17ORF62	79415	3.27529804563001e-84	1.90645254430572	1	Uncharacterized protein C17orf62 homolog
CK451137.1_1887	MUM1L1	139221	5.42386934664658e-21	1.9053345639871	1	Mutated melanoma-associated antigen 1-like protein 1
PPLA2-013D_208	PPP1R3B	79660	7.59526369582099e-11	1.90388405444936	2	protein phosphatase 1, regulatory (inhibitor) subunit 3B
BQ604836.1_1000	METTL2B	55798	2.81631073300382e-54	1.90041966812657	1	methyltransferase like 2 Gene
CB476109.1_1012	FRG1	2483	2.52887661363786e-35	1.89933314015239	1	FSHD region gene 1 Gene
CA780835.1_646	SARNP	84324	9.73616082564155e-53	1.89680580851652	1	SAP domain containing ribonucleoprotein
BP437739.1_1086	SETD5	55209	2.82899965069457e-27	1.89485535093475	5	similar to SET domain containing 5 (LOC100152258), mRNA
BP155201.1_641	TBCE	6905	2.27208777773534e-38	1.89414775208658	1	Tubulin-specific chaperone E
BP147741.1_1565	N4BP2L2	10443	4.23343680692306e-40	1.89205136063073	1	NEDD4-binding protein 2-like 2
BM194693.1_1999	COPS2	9318	1.6654742333383e-29	1.88674867133019	2	COP9 constitutive photomorphogenic homolog subunit 2-like (COPS2), mRNA
BM658983.1_1716	SRRM1	10250	1.58046876972839e-50	1.88309302634126	1	serine/arginine repetitive matrix 1
BP439315.1_1022	WDR67	93594	4.38460409961685e-51	1.8828390389092	1	WD repeat-containing protein 67
CF793313.1_1038	FAM133B	257415	5.02613368740552e-53	1.88099419828256	1	Protein FAM133B
BX926531.1_768	KIF21A	55605	9.54560225015949e-33	1.88063034152211	1	kinesin family member 21A
BP155786.1_389	SPATA24	202051	8.22296234204116e-44	1.87976526384063	1	spermatogenesis associated 24
BM659239.1_1424	MYL1	4632	2.73060203986644e-35	1.87927965961201	1	Myosin light chain 1/3, skeletal muscle isoform
CF788303.1_698	MBNL1	4154	3.95898434149551e-45	1.87309286369678	2	muscleblind-like (Drosophila)
CB477629.1_1830	MPHOSPH10	10199	4.40933395223832e-37	1.87298920031856	1	M-phase phosphoprotein 10 (U3 small nucleolar ribonucleoprotein)
BP142042.1_950	WWTR1	25937	8.49115342372257e-37	1.87182474007135	1	WW domain containing transcription regulator 1
BQ602399.1_712	PUS3	83480	4.36365344221026e-43	1.87102674402086	2	pseudouridylate synthase 3
CF787550.1_740	ZNF148	7707	1.67648350160868e-44	1.87053711327179	1	Zinc finger protein 148 (Zinc finger DNA-binding protein 89)(Transcription factor ZBP-89)
AW482673.1_533	VPREB3	29802	2.9538863218195e-18	1.87046510699836	1	pre-B lymphocyte 3
BX674708.1_1039	CCDC104	112942	3.08447135685769e-51	1.86985153423077	1	coiled-coil domain containing 104
CF361403.1_807	DMD	1756	2.02882853628928e-44	1.86804526271777	2	Canis lupus familiaris dystrophin (muscular dystrophy, Duchenne and Becker types) (DMD), mRNA
BQ603303.1_521	BCAS2	10286	4.40387341388274e-42	1.86623478391419	2	breast carcinoma amplified sequence 2 / Entrez_ID
BQ597503.1_2511	TXNL1	9352	1.39233824366803e-32	1.86579222594958	1	Thioredoxin-like protein 1
BP154107.1_1209	RWDD3	25950	7.96074759694627e-50	1.86490165259262	2	RWD domain-containing protein 3
CF366522.1_892	TYW3	127253	5.14245470304341e-31	1.86347589798344	2	tRNA-yW synthesizing protein 3 homolog (S. cerevisiae)
CF792946.1_677	CORT	1325	6.91349865595594e-25	1.86345562156671	1	cortistatin Gene
CF791455.1_1114	METTL10	399818	1.72784745268669e-25	1.86343689499468	1	Methyltransferase-like protein 10
CN166326.1_1192	DHFR	1719	1.82112415901579e-31	1.86251943392837	1	dihydrofolate reductase Gene
CF366522.1_807	TYW3	127253	9.36743311203842e-34	1.86238501651379	2	tRNA-yW synthesizing protein 3 homolog (S. cerevisiae)
CB483005.1_1240	RRAGB	10325	9.35898275523847e-36	1.86223907492182	1	Ras-related GTP binding B
AU296205.1_156	HNRNPH1	3187	3.4163718008308e-42	1.85730335965168	1	heterogeneous nuclear ribonucleoprotein H1 (H)
CA778573.1_185	ROCK1	6093	1.04182802472669e-36	1.85529363952567	1	Rho-associated protein kinase 1
CB286437.1_1006	DUSP11	8446	3.63168633489873e-68	1.85527517881375	1	RNA/RNP complex-1-interacting phosphatase
CF364405.1_1246	TMEFF2	23671	4.61778267678098e-18	1.85433761146265	1	Tomoregulin-2 Precursor (Transmembrane protein with EGF-like and two follistatin-like domains)(TR-2)
CF791456.1_1035	SLC4A4	8671	1.90729646986053e-14	1.85382765866376	1	solute carrier family 4, sodium bicarbonate cotransporter, member 4 (SLC4A4), transcript variant 3, mRNA
BQ601560.1_763	EIF5	1983	3.21039504745136e-10	1.85146150606271	2	Eukaryotic translation initiation factor 5
AJ666174.1_1109	ZNF76	7629	5.7162342800111e-46	1.84991330910758	1	Zinc finger protein 76
BQ598076.1_2334	SFRS12	140890	4.93240213525405e-31	1.84893441234462	1	splicing factor, arginine/serine-rich 12-like, transcript variant 2 (SFRS12), mRNA
AJ604643.1_178	DDIT4L	115265	9.60417629972442e-22	1.84781202673023	2	DNA-damage-inducible transcript 4-like (DDIT4L), mRNA
BP433033.1_1839	NIPBL	25836	4.20740063518338e-44	1.8468823294875	1	Nipped-B homolog (Drosophila)
BP149628.1_1083	RFC3	5983	6.61183780630807e-27	1.84377059162442	1	replication factor C (activator 1) 3, 38kDa
BI360799.1_199	CLVS1	157807	9.34214313298137e-19	1.84350554565712	1	clavesin 1
CN158587.1_1098	FIGN	55137	3.40753081044514e-11	1.84269023517281	1	fidgetin
BP150747.1_1446	ZMIZ1	57178	2.23499974054069e-28	1.83985967331329	1	Zinc finger MIZ domain-containing protein 1
CA779107.1_1908	TSNAX	7257	7.36010179178109e-46	1.83578588178948	1	Translin-associated protein X
BX919092.1_431	THRB	7068	1.28792808379962e-43	1.83565367959316	3	thyroid hormone receptor, beta, transcript variant 1 (THRB), mRNA
BP154107.1_1090	RWDD3	25950	6.61376470880008e-47	1.8354557823845	2	RWD domain-containing protein 3
BM484309.1_1055	C7ORF11	136647	2.68627624132971e-54	1.8335628866851	1	TTD non-photosensitive 1 protein
CF791065.1_1473	BIN3	55909	1.3619436301579e-42	1.83322225536663	2	Bridging integrator 3
BQ604544.1_1087	MCF2L	23263	2.99521548156365e-26	1.83171543687292	3	similar to Guanine nucleotide exchange factor DBS (DBLs big sister) (MCF2-transforming sequence-like protein) (MCF2L), mRNA
CA779004.1_999	RAD50	10111	4.58716100881206e-31	1.83029513131397	4	RAD50 homolog (S. cerevisiae)
CA778711.1_510	PRKD3	23683	1.93707311708131e-41	1.83004028181304	2	similar to Serine/threonine-protein kinase D3 (Protein kinase C nu type) (nPKC-nu) (Protein kinase EPK2) (PRKD3), mRNA
BP159938.1_229	EIF3L	51386	1.10921265106398e-31	1.82983412761655	1	Eukaryotic translation initiation factor 3 subunit L
BW958070.1_591	KDM6A	7403	1.30793907939201e-40	1.82930801837941	1	lysine (K)-specific demethylase 6A
PPLA2-031C_148	DDX5	1655	4.3234233349611e-40	1.82757531713213	2	Probable ATP-dependent RNA helicase DDX5
BQ601107.1_1118	ZNF326	284695	2.15596537218187e-30	1.8257321805073	2	zinc finger protein 326, transcript variant 1 (ZNF326), mRNA
BX920259.1_1591	TERF1	7013	4.04630244392997e-37	1.82397514139867	1	Telomeric repeat-binding factor 1
BQ601421.1_1758	BCAP29	55973	6.9545743267204e-45	1.82395195082341	1	B-cell receptor-associated protein 29
CN163923.1_1148	ITSN2	50618	3.63068264944399e-36	1.82342757671302	1	intersectin 2
BX674513.1_601	SNORD49A	26800	2.76623123478927e-21	1.82152255729582	4	Mus musculus small nucleolar RNA, C/D box 49A (Snord49a), small nucleolar RNA
CA780661.1_1326	SIRT7	51547	8.21513754177787e-50	1.81844382668545	1	sirtuin (silent mating type information regulation 2 homolog) 7 (S. cerevisiae) (SIRT7), mRNA
CF176213.1_1076	PDE4DIP	9659	1.8818914813884e-41	1.81721517467959	1	phosphodiesterase 4D interacting protein
BQ600009.1_2451	DEK	7913	2.80447714580088e-43	1.81679491873282	1	DEK oncogene
CB285575.1_1214	POLG2	11232	1.32947019981245e-72	1.8162647427851	1	DNA polymerase subunit gamma-2, mitochondrial Precursor (EC 2.7.7.7)(Mitochondrial DNA polymerase accessory subunit)(PolG-beta)(MtPolB)
BP150713.1_182	PRPSAP2	5636	6.33527050459466e-41	1.81385142472736	1	phosphoribosyl pyrophosphate synthetase-associated protein 2
CA779004.1_1082	RAD50	10111	2.2433688751064e-27	1.81227304520292	4	RAD50 homolog (S. cerevisiae)
BQ602646.1_1291	SERPINI1	5274	1.63950390023602e-18	1.81085366017377	1	serpin peptidase inhibitor, clade I (neuroserpin), member 1
CD572783.1_181	RFESD	317671	3.37205362617928e-23	1.80928836652117	2	Rieske (Fe-S) domain containing
AJ680498.1_940	ZNF330	27309	1.73002527852446e-48	1.80712792824013	1	zinc finger protein 330
CF179810.1_1109	RSRC1	51319	2.83038011811731e-33	1.80427691355049	1	Arginine/serine-rich coiled-coil protein 1
CF176892.1_1129	ANAPC4	29945	2.42848152534129e-23	1.8041381286145	2	Anaphase-promoting complex subunit 4
AJ662809.1_1041	LGALS8	3964	1.6280294190322e-29	1.80409799803913	1	lectin, galactoside-binding, soluble, 8
BG609645.1_2	CAPZA2	830	3.30303917356643e-40	1.80106363258847	2	F-actin-capping protein subunit alpha-2 (CapZ alpha-2)
BP145108.1_1069	WWP1	11059	6.10340986975559e-31	1.7994408140598	3	NEDD4-like E3 ubiquitin-protein ligase WWP1
CF180427.1_1758	KCTD3	51133	2.60749146323359e-51	1.79788753485283	2	BTB/POZ domain-containing protein KCTD3
BQ597431.1_2038	SCP2	6342	5.72165344101358e-48	1.79771312940763	1	sterol carrier protein 2
CJ017755.1_497	SERBP1	26135	4.55200485131793e-71	1.79747606799267	1	Plasminogen activator inhibitor 1 RNA-binding protein
BP158544.1_1175	SPATA7	55812	3.19928824274248e-36	1.79693888041979	1	spermatogenesis associated 7
BQ601504.1_2396	BEX1	55859	7.71912525598004e-36	1.795589464269	1	brain expressed, X-linked 1
BQ598978.1_865	BUB3	9184	9.09214596521315e-13	1.79546190977235	1	budding uninhibited by benzimidazoles 3 homolog (yeast)
CB286841.1_794	CRYZ	1429	4.67469874678224e-51	1.79528971780475	1	crystallin, zeta (quinone reductase)
BQ602365.1_1888	UBR3	130507	5.75345508720835e-37	1.79217941478179	1	misc_RNA (LOC537932), miscRNA.
CF792606.1_572	NDUFB3	4709	3.79259315988093e-33	1.78938028747363	1	NADH dehydrogenase (ubiquinone) 1 beta subcomplex, 3, 12kDa
CF177815.1_1045	NAPRT1	93100	1.81869344882524e-19	1.78900704936945	1	Nicotinate phosphoribosyltransferase
CB285868.1_414	SKP2	6502	3.90046948478517e-16	1.78880375304407	1	S-phase kinase-associated protein 2 (p45)
CF178700.1_575	CPPED1	55313	1.84120877909492e-45	1.78807505548559	1	Calcineurin-like phosphoesterase domain-containing protein 1
DN128873.1_389	RARS2	57038	4.77156012859157e-41	1.78761345196441	1	arginyl-tRNA synthetase 2, mitochondrial
CF791065.1_1648	BIN3	55909	9.79984743059192e-46	1.78716550484014	2	Bridging integrator 3
BQ603419.1_1525	PDCD4	27250	1.5075042011674e-37	1.78716106898799	2	programmed cell death 4 (neoplastic transformation inhibitor)
BE030438.1_1044	CCDC11	220136	3.91724846207407e-25	1.78700137313021	1	coiled-coil domain containing 11
BQ826461.1_238	C3ORF63	23272	9.47279667971749e-34	1.78141924180988	1	Uncharacterized protein C3orf63
BX674241.1_1100	SLC24A3	57419	3.72833967563802e-51	1.7782955065764	1	solute carrier family 24 (sodium/potassium/calcium exchanger), member 3 (SLC24A3), mRNA
AJ662748.1_332	MLLT3	4300	7.91118406366287e-19	1.77775165450848	1	myeloid/lymphoid or mixed-lineage leukemia (trithorax homolog, Drosophila)
BX666871.1_559	MTIF2	4528	3.68143019590547e-37	1.77662792499367	2	mitochondrial translational initiation factor 2
BX921148.1_264	PCK1	5105	2.13198586294818e-18	1.77653563679113	1	Phosphoenolpyruvate carboxykinase 1 (Soluble)
BP163598.1_995	DCAF6	55827	1.64632834210178e-44	1.77537943188433	1	IQWD1 protein Fragment
CO939080.1_260	ZFP30	22835	7.49118154043385e-17	1.77067900604953	1	zinc finger protein 30 homolog (mouse) (ZFP30), mRNA
CB479110.1_1225	NARG2	79664	4.46410380068088e-29	1.7697768362696	2	NMDA receptor-regulated protein 2
BQ603239.1_1199	DYNLT3	6990	2.91186210026469e-32	1.76902929084447	1	Dynein light chain Tctex-type 3
CB472047.1_936	PUS10	150962	1.51452793503267e-33	1.76645821390633	1	Putative tRNA pseudouridine synthase Pus10
CF179579.1_1398	WDR6	11180	1.23935028797323e-48	1.76640377267896	1	WD repeat domain 6
CN030386.1_313	RFESD	317671	7.90761336677171e-33	1.76589529061481	2	Rieske (Fe-S) domain containing
BX673197.1_696	MPHOSPH8	54737	3.84914585983785e-48	1.76508568588569	1	M-phase phosphoprotein 8
BM659614.1_2110	RACGAP1	29127	5.04521980022711e-30	1.76508124563341	1	Rac GTPase-activating protein 1
AW344737.1_839	PKN2	5586	8.95071078065542e-32	1.76434853189099	1	protein kinase N2
CA779315.1_1334	DHX36	170506	1.71299988107481e-43	1.76387016133669	2	DEAH (Asp-Glu-Ala-His) box polypeptide 36
CD572809.1_729	TTC3	7267	1.04823179676443e-35	1.76369889790982	1	E3 ubiquitin-protein ligase TTC3
CF788885.1_954	PHF14	9678	8.39052760793395e-39	1.76343682894123	2	PHD finger protein 14
CN156699.1_551	MAP3K2	10746	3.10146317744711e-42	1.76041164282369	1	mitogen-activated protein kinase kinase kinase 2
CB287799.1_1529	GNL2	29889	5.84646248019749e-55	1.75748090872771	2	Nucleolar GTP-binding protein 2
AJ664498.1_283	CYP27B1	1594	2.3029115725445e-52	1.7557157221282	2	25-hydroxyvitamin D3 1alpha-hydroxylase (CYP27B1), mRNA
CF179878.1_705	SKIL	6498	5.32972406357628e-34	1.75521739477836	2	Ski-like protein
CF795637.1_2130	CHD7	55636	1.15640434835136e-44	1.75342114740926	1	chromodomain helicase DNA binding protein 7
BM485059.1_1364	ZNF277	11179	8.77093578355494e-37	1.75293467821547	1	zinc finger protein 277
CD572022.1_1009	RBMX2	51634	1.42401107085091e-44	1.75159361834395	1	RNA-binding motif protein, X-linked 2
CK466621.1_1120	FANCI	55215	7.54080647467807e-19	1.75074716026794	1	Fanconi anemia, complementation group I
CB287970.1_803	FLNA	2316	2.09078266873905e-14	1.74928554438435	1	Filamin-A
CF180622.1_838	DCUN1D2	55208	3.48411110664147e-32	1.74879896487498	1	DCN1-like protein 2
BQ602181.1_1271	TIPIN	54962	7.31863366163926e-31	1.74844296205483	1	TIMELESS-interacting protein
BQ598547.1_974	ZNF251	90987	6.71024360908333e-46	1.74786521912251	1	Zinc finger protein 251
AJ666541.1_671	CSPP1	79848	6.42695506387635e-15	1.74590226629745	1	centrosome and spindle pole associated protein 1
CF366414.1_733	FAM149B1	317662	1.28813939963203e-55	1.74347666192628	1	Protein FAM149B1
CF359383.1_1006	GLOD4	51031	2.76134479272677e-37	1.74288856684046	2	glyoxalase domain containing 4
PPLA2-010D_420	USO1	8615	7.70613325297825e-40	1.74268272001082	1	USO1 homolog, vesicle docking protein (yeast)
BX916774.1_1876	ZNF639	51193	4.49658190326887e-42	1.74163025989353	1	Zinc finger protein 639
CB479110.1_1165	NARG2	79664	2.46285248346532e-37	1.74058655440097	2	NMDA receptor-regulated protein 2
BQ602783.1_750	POLR3GL	84265	1.02425763293192e-42	1.74020169469278	2	polymerase (RNA) III (DNA directed) polypeptide G (32kD)-like (POLR3GL), mRNA
CN154545.1_1139	PJA2	9867	2.04621164383651e-34	1.73957912136359	1	praja ring finger 2
CF364818.1_1382	MRPS18C	51023	2.47383576001104e-25	1.73859847016983	2	28S ribosomal protein S18c, mitochondrial
CF178218.1_1709	H2AFY2	55506	3.82981160355739e-56	1.73676776181688	1	H2A histone family, member Y2
CB286985.1_491	MAP4K3	8491	8.66739787358285e-39	1.73638783668993	1	mitogen-activated protein kinase kinase kinase kinase 3
BQ599785.1_2673	OSBPL11	114885	1.0388948562441e-31	1.73450454152278	1	Oxysterol-binding protein-related protein 11
CK450436.1_897	ZWILCH	55055	5.12582063113369e-36	1.73338530876471	1	Zwilch, kinetochore associated, homolog (Drosophila)
BP148063.1_422	DDX17	10521	7.96367022189357e-46	1.73073425844872	2	DEAD (Asp-Glu-Ala-Asp) box polypeptide 17
BQ598890.1_2149	HCG11	493812	1.62356706631463e-12	1.73001920601942	2	HLA complex group 11 (HCG11), non-coding RNA
BM659791.1_1354	NUP35	129401	1.01637867428267e-44	1.72987360999242	1	Nucleoporin NUP53
BX666398.1_465	DDX46	9879	2.67708019606881e-39	1.72985383603868	1	DDX46 protein Fragment
BX674107.1_796	ZCRB1	85437	8.55552616076954e-37	1.72782444687468	2	Zinc finger CCHC-type and RNA-binding motif-containing protein 1 (U11/U12 small nuclear ribonucleoprotein 31 kDa protein)(U11/U12 snRNP 31 kDa protein)
BX673172.1_375	C18ORF21	83608	3.01922799758688e-36	1.72695539085646	1	UPF0711 protein C18orf21 homolog
CF788341.1_1141	NEB	4703	1.33467824099029e-41	1.72680345907822	3	nebulin / Entrez_ID
BP163971.1_1372	C21ORF59	56683	4.46710592306626e-43	1.72642734026555	2	Uncharacterized protein C21orf59
BP143118.1_464	MLLT10	8028	3.13636208490706e-38	1.72520285643448	2	myeloid/lymphoid or mixed-lineage leukemia (trithorax homolog, Drosophila), translocated to, 10 (MLLT10), mRNA
BQ604979.1_448	SUB1	10923	6.06592822547838e-42	1.7246623016147	1	Activated RNA polymerase II transcriptional coactivator p15
CB470929.1_1872	SLU7	10569	1.17532442888021e-30	1.72176214171016	1	SLU7 splicing factor homolog (S. cerevisiae)
BP153403.1_413	CREM	1390	2.05961547232756e-24	1.72166029652497	1	cAMP responsive element modulator
AF102503.1_3853	DDX58	23586	5.66019927228786e-15	1.72029969389202	1	DEAD (Asp-Glu-Ala-Asp) box polypeptide 58
CB287880.1_489	VPS4B	9525	8.4835624292641e-42	1.71908305336736	1	Vacuolar protein sorting-associated protein 4B
BE033268.1_92	MYBPC1	4604	4.71594283908302e-34	1.71890303950828	3	myosin binding protein C, slow type
BQ602324.1_1181	KIN	22944	6.68537435484045e-41	1.71657785543765	1	KIN, antigenic determinant of recA protein homolog (mouse) / Entrez_ID
CA778512.1_804	MAPK6	5597	2.36614103183646e-27	1.71460513133972	1	extracellular related kinase 3 / Entrez_ID
CA779322.1_899	BTF3L4	91408	3.58315365023833e-47	1.7131118338514	1	basic transcription factor 3-like 4 Gene
BP439757.1_227	SDHC	6391	9.21758103625862e-22	1.71081912557057	1	Succinate dehydrogenase cytochrome b560 subunit, mitochondrial
DN125004.1_665	PCM1	5108	2.62509747459395e-34	1.70949778738142	1	pericentriolar material 1
BQ599442.1_695	ATR	545	1.31502123188807e-32	1.70908750062415	2	ataxia telangiectasia and Rad3 related
CK451759.1_582	GNL3	26354	1.18048721231756e-35	1.70863685290856	1	small nucleolar RNA, C/D box 19B
BP150203.1_482	NIN	51199	8.8091639544575e-19	1.70714653026849	3	ninein (GSK3B interacting protein) (NIN), transcript variant 2, mRNA
BP454241.1_380	PTCHD2	57540	1.30330459852367e-67	1.70568309836981	1	Patched domain-containing protein 2
BM659359.1_839	MLH3	27030	1.96983020502588e-45	1.70528414241066	2	mutL homolog 3 (E. coli)
BP157118.1_1670	FAM110A	83541	1.59022940509774e-37	1.70459339221731	1	Protein FAM110A
CF361403.1_1308	DMD	1756	6.34000033081e-48	1.70200573900484	2	dystrophin (muscular dystrophy, Duchenne and Becker types)
CF796062.1_783	LYRM7	90624	2.48816979396247e-21	1.70181079884774	1	LYR motif-containing protein 7
CB482387.1_1072	NIN	51199	5.97281699150216e-37	1.69959663599281	3	ninein (GSK3B interacting protein) (NIN), transcript variant 2, mRNA
CF175371.1_845	CASKIN1	57524	1.90461170734758e-32	1.69886057189754	1	CASK interacting protein 1 (CASKIN1), mRNA
AJ682018.1_623	TPCN2	219931	2.11222692409095e-20	1.69849449361631	1	two pore segment channel 2
CK451994.1_1000	KPNA5	3841	7.78303361862101e-21	1.69829106899249	1	karyopherin alpha 5 (importin alpha 6) (KPNA5), mRNA
BP464767.1_517	CYP27B1	1594	4.60049063284464e-20	1.69734730304048	2	25-hydroxyvitamin D3 1alpha-hydroxylase (CYP27B1), mRNA
BQ600419.1_1759	GALNT1	2589	4.80557956926817e-48	1.69602088126035	1	Polypeptide N-acetylgalactosaminyltransferase 1
BP160020.1_718	NEB	4703	4.37708266582865e-43	1.69564775604127	3	nebulin / Entrez_ID
CD571972.1_676	SPOCK2	9806	1.68405475806468e-14	1.69517260864611	1	sparc/osteonectin, cwcv and kazal-like domains proteoglycan (testican) 2
AJ659766.1_482	MBNL1	4154	2.92207386763048e-37	1.69461802563569	2	similar to muscleblind-like 1 isoform b, transcript variant 12 (LOC477116), mRNA
CF361213.1_809	C12ORF24	29902	4.13479213579925e-18	1.69378810442523	1	Uncharacterized protein C12orf24
BG382074.1_136	ZNF264	9422	8.32307965105082e-38	1.69365708116037	1	Zinc finger protein 264
BQ604392.1_574	RPTOR	57521	9.90974485410854e-24	1.69339631939331	1	regulatory associated protein of MTOR, complex 1
BM484195.1_1261	MRPL9	65005	6.31285173592881e-34	1.69295040565851	1	39S ribosomal protein L9, mitochondrial
CK467191.1_2047	ZFYVE16	9765	6.77700226146629e-42	1.69208157302369	1	Zinc finger FYVE domain-containing protein 16
CK457191.1_964	CXORF26	51260	5.7114649989661e-44	1.69156566526377	1	UPF0368 protein Cxorf26
BM659876.1_129	NFU1	27247	1.14524629116704e-46	1.69146827804287	1	NFU1 iron-sulfur cluster scaffold homolog, mitochondrial
BQ598890.1_2069	HCG11	493812	2.3488576263204e-12	1.69080740885384	2	HLA complex group 11 (HCG11), non-coding RNA
CO991026.1_441	RFWD2	64326	3.45377091424833e-42	1.69076732345624	1	ring finger and WD repeat domain 2
CF790269.1_672	ANAPC1	64682	7.10708414755006e-39	1.68759024603843	1	anaphase promoting complex subunit 1
CA778413.1_841	MATR3	9782	1.7127051953398e-27	1.68648865660906	3	small nucleolar RNA host gene 4 (non-protein coding)
BX914724.1_408	WDHD1	11169	5.55364311347812e-28	1.68536107370273	1	WD repeat and HMG-box DNA binding protein 1
BP450139.1_226	AS3MT	57412	7.92995710438926e-30	1.68465733867295	1	arsenic (+3 oxidation state) methyltransferase
CF181698.1_1125	C6ORF130	221443	1.9705315307339e-31	1.68381769078832	2	Uncharacterized protein C6orf130 homolog
BM659359.1_1013	MLH3	27030	6.86156512992725e-44	1.68324008397793	2	mutL homolog 3 (E. coli)
BW976681.1_452	MFSD1	64747	1.08029364378777e-40	1.68310971145872	1	major facilitator superfamily domain containing 1 Gene
BM658773.1_1217	MBD1	4152	4.89038264203194e-39	1.68284737352727	1	methyl-CpG binding domain protein 1 (MBD1), transcript variant 2, mRNA
BQ599328.1_1253	MAD2L1	4085	2.862569405472e-32	1.68254829963038	1	MAD2 mitotic arrest deficient-like 1 (yeast)
BX665806.1_867	DLG1	1739	6.54049466759389e-29	1.68210020745954	2	discs, large homolog 1 (Drosophila)
CF791117.1_1040	WDR70	55100	1.86491919170156e-47	1.68103153773455	1	WD repeat domain 70
CA779434.1_1012	CDC27	996	1.0074167611107e-35	1.68046649979147	2	cell division cycle 27 homolog (S. cerevisiae)
BQ598320.1_1106	FXR1	8087	4.57099950872087e-39	1.67687157403138	1	fragile X mental retardation, autosomal homolog 1
CK452356.1_1019	TMTC3	160418	9.41699412165407e-21	1.67565720837367	1	transmembrane and tetratricopeptide repeat containing 3
CF363910.1_2733	FAM45A	404636	1.34144313721638e-45	1.67534761013164	1	Protein FAM45A
BX914498.1_9	CCDC48	79825	6.35671982961195e-57	1.67365864148474	1	EF-hand domain-containing protein ENSP00000381169
CB286782.1_1102	TGDS	23483	4.48347680509392e-38	1.6728808667418	2	dTDP-D-glucose 4,6-dehydratase
CF794656.1_933	ZDHHC4	55146	2.32822304116872e-32	1.67285287934486	1	Probable palmitoyltransferase ZDHHC4
BP436793.1_2717	RCSD1	92241	8.92937464868579e-51	1.67193230773827	1	CapZ-interacting protein
CF367624.1_800	C4ORF33	132321	5.47989043932287e-36	1.67141684404407	2	UPF0462 protein C4orf33
BM658670.1_1995	UBE2Q2	92912	3.76710910490475e-35	1.67106169211932	2	Ubiquitin-conjugating enzyme E2 Q2
BX917873.1_1160	HOOK3	84376	5.24731396481051e-38	1.67106012314941	2	hook homolog 3 (Drosophila)
BP453110.1_585	SLC16A10	117247	4.94600850158952e-25	1.67098671024352	1	Monocarboxylate transporter 10
CB286738.1_1306	OCIAD1	54940	2.54803813941157e-30	1.67090510840703	1	OCIA domain containing 1
CF790222.1_1041	ARID4A	5926	9.38403488037571e-31	1.66940949170263	2	AT rich interactive domain 4A (RBP1-like)
CF791185.1_488	ARMCX6	54470	2.24277060511289e-12	1.66870922446199	1	armadillo repeat containing, X-linked 6
CB097262.1_570	MSI2	124540	3.26445814301851e-27	1.66855138366392	1	musashi homolog 2 (Drosophila)
AJ654612.1_240	KRIT1	889	2.64998320844662e-41	1.66840718430723	1	KRIT1, ankyrin repeat containing
BQ600561.1_1932	C5ORF44	80006	3.52940079212337e-25	1.66758309901309	1	UPF0533 protein C5orf44
CF178488.1_1012	CDC37L1	55664	3.31682742804937e-26	1.66667799632752	2	cell division cycle 37 homolog (S. cerevisiae)-like 1
BX914284.1_400	RPL10A	4736	5.49151994080352e-17	1.66539290809806	2	60S ribosomal protein L10a
CF367007.1_1021	NCAPG2	54892	3.14093959693712e-42	1.66532260136182	1	Condensin-2 complex subunit G2
BQ602520.1_637	C13ORF27	93081	5.05040764266099e-36	1.664483348682	1	Uncharacterized protein C13orf27 homolog
CF790284.1_953	TAX1BP1	8887	6.45459902102469e-31	1.66425125510439	2	Tax1 (human T-cell leukemia virus type I) binding protein 1
CB471029.1_2799	PPP1R2	5504	4.32762051268208e-42	1.66308803739336	2	Protein phosphatase inhibitor 2
BQ600378.1_2135	RPL7L1	285855	0.00168010202048788	1.66234052210612	1	60S ribosomal protein L7-like 1
CF795753.1_129	MRPS18C	51023	5.49399522671112e-56	1.66228568908642	2	28S ribosomal protein S18c, mitochondrial
AJ652577.1_406	SIAH1	6477	9.48093201942134e-33	1.66199554883361	1	similar to seven in absentia homolog 1 (SIAH1), mRNA
AJ655027.1_333	RNF144B	255488	5.36460691211755e-19	1.66151495862832	2	ring finger protein 144B (RNF144B), mRNA
BQ604117.1_1987	PALMD	54873	3.87600128888934e-37	1.66082708280829	2	palmdelphin
BM083192.1_1058	RPL7	6129	1.1423613947638e-32	1.66039453747476	1	ribosomal protein L7
CF176654.1_1978	RNF168	165918	1.28820776746466e-22	1.65892475567115	1	E3 ubiquitin-protein ligase RNF168
BW959590.1_583	RAB2B	84932	4.06767196405465e-62	1.65884419863076	1	Ras-related protein Rab-2B
CF181659.1_1303	ARV1	64801	1.76754173880018e-56	1.65640894922207	1	ARV1 homolog (S. cerevisiae)
CF791844.1_472	ATXN7	6314	4.56939092028078e-27	1.6562664336748	1	ataxin 7
BM484374.1_182	CASC4	113201	4.42604106331168e-36	1.65566228290182	1	Protein CASC4 (Cancer susceptibility candidate gene 4 protein homolog)
CF788314.1_629	FILIP1	27145	1.33386732906258e-27	1.65507304475221	2	filamin A interacting protein 1
BQ604117.1_1879	PALMD	54873	2.44822065814868e-36	1.65506348283036	2	palmdelphin
DN124089.1_646	CCDC53	51019	1.81601781573608e-39	1.65435797598127	2	WASH complex subunit CCDC53
AJ681118.1_71	CACNA2D1	781	2.44903230889295e-36	1.65133904778522	3	calcium channel, voltage-dependent, alpha 2/delta subunit 1, transcript variant 2 (CACNA2D1), mRNA
BQ600465.1_1534	BMPR2	659	1.48335644733083e-49	1.65083685706448	1	bone morphogenetic protein receptor, type II (serine/threonine kinase)
BQ600225.1_1031	VPS33B	26276	2.15569469607035e-71	1.64982809663057	1	Vacuolar protein sorting-associated protein 33B
BM659739.1_1143	SLMAP	7871	8.4083952437864e-28	1.6472234779901	2	sarcolemma associated protein (SLMAP), mRNA
CF178160.1_151	TMEM208	29100	3.00902470385508e-48	1.64583673586919	1	transmembrane protein 208
BQ599893.1_802	C11ORF58	10944	1.37299708174169e-44	1.64479066192127	1	Small acidic protein
CN162400.1_1072	CCDC160	347475	1.14146209956992e-34	1.6447019912321	2	coiled-coil domain containing 160
BX675106.1_1513	GNPDA2	132789	1.66756119461428e-30	1.64417728356314	1	glucosamine-6-phosphate deaminase 2
BM484990.1_1186	ZZZ3	26009	1.72793828633248e-41	1.64320580660056	1	zinc finger, ZZ-type containing 3
CB478597.1_1238	MED4	29079	4.17943797645933e-36	1.64204016402657	1	similar to VDRIP, transcript variant 2 (LOC452713), mRNA
CB287272.1_2050	GPCPD1	56261	2.81854220731462e-12	1.64163540776015	2	glycerophosphocholine phosphodiesterase GDE1 homolog (S. cerevisiae)
BQ601540.1_1051	UBR1	197131	2.3628927070819e-30	1.64159072714584	2	ubiquitin protein ligase E3 component n-recognin 1 (UBR1), mRNA
CK467221.1_235	SRP9	6726	1.71694430578506e-38	1.64109033311059	1	signal recognition particle 9kDa
CA778792.1_1607	TOPBP1	11073	3.01444376924833e-34	1.64063311412221	1	DNA topoisomerase 2-binding protein 1
CA780301.1_565	HSCB	150274	1.51936902902646e-47	1.64027444190722	1	Iron-sulfur cluster co-chaperone protein HscB, mitochondrial
BX672447.1_893	CUL2	8453	4.06199999474974e-24	1.64024654962632	1	cullin 2
BQ603395.1_863	SNX13	23161	1.25139409625753e-31	1.63990289406757	1	sorting nexin 13
CB471521.1_1534	ARID4B	51742	5.17631947176188e-25	1.63970722481788	2	AT rich interactive domain 4B (RBP1-like)
CA780277.1_1071	SRP54	6729	2.22589412206103e-56	1.63924065678392	1	signal recognition particle 54kDa
CB472177.1_712	ITGB8	3696	1.90918544543835e-19	1.63914328858715	1	integrin, beta 8
CO940428.1_1063	NIPAL2	79815	6.16391684441637e-11	1.63796112681148	1	hypothetical LOC464304, transcript variant 2 (LOC464304), mRNA
BP169099.1_1263	CEP192	55125	1.66394160515843e-11	1.63747719231207	1	centrosomal protein 192kDa
BM658664.1_2156	TRA2B	6434	3.21292457058138e-52	1.63720132810128	1	Transformer-2 protein homolog beta
CK461768.1_1194	SDCCAG1	9147	8.23499674300094e-43	1.63645644151579	1	serologically defined colon cancer antigen 1
AJ651517.1_256	BCCIP	56647	8.01511554395406e-37	1.63535304734234	3	BRCA2 and CDKN1A interacting protein
BP445290.1_723	KLF10	7071	1.01840772054351e-11	1.63492491941045	1	Kruppel-like factor 10
BQ602955.1_1782	TRA2A	29896	7.60648141876318e-35	1.6334781938653	1	Transformer-2 protein homolog alpha
BQ599296.1_4959	NUDCD2	134492	2.38069644229761e-31	1.63303292077693	1	NudC domain containing 2
BM658826.1_2743	WSB1	26118	5.36765628128332e-31	1.63230669865509	1	WD repeat and SOCS box-containing 1 (WSB1), mRNA
AJ652863.1_228	ZNF181	339318	1.69142241627687e-22	1.63174822714516	1	Zinc finger protein 181
BM659434.1_1837	FAM135A	57579	6.26916686056658e-32	1.63000554357738	2	Protein FAM135A
CK466301.1_1582	FAM69A	388650	2.05152897990297e-15	1.62992393966432	1	Protein FAM69A
BI184766.1_87	PRPF38B	55119	4.37508813489793e-27	1.62902139641816	1	PRP38 pre-mRNA processing factor 38 (yeast) domain containing B
CK457975.1_1290	PPAN	56342	1.62221015585666e-42	1.62703925454304	1	peter pan homolog (Drosophila) Gene
CK454552.1_1009	ELF2	1998	5.80314784752897e-24	1.6266777741901	1	E74-like factor 2 (ets domain transcription factor), transcript variant 2 (ELF2), mRNA
CN025938.1_141	CBX3	11335	1.90059453555227e-26	1.62578150930004	1	chromobox homolog 3 (HP1 gamma homolog, Drosophila)
BM658663.1_1784	METAP2	10988	1.22579571864338e-48	1.6250292124248	2	methionyl aminopeptidase 2
CD572579.1_411	SNRNP70	6625	8.2341655751001e-61	1.62365652760504	2	U1 small nuclear ribonucleoprotein 70 kDa
BG835272.1_245	BCCIP	56647	1.94894540770775e-21	1.62244797553971	3	BRCA2 and CDKN1A interacting protein
AW486282.1_707	PCGF3	10336	1.41774041536893e-25	1.62136496903319	1	polycomb group ring finger 3 (PCGF3), mRNA
BX665588.1_1936	PEX3	8504	1.06606230529721e-43	1.62090283574317	1	peroxisomal biogenesis factor 3
BP164806.1_1119	C4ORF47	441054	1.85197825331469e-37	1.61995196724734	1	UPF0602 protein C4orf47
BX665925.1_911	PNCK	139728	1.30041859639551e-13	1.61913249489542	1	pregnancy up-regulated non-ubiquitously expressed CaM kinase
BQ599835.1_1400	BRWD1	54014	1.89772135993475e-32	1.61809391589892	1	bromodomain and WD repeat domain containing 1 (BRWD1), mRNA
CB287352.1_917	LTV1	84946	1.10088135384314e-32	1.61792427762417	1	LTV1 homolog (S. cerevisiae)
BQ601542.1_2434	PGRMC2	10424	2.71983752410417e-39	1.61744620271592	2	Membrane-associated progesterone receptor component 2
BX670884.1_574	FILIP1	27145	3.82668144032847e-28	1.61550233967371	2	filamin A interacting protein 1 / Entrez_ID
BX917028.1_1423	PMEPA1	56937	7.103908612249e-17	1.6154999934169	1	prostate transmembrane protein, androgen induced 1
CD572565.1_1133	SLC25A14	9016	4.65333387176943e-20	1.6152604394418	2	solute carrier family 25 (mitochondrial carrier, brain), member 14
BQ601246.1_997	LMLN	89782	9.16009303010702e-22	1.614715256467	1	leishmanolysin-like (metallopeptidase M8 family) (LMLN), transcript variant 4, non-coding RNA
BM190510.1_605	PHF5A	84844	1.46385538953682e-16	1.61314193676522	1	PHD finger protein 5A Gene
BX917471.1_1468	ZNF684	127396	5.5582557900728e-26	1.61180466985014	1	Zinc finger protein 684
BQ603817.1_1955	ZFP36L2	678	1.3453411241177e-23	1.6100044985167	1	zinc finger protein 36, C3H type-like 2
BP151669.1_204	ZFAND6	54469	7.41752099018403e-44	1.60860176427364	2	AN1-type zinc finger protein 6
CF360861.1_1185	RNF160	26046	1.44022679197891e-19	1.60740046685767	1	RING finger protein 160
scaw0001.e_32	CD2BP2	10421	8.60696774072042e-54	1.60725831685613	5	LINE-1 reverse transcriptase homolog
BQ600656.1_3083	RPS6KB1	6198	1.45125216032952e-41	1.60698792511202	1	ribosomal protein S6 kinase, 70kDa, polypeptide 1 / Entrez_ID
BX924688.1_665	PIP4K2C	79837	4.81275160367962e-49	1.60639858962036	1	Phosphatidylinositol-5-phosphate 4-kinase type-2 gamma
CF788737.1_767	C6ORF70	55780	1.8820202606211e-29	1.60603476468589	2	Transmembrane protein C6orf70
BQ603168.1_1611	HSD11B1L	374875	4.63563385090113e-42	1.60581963984817	1	Hydroxysteroid 11-beta-dehydrogenase 1-like protein
CF180189.1_376	STBD1	8987	4.17808197507374e-20	1.60517596911041	3	similar to Starch-binding domain-containing protein 1 (Genethonin-1) (STBD1), mRNA
BQ604476.1_1142	C1ORF156	92342	9.57176433429494e-17	1.60496344826654	1	UPF0558 protein C1orf156 homolog
CK451295.1_440	SLC25A29	123096	4.41217171035868e-13	1.60461731753242	2	solute carrier family 25, member 29 (SLC25A29), nuclear gene encoding mitochondrial protein, mRNA
BM485021.1_822	APIP	51074	1.0010793497495e-38	1.60394362456226	1	APAF1 interacting protein
BX925505.1_769	APBB3	10307	6.29540701221037e-45	1.60314085975541	1	amyloid beta (A4) precursor protein-binding, family B, member 3
BP145673.1_609	SRPK3	26576	1.63230998621756e-11	1.60276680414263	1	SFRS protein kinase 3
CF181575.1_1453	GOLGA5	9950	3.08785115967868e-29	1.6019379435482	1	golgin A5
BQ602783.1_649	POLR3GL	84265	3.57830582245773e-35	1.60062780832297	2	polymerase (RNA) III (DNA directed) polypeptide G (32kD)-like (POLR3GL), mRNA
BX920516.1_684	MATR3	9782	1.40213519583944e-33	1.60048245122837	3	small nucleolar RNA host gene 4 (non-protein coding)
CK458339.1_135	CWC15	51503	6.04763152274719e-56	1.60028384014003	1	Protein CWC15 homolog
CB826596.1_1091	RND3	390	1.40238776763745e-10	1.60023718758962	2	Rho family GTPase 3
CN166396.1_581	CNOT3	4849	4.84520466299398e-27	1.59692360600604	1	CCR4-NOT transcription complex subunit 3
BM190644.1_913	PCGF5	84333	4.68582024283877e-37	1.595633110188	1	polycomb group ring finger 5 (PCGF5), mRNA
BM190368.1_848	ACOT13	55856	4.8744038045597e-20	1.59485012034813	1	acyl-CoA thioesterase 13
AJ664481.1_713	SP3	6670	1.29115126198835e-44	1.59471729703377	1	Sp3 transcription factor-like (SP3), mRNA
CF361078.1_1976	TET2	54790	5.53287651129376e-18	1.59299442396284	2	tet oncogene family member 2 (TET2), mRNA
CA779163.1_714	TET2	54790	1.64432452981821e-17	1.59264307032948	2	tet oncogene family member 2 (TET2), mRNA
scac0029i._570	ZNF776	284309	8.51100110735591e-44	1.59258590184097	1	Zinc finger protein 776
CF792278.1_149	C15ORF40	123207	2.95076395637986e-34	1.59058559076725	2	UPF0235 protein C15orf40
DN108670.1_708	AHNAK	79026	1.67390382309686e-14	1.59042908789681	1	AHNAK nucleoprotein
BQ601059.1_1833	PRPF40A	55660	2.41282070928512e-31	1.59004760369334	1	PRP40 pre-mRNA processing factor 40 homolog A (S. cerevisiae)
BM659617.1_889	DNAJC19	131118	4.26953064911471e-35	1.58987493636812	1	DnaJ (Hsp40) homolog, subfamily C, member 19
CA513700.1_1039	CLIP1	6249	6.33290893286655e-29	1.58713645181957	1	CAP-GLY domain containing linker protein 1
AJ652668.1_176	PABPN1	8106	2.59355326941819e-35	1.58656442260933	2	Polyadenylate-binding protein 2 (Poly(A)-binding protein 2)(Poly(A)-binding protein II)(PABII)(Polyadenylate-binding nuclear protein 1)(Nuclear poly(A)-binding protein 1)
BM659245.1_1003	CHUK	1147	4.44042335364474e-35	1.58429913677204	1	conserved helix-loop-helix ubiquitous kinase
CF788883.1_1066	DCTN3	11258	1.14069637361565e-27	1.58329012716385	1	Dynactin subunit 3
CF795706.1_660	RORA	6095	3.60051994939652e-31	1.5814242317848	1	RAR-related orphan receptor A (RORA), transcript variant 4, mRNA
BX921734.1_1419	DUSP26	78986	1.25604958866333e-17	1.58051077414984	3	dual specificity phosphatase 26 (putative)
BX664759.1_712	NSA2	10412	3.90773137516089e-41	1.57966055276437	2	Ribosome biogenesis protein NSA2 homolog
BM658829.1_2992	IMP4	92856	2.26896217704864e-20	1.57900673835368	1	U3 small nucleolar ribonucleoprotein protein IMP4
BX917281.1_1188	ANKIB1	54467	3.19564948444585e-46	1.57742325561326	1	ankyrin repeat and IBR domain containing 1 (ANKIB1), mRNA
AJ656198.1_409	TAF13	6884	2.97357901772342e-34	1.57678178405639	1	TAF13 RNA polymerase II, TATA box binding protein (TBP)-associated factor, 18kDa
CF361584.1_737	C7ORF53	286006	1.28679775252757e-35	1.5766543908148	1	Coiled-coil domain-containing transmembrane protein C7orf53
CA779010.1_795	PPP2R3A	5523	7.50110389839323e-43	1.57621184196564	1	protein phosphatase 2 (formerly 2A), regulatory subunit B'', alpha (PPP2R3A), mRNA
CF791642.1_1446	DDX3X	1654	8.60169342251131e-21	1.57608184519667	1	DEAD (Asp-Glu-Ala-Asp) box polypeptide 3, X-linked
BP148349.1_1372	OGFR	11054	5.17855819866376e-46	1.57571750028112	1	Opioid growth factor receptor
CA779191.1_724	DNAJB14	79982	1.66343878390832e-33	1.5754411409327	1	DnaJ (Hsp40) homolog, subfamily B, member 14
CF179687.1_2247	RBM26	64062	2.37793499237012e-48	1.57404817748492	2	RNA binding motif protein 26
CF179065.1_1503	KCTD3	51133	5.97280362640789e-47	1.57385108094105	2	BTB/POZ domain-containing protein KCTD3
CN162126.1_1018	WBP4	11193	1.56564047216678e-37	1.57341304468412	1	WW domain binding protein 4 (formin binding protein 21)
CF179177.1_1453	TMEM175	84286	4.37555474931184e-27	1.57335566207079	1	Transmembrane protein 175
BW961263.1_314	DDX1	1653	2.20074147349787e-28	1.57272146692418	1	DEAD (Asp-Glu-Ala-Asp) box polypeptide 1
CJ000020.1_664	PHOSPHO2	493911	5.98247952060371e-32	1.57251825896845	1	phosphatase, orphan 2
BX918101.1_296	PPFIBP1	8496	8.31823713964668e-23	1.57216041328507	1	Liprin beta1 Fragment
CD572248.1_1549	CEND1	51286	2.17953054656141e-21	1.57038621031341	1	cell cycle exit and neuronal differentiation 1
BP138622.1_409	DPF3	8110	5.08104029706104e-10	1.56962180569065	1	D4, zinc and double PHD fingers, family 3
BM190272.1_514	UCHL3	7347	1.83635782077822e-38	1.56868112663698	1	ubiquitin carboxyl-terminal esterase L3 (ubiquitin thiolesterase)
BP144835.1_680	ENKUR	219670	1.57972895469903e-20	1.5682761979978	1	enkurin, TRPC channel interacting protein
AW670614.1_466	PHKA1	5255	1.0709434103908e-30	1.56770898164526	3	Phosphorylase b kinase regulatory subunit alpha, skeletal muscle isoform
BX917320.1_763	KCTD6	200845	7.35772789804324e-27	1.5671347702044	1	potassium channel tetramerisation domain containing 6
BQ598047.1_613	MRPL42	28977	1.06713959387875e-18	1.56705378758406	1	39S ribosomal protein L42, mitochondrial
BM658552.1_1136	C14ORF147	171546	3.51642275400018e-34	1.5666541892465	1	Small subunit of serine palmitoyltransferase A
BX671328.1_1114	YPEL5	51646	4.41838648632916e-27	1.56587517499358	1	Protein yippee-like 5
CF787507.1_1112	RBM5	10181	1.00074616987827e-22	1.56548477064602	2	RNA binding motif protein 5
BQ601873.1_1130	MRPS36	92259	6.24911441167705e-24	1.56508571195976	1	28S ribosomal protein S36, mitochondrial
BP461339.1_556	RPS6KA3	6197	1.63021779777073e-29	1.56456560462962	1	ribosomal protein S6 kinase, 90kDa, polypeptide 3
AJ664221.1_1314	LRP6	4040	6.31793236735256e-29	1.56456326330841	2	low density lipoprotein receptor-related protein 6 (LRP6), mRNA
CF793835.1_360	ANKMY2	57037	2.97553195106556e-16	1.56341281781929	1	ankyrin repeat and MYND domain containing 2
scaw0005.i_361	PPP1R2	5504	3.84511567336327e-37	1.563316282168	2	Protein phosphatase inhibitor 2
CD572528.1_117	MED21	9412	3.07264722172219e-40	1.56304929639375	1	mediator complex subunit 21
BQ599776.1_904	HECTD1	25831	6.84770409787342e-37	1.5605578816179	1	E3 ubiquitin-protein ligase HECTD1
BQ602415.1_845	ARID4B	51742	4.88816242170425e-34	1.56049270283346	2	AT rich interactive domain 4B (RBP1-like) (ARID4B), mRNA
BX915171.1_1050	CDKAL1	54901	3.84148007173587e-08	1.56002425317438	2	CDK5 regulatory subunit associated protein 1-like 1
BQ602483.1_1183	DNAL1	83544	1.36841966242749e-37	1.55998121555565	1	dynein, axonemal, light chain 1 (DNAL1), mRNA
BM189953.1_736	FST	10468	1.52494473377185e-06	1.55984368232966	1	Follistatin Precursor (FS)(Activin-binding protein)
CF359207.1_1789	ZMYM2	7750	5.79487858649524e-32	1.55872758810809	1	zinc finger protein 198 (ZNF198), mRNA
AJ664963.1_184	NPHP3	27031	2.14100386877031e-14	1.55839161497522	1	Nephrocystin-3
AW415231.1_477	RECQL4	9401	7.22874327545033e-28	1.55772879844139	2	RecQ protein-like 4
CF796371.1_1042	BAT2D1	23215	8.73053790016528e-29	1.55736987276736	1	HLA-B associated transcript 2-like 2 (BAT2L2), mRNA
CF790470.1_1202	NASP	4678	2.66261153770181e-40	1.55686882917181	1	Nuclear autoantigenic sperm protein (NASP)
CF367624.1_860	C4ORF33	132321	5.52872604892318e-31	1.55650695927912	2	UPF0462 protein C4orf33
CK464588.1_1063	CNTROB	116840	1.19012310178888e-29	1.55594975432386	1	Centrobin
CB470469.1_1053	MSL2	55167	6.83043701908589e-15	1.55592741060896	1	male-specific lethal 2 homolog (Drosophila)
CD572476.1_2391	GET4	51608	2.96326185371777e-31	1.55556534038362	1	UPF0363 protein C7orf20 homolog
AU296438.1_12649	HTT	3064	4.61635416427163e-39	1.55525957402867	1	huntingtin
AJ682238.1_391	BIRC2	329	4.13047704423907e-40	1.55490824883306	1	baculoviral IAP repeat-containing 2
BP149525.1_412	TIAL1	7073	1.3163434511593e-48	1.55430539025741	1	TIA1 cytotoxic granule-associated RNA binding protein-like 1
BM190541.1_883	HDAC2	3066	9.16679314770721e-41	1.55421058538153	1	histone deacetylase 2
BW956322.1_457	BTC	685	2.83096444037818e-17	1.55254114409715	2	Probetacellulin
BE012639.1_136	SGK223	157285	3.91384492457772e-24	1.54996957203782	1	Tyrosine-protein kinase SgK223
CF179687.1_2165	RBM26	64062	6.07884762618684e-49	1.5498995110436	2	RNA binding motif protein 26
BQ598005.1_926	SLC25A14	9016	4.19378502581013e-19	1.54879711105631	2	solute carrier family 25 (mitochondrial carrier, brain), member 14
BP445761.1_954	MED6	10001	8.62545254943625e-32	1.54876496214833	1	Mediator of RNA polymerase II transcription subunit 6
BQ601681.1_1214	RCHY1	25898	1.08252144405046e-35	1.54696605466715	1	ring finger and CHY zinc finger domain containing 1
CF795463.1_1364	RNASEH2B	79621	5.48138739967356e-23	1.54664366206176	1	Ribonuclease H2 subunit B
CA780529.1_1134	ORC6L	23594	7.49033522563364e-35	1.54619711438126	1	Origin recognition complex subunit 6
BX673794.1_1189	RPF1	80135	1.04353524539465e-36	1.54479816040684	1	ribosome production factor 1 homolog (S. cerevisiae) (RPF1), mRNA
AJ275266.1_3253	GLS	2744	6.17015785037316e-13	1.54390763782363	1	Glutaminase kidney isoform, mitochondrial
BQ603027.1_1399	SPIRE1	56907	1.59197217655656e-10	1.54375164685216	1	Protein spire homolog 1
BQ602721.1_1302	PTGR2	145482	3.08924849362518e-17	1.54372641782945	2	prostaglandin reductase 2
BP163792.1_1334	VRK1	7443	1.06843950103283e-18	1.54341346462296	1	vaccinia related kinase 1
BP148404.1_578	TATDN3	128387	4.02986410961677e-37	1.54304892707168	1	Putative deoxyribonuclease TATDN3
CB286202.1_1711	TAF1A	9015	1.19630126129476e-35	1.5422141394955	2	TATA box binding protein (TBP)-associated factor, RNA polymerase I, A, 48kDa
C94888.1.s_1200	CRYZL1	9946	1.78716512350044e-37	1.54078194777398	1	crystallin, zeta (quinone reductase)-like 1
BM190293.1_2233	LRRFIP2	9209	1.5639343023633e-28	1.54061902042765	1	Leucine-rich repeat flightless-interacting protein 2
PPLA2-018D_111	ZNFX1	57169	1.19772534487629e-17	1.54036840243809	1	zinc finger, NFX1-type containing 1 / Entrez_ID
CF179145.1_1423	ATG16L2	89849	1.37224641637352e-24	1.53935404020536	1	ATG16 autophagy related 16-like 2 (S. cerevisiae)
CA780010.1_1027	DYRK2	8445	8.07626569506507e-24	1.53831826676552	2	dual-specificity tyrosine-(Y)-phosphorylation regulated kinase 2
BQ601692.1_1204	UBR5	51366	1.26509218270801e-39	1.53782257911327	1	E3 ubiquitin-protein ligase UBR5
CB826591.1_450	NEB	4703	2.32242773082541e-31	1.53671459630254	3	Nebulin Fragment
BQ602721.1_1148	PTGR2	145482	2.84143254655822e-17	1.5366872753711	2	prostaglandin reductase 2
BQ599039.1_512	DUT	1854	1.40958322729322e-53	1.53581964890907	1	Deoxyuridine 5'-triphosphate nucleotidohydrolase, mitochondrial
BQ598782.1_1152	YES1	7525	1.34483789344545e-24	1.53547441390439	1	v-yes-1 Yamaguchi sarcoma viral oncogene homolog 1 (YES1), mRNA
BP139667.1_2214	PIK3R1	5295	1.07997574305165e-10	1.53482347792402	1	phosphoinositide-3-kinase, regulatory subunit 1 (alpha)
AJ662286.1_816	CGREF1	10669	7.47518593736459e-11	1.53388764489213	1	cell growth regulator with EF-hand domain 1
CF179987.1_1606	DONSON	29980	4.88634063091088e-19	1.5334979912156	1	downstream neighbor of SON
BP164878.1_785	PRPF18	8559	1.06239875081574e-30	1.53330352189515	1	PRP18 pre-mRNA processing factor 18 homolog (S. cerevisiae)
BQ604457.1_122	RPL36AL	6166	1.54734018170203e-41	1.5328058258604	1	ribosomal protein L36a-like
CA780486.1_1065	CEP120	153241	2.57752949910051e-18	1.53245091454113	1	centrosomal protein 120kDa
AJ682433.1_270	MOBKL1A	92597	7.73837484737503e-32	1.53243039131839	1	MOB1, Mps One Binder kinase activator-like 1A (yeast) (MOBKL1A), mRNA
BQ599998.1_322	RPAIN	84268	5.78092181394587e-36	1.53234376696908	1	RPA interacting protein
BX671092.1_335	VAPA	9218	1.01809314781009e-13	1.52993604309139	3	vesicle-associated membrane protein-associated protein A, transcript variant 1 (VAPA), mRNA
BM190295.1_1094	RTN4	57142	4.13854086924462e-26	1.52967535864306	2	RTN4-Aw Fragment
BM484603.1_750	CHCHD1	118487	2.53902675118683e-16	1.52965862432542	1	coiled-coil-helix-coiled-coil-helix domain containing 1
AJ680859.1_997	LYSMD2	256586	1.56722028590212e-12	1.5296290260256	1	LysM, putative peptidoglycan-binding, domain containing 2
CB287049.1_960	MGEA5	10724	1.45979832878089e-34	1.52932209357391	1	Bifunctional protein NCOAT
C94768.1.s_1540	EPM2AIP1	9852	9.43465107060794e-24	1.52860537735809	1	EPM2A (laforin) interacting protein 1 (EPM2AIP1), mRNA
CF365511.1_538	STBD1	8987	3.77348517435855e-15	1.52748511277305	3	starch binding domain 1
AW429859.1_614	PLEKHN1	84069	3.39059661886795e-45	1.52702910904167	1	Pleckstrin homology domain-containing family N member 1
BM190586.1_2486	RBM5	10181	4.80528724871919e-40	1.52625367013162	2	RNA binding motif protein 5
BQ603592.1_1418	INPP5B	3633	2.78356282970911e-15	1.52617977904804	1	Type II inositol-1,4,5-trisphosphate 5-phosphatase
CB469502.1_750	EBPL	84650	4.74522227129019e-11	1.52583996521354	1	emopamil binding protein-like Gene
BI337404.1_298	PLA2G4B	100137049	2.88667868896965e-26	1.52546144514931	1	phospholipase A2, group IVB (cytosolic) Gene
CB481745.1_1249	PRIM1	5557	4.03573698500763e-17	1.52527040961671	1	primase, DNA, polypeptide 1 (49kDa)
AJ653926.1_182	MCM8	84515	9.00336561730981e-17	1.52478419179466	1	minichromosome maintenance complex component 8
BX673979.1_665	FAM82B	51115	9.07310856953362e-26	1.52411063638936	1	family with sequence similarity 82, member B
F23005.1.s_934	EIF4G3	8672	1.78529903055469e-26	1.52371001252524	1	eukaryotic translation initiation factor 4 gamma, 3
BM659853.1_929	NAP1L1	4673	3.85564789116199e-43	1.5234028183044	3	nucleosome assembly protein 1-like 1
CF788464.1_1183	FANCG	2189	9.80900886275008e-21	1.52325176423605	1	Fanconi anemia, complementation group G
CA513580.1_1052	ZNF32	7580	7.11278422317108e-42	1.52323904132898	1	zinc finger protein 32
CF179167.1_1000	ASB15	142685	4.56335561855211e-33	1.52296512677454	1	Ankyrin repeat and SOCS box protein 15
CA779616.1_2735	LRRC28	123355	1.37307792574377e-27	1.52196888362877	1	Leucine-rich repeat-containing protein 28
CF175801.1_1446	BRCC3	79184	8.81107851404677e-35	1.52111363641927	1	Lys-63-specific deubiquitinase BRCC36
CA778765.1_797	GMNN	51053	2.65454662999017e-21	1.52041717355045	1	geminin, DNA replication inhibitor
CN162400.1_1143	CCDC160	347475	3.44412367977941e-28	1.52037831194684	2	coiled-coil domain containing 160
scaw0002.m_34	DUSP12	11266	3.46473167758786e-50	1.51972965828262	1	dual specificity phosphatase 12
CF792150.1_1250	TMEM5	10329	1.06077889992192e-20	1.51902310866291	2	transmembrane protein 5
BU946750.1_1108	UBE4A	9354	4.88455395961933e-53	1.5183076619208	1	ubiquitination factor E4A, transcript variant 3 (UBE4A), mRNA
CF363865.1_2309	PPFIBP2	8495	7.51489239144497e-18	1.51830714446536	1	PTPRF interacting protein, binding protein 2 (liprin beta 2)
BG732765.1_107	cmip	80790	3.42323159033109e-20	1.51804503068936	1	c-Maf-inducing protein
BX919764.1_336	ENY2	56943	1.6553458933509e-40	1.51709419643397	1	Enhancer of yellow 2 transcription factor homolog
BQ602428.1_1105	SIP1	8487	1.79274729455651e-33	1.51693790618957	2	survival of motor neuron protein interacting protein 1
BM659692.1_1478	SF3B1	23451	5.66443085263184e-34	1.5159018801241	1	splicing factor 3b, subunit 1, 155kDa
CJ039754.1_595	C6ORF211	79624	5.79650950098286e-07	1.51583356599373	1	UPF0364 protein C6orf211 homolog
CF792150.1_1334	TMEM5	10329	3.70595351780761e-22	1.51539578255541	2	transmembrane protein 5
BM658631.1_823	MDM4	4194	2.76903300370194e-33	1.51467242917989	1	Mdm4 p53 binding protein homolog (mouse) (MDM4), transcript variant 2, non-coding RNA
BQ598634.1_1439	RABGGTB	5876	1.36073124325457e-31	1.51445261090244	1	small nucleolar RNA, C/D box 45C
BP138691.1_741	ACAT1	38	1.21830752745928e-27	1.51417165937211	1	Acetyl-CoA acetyltransferase, mitochondrial
CK466213.1_2226	VARSL	57176	2.42676388483426e-27	1.51399257372275	1	valyl-tRNA synthetase 2, mitochondrial (putative)
BM484379.1_691	TMEM147	10430	6.8257236764134e-16	1.51364059715996	1	Transmembrane protein 147
BQ597589.1_1274	MRPS10	55173	1.2493081429329e-30	1.51342935470551	1	mitochondrial ribosomal protein S10
DN101457.1_1297	PREPL	9581	4.57768244856106e-31	1.51224362240464	1	prolyl endopeptidase-like
CD527095.1_762	CCDC53	51019	1.70552860348775e-31	1.51198829126268	2	WASH complex subunit CCDC53
BX917639.1_375	GPR44	11251	2.71277512766477e-26	1.51185789780029	1	G protein-coupled receptor 44
BM485119.1_753	DUSP22	56940	1.30011475429942e-24	1.51160279233027	2	Dual specificity protein phosphatase 22
BM659360.1_901	SGCB	6443	1.02265968977685e-32	1.51100653853794	3	sarcoglycan, beta (43kDa dystrophin-associated glycoprotein) (SGCB), mRNA
CB472407.1_1535	SYF2	25949	2.68697360598015e-40	1.51092713043729	1	Pre-mRNA-splicing factor SYF2
BF444632.1_319	SHANK3	85358	1.39212401758954e-23	1.51066967216218	1	SH3 and multiple ankyrin repeat domains 3 / Entrez_ID
CF179608.1_1355	NEIL1	79661	1.15484278870569e-21	1.51027433542398	1	nei endonuclease VIII-like 1 (E. coli)
BQ600295.1_1138	GOSR1	9527	1.27702143087081e-27	1.50960446800536	1	golgi SNAP receptor complex member 1
BX915304.1_104	DUSP26	78986	1.13270781893671e-18	1.50954473303717	3	dual specificity phosphatase 26 (putative)
CN027826.1_473	RAC1	5879	4.79218363147571e-17	1.50938124882105	2	Ras-related C3 botulinum toxin substrate 1
AJ938573.1_216	C15ORF39	56905	3.51210850988384e-40	1.5092573533448	2	Uncharacterized protein C15orf39
BQ601196.1_1282	UCHL5	51377	1.20651298177068e-38	1.50801497072776	1	ubiquitin carboxyl-terminal hydrolase L5
AJ659535.1_1703	HNRPLL	92906	1.23728743969464e-31	1.5072069577608	1	heterogeneous nuclear ribonucleoprotein L-like
CF175194.1_1637	TBR1	10716	1.37174783691046e-34	1.5070225828658	1	T-box, brain, 1
CK450897.1_1006	NGDN	25983	2.63052229276317e-33	1.50486893881762	1	neuroguidin, EIF4E binding protein
AW785885.1_203	SNX16	64089	4.3511192391942e-24	1.50451377877538	1	sorting nexin 16
CN032456.1_913	GKAP1	80318	9.33102912848516e-30	1.50411555707483	1	G kinase-anchoring protein 1
AU296586.1_519	HNRNPA3	220988	5.24856777217067e-25	1.50387084007695	1	heterogeneous nuclear ribonucleoprotein A3
CB470812.1_867	PSMG2	56984	1.45503847685839e-59	1.50363961196169	1	Proteasome assembly chaperone 2
BX665552.1_522	MCF2L	23263	1.48701123488342e-22	1.50358013873914	3	MCF.2 cell line derived transforming sequence-like
BM484720.1_1658	MKS1	54903	2.18848638630811e-11	1.50330454697809	1	Meckel syndrome type 1 protein
BQ598974.1_585	EIF2AK4	440275	1.10952952285339e-34	1.50243654173505	2	eukaryotic translation initiation factor 2 alpha kinase 4
BQ603419.1_1585	PDCD4	27250	1.03757273387409e-22	1.50204857999884	2	programmed cell death 4 (neoplastic transformation inhibitor)
CF361973.1_662	PPARGC1B	133522	1.73592568403433e-16	1.5008164392558	1	peroxisome proliferator-activated receptor gamma, coactivator 1 beta (PPARGC1B), transcript variant 3, mRNA
AJ666214.1_344	ZNF642	339559	4.99031107866315e-37	1.50016049462639	1	zinc finger protein 642
CF787605.1_1277	SFRS2IP	9169	3.9387375750654e-25	1.49983104445527	2	splicing factor, arginine/serine-rich 2, interacting protein, transcript variant 4 (SFRS2IP), mRNA
BP433992.1_981	AFTPH	54812	6.34160116141846e-30	1.49923014076735	1	aftiphilin
BX916503.1_379	ECHDC1	55862	6.05940201737819e-20	1.49868867270949	1	enoyl Coenzyme A hydratase domain containing 1
CK457811.1_1234	CDX2	1045	4.05681117106227e-35	1.49866459656176	1	Homeobox protein CDX-2
BM659483.1_1007	ANAPC4	29945	8.61568442182871e-41	1.49818570839924	2	Anaphase-promoting complex subunit 4
CK465956.1_1131	RSBN1L	222194	2.40063957230554e-21	1.49804413264781	2	Mus musculus round spermatid basic protein 1-like (Rsbn1l), mRNA
CA779436.1_2191	UHRF1BP1L	23074	3.93546831394126e-20	1.49709443282664	1	UHRF1 binding protein 1-like (UHRF1BP1L), mRNA
CB287058.1_1321	TNFRSF10D	8793	2.79292310281798e-14	1.49699154542683	1	Tumor necrosis factor receptor superfamily member 10D
CK463727.1_1048	BBS5	129880	2.00093220075024e-19	1.4963059927323	1	Bardet-Biedl syndrome 5 protein homolog
CF362846.1_1191	PIGK	10026	7.43629618843853e-23	1.49565211215367	2	phosphatidylinositol glycan anchor biosynthesis, class K
BX920261.1_612	SLC22A16	85413	1.49446194338856e-06	1.49528647287914	1	solute carrier family 22 (organic cation/carnitine transporter), member 16
BM481874.1_1164	RAB40B	10966	1.87558555051523e-14	1.49489709933713	1	Ras-related protein Rab-40B
BP167111.1_286	MYCBP	26292	2.80043755037699e-33	1.49480066516159	1	c-myc binding protein
BX922520.1_1201	RNF144B	255488	3.10219884786617e-10	1.49466905615026	2	E3 ubiquitin-protein ligase RNF144B
BX669955.1_1756	FRMD4B	23150	8.0490843371992e-16	1.49345434257656	1	FERM domain containing 4B
AW670595.1_52	MAPRE2	10982	5.27047888665914e-24	1.49322475022934	2	Microtubule-associated protein RP/EB family member 2
BM659346.1_350	AMPD1	270	1.0014368835616e-22	1.49264181330433	1	adenosine monophosphate deaminase 1
CK464272.1_736	MTX3	345778	4.37369195274602e-19	1.49232628986909	2	metaxin 3 (MTX3), transcript variant 1, mRNA
BQ602758.1_1323	IFT57	55081	3.72129323170029e-31	1.49226514417262	1	intraflagellar transport 57 homolog (Chlamydomonas)
CK461936.1_700	ERCC8	1161	1.09416749329673e-21	1.49215254256627	1	excision repair cross-complementing rodent repair deficiency, complementation group 8
BM483955.1_785	CA4	762	6.34016449921795e-11	1.49205515322599	1	carbonic anhydrase IV
BP451581.1_850	C16ORF87	388272	5.0484521758964e-32	1.49145396643927	1	UPF0547 protein C16orf87
AJ652998.1_1001	CNOT10	25904	2.00808950286782e-44	1.4904761423823	1	CCR4-NOT transcription complex subunit 10
CF180553.1_2957	PLCD4	84812	9.44622801616402e-24	1.48966863238813	2	phospholipase C, delta 4
CD572664.1_779	CACNA2D1	781	2.31798271738366e-28	1.48938602286092	3	calcium channel, voltage-dependent, alpha 2/delta subunit 1, transcript variant 2 (CACNA2D1), mRNA
CD572320.1_1542	TCEB3	6924	3.09338856993684e-35	1.48752121039482	1	elongin A, transcript variant 2 (TCEB3), mRNA
BP435237.1_2331	ACTR8	93973	6.30537589515516e-43	1.48741650444387	1	Actin-related protein 8
BQ603779.1_1465	CTNNAL1	8727	5.77414164614624e-20	1.48737292306525	2	catenin (cadherin-associated protein), alpha-like 1
BM190192.1_330	SMTNL1	219537	1.59384248158211e-11	1.48671033045145	1	smoothelin-like 1
BP143811.1_613	PPA2	27068	3.29360653382513e-19	1.48653475890474	1	inorganic pyrophosphatase 2
BQ597933.1_2132	NXF1	10482	8.12512880508734e-32	1.48502617153674	1	Nuclear RNA export factor 1
AJ275253.1_197	RIOK2	55781	1.82447969481313e-15	1.48413298411006	1	RIO kinase 2 (yeast)
CN166351.1_760	NARS2	79731	9.502594541167e-18	1.48378696163199	1	Probable asparaginyl-tRNA synthetase, mitochondrial
AJ652715.1_417	TRNT1	51095	1.60108487269921e-25	1.48361668401043	2	tRNA nucleotidyl transferase, CCA-adding, 1
CA780571.1_1738	N4BP2L1	90634	3.05415822083808e-11	1.48357778371906	1	NEDD4 binding protein 2-like 1
BQ602138.1_2321	FYTTD1	84248	2.45956676635133e-29	1.48331449143551	1	UAP56-interacting factor
CF176221.1_1942	MTDH	92140	1.50091993458522e-41	1.48257324383504	2	metadherin / Entrez_ID
BX914972.1_2144	PHAX	51808	1.33012305144987e-26	1.48239082193506	1	Phosphorylated adapter RNA export protein
CB477123.1_665	BTC	685	1.30089967887957e-17	1.48187078368738	2	Probetacellulin
CF362973.1_565	LRP5	4041	2.61637109500336e-14	1.4812510875528	1	low density lipoprotein receptor-related protein 5
BM659564.1_653	RBM27	54439	1.08661488608519e-32	1.48078613933947	1	RNA binding motif protein 27
CF176161.1_1144	ZCCHC8	55596	2.02493419748857e-31	1.48025395982449	1	zinc finger, CCHC domain containing 8
CK450219.1_760	IFT172	26160	1.52970653537708e-13	1.48016169636611	1	intraflagellar transport 172 homolog (Chlamydomonas) / Entrez_ID
CK452352.1_1017	TMEM168	64418	9.20449390968191e-31	1.47926105852576	1	Transmembrane protein 168
BM659235.1_1649	STBD1	8987	1.40705080680029e-25	1.47814059815862	3	similar to Starch-binding domain-containing protein 1 (Genethonin-1) (STBD1), mRNA
BP141825.1_1006	SFRS12IP1	285672	4.1123944534112e-20	1.47812032865373	1	Protein SFRS12IP1
CO991907.1_874	DAAM1	23002	4.45049924981071e-29	1.47778840485892	1	Disheveled-associated activator of morphogenesis 1
CF179930.1_888	ZNF133	7692	9.74474335044172e-20	1.47749071230028	2	Zinc finger protein 133
BQ599968.1_675	CRABP1	1381	0.0110406263463116	1.47657943488989	1	Cellular retinoic acid-binding protein 1
CF362151.1_862	PLK1S1	55857	2.07891328846579e-14	1.47646800012722	1	Centrosomal protein kizuna
BQ602180.1_87	DNAJB6	10049	2.34110993217892e-22	1.47599722989454	2	DnaJ (Hsp40) homolog, subfamily B, member 6 (DNAJB6), mRNA
BM484889.1_665	HNRNPH3	3189	1.07193401574107e-29	1.47567196454814	1	heterogeneous nuclear ribonucleoprotein H3 (2H9)
BQ602406.1_2053	STX7	8417	3.22722013914924e-23	1.47550949796977	1	Syntaxin-7
BQ603381.1_1249	DNAJC25	548645	3.95477925881064e-15	1.47518389824667	1	DnaJ homolog subfamily C member 25
AU296502.1_1194	WDR60	55112	1.70326959379804e-29	1.47505618845227	1	WD repeat domain 60
BP147215.1_605	CRBN	51185	1.27948021251216e-37	1.4739086948826	1	cereblon
CD572097.1_1496	DOCK6	57572	9.3996904408117e-29	1.47352712337252	1	Dedicator of cytokinesis protein 6
CA778742.1_885	ANKRD16	54522	4.94461171461681e-13	1.4732498631142	1	ankyrin repeat domain 16 / Entrez_ID
CB472660.1_619	XIAP	331	4.57936085729328e-26	1.4731983726697	1	Baculoviral IAP repeat-containing protein 4
BP148818.1_1114	DTWD1	56986	1.77181530605736e-25	1.47297160316846	1	DTW domain containing 1
BQ602571.1_581	PTS	5805	9.55343885547369e-19	1.47265495921469	1	6-pyruvoyltetrahydropterin synthase
BM659308.1_1359	PAIP2	51247	2.49555269221492e-48	1.47255697985732	1	Polyadenylate-binding protein-interacting protein 2 (Poly(A)-binding protein-interacting protein 2)(PABP-interacting protein 2)(PAIP-2)
BI399558.1_148	RPS27	6232	1.05717458774299e-14	1.47176042336368	1	ribosomal protein S27
BQ597442.1_1409	DGKE	8526	1.39060952581881e-28	1.47162130317148	1	Diacylglycerol kinase epsilon
CN070224.1_289	RRAS2	22800	1.32216924288319e-09	1.47093130750281	2	related RAS viral (r-ras) oncogene homolog 2
BM659388.1_1324	DNAJC10	54431	6.77724420369511e-36	1.4707719717255	1	DnaJ (Hsp40) homolog, subfamily C, member 10
AU058797.1_1061	FAM63B	54629	2.08201113444496e-16	1.46987696935414	1	family with sequence similarity 63, member B
BX667044.1_1952	TSTD2	158427	3.69159390148987e-34	1.46984577570882	1	thiosulfate sulfurtransferase (rhodanese)-like domain containing 2
BM659714.1_1035	MIB1	57534	4.23776117903969e-31	1.46981418575219	1	mindbomb homolog 1 (Drosophila) (MIB1), mRNA
BX917873.1_1220	HOOK3	84376	2.28563295857252e-24	1.46960522334157	2	hook homolog 3 (Drosophila) / Entrez_ID
CF178488.1_1158	CDC37L1	55664	6.63764590134327e-14	1.469504464443	2	Hsp90 co-chaperone Cdc37-like 1
BX669427.1_521	METTL5	29081	6.03969006096892e-25	1.46863752734571	1	methyltransferase like 5
BM194677.1_3169	TNRC6A	27327	3.2206456948141e-33	1.46813651447171	1	trinucleotide repeat containing 6A (TNRC6A), mRNA
AJ661135.1_313	CRK	1398	5.25035232396533e-22	1.46786844864911	2	v-crk sarcoma virus CT10 oncogene homolog (avian)
AJ669336.1_796	NUDCD1	84955	1.01591155864827e-23	1.46775620874267	1	NudC domain containing 1
CB286926.1_866	TAB2	23118	9.6679110288727e-25	1.46631394544637	1	TGF-beta activated kinase 1/MAP3K7 binding protein 2
CO990441.1_526	PSMB4	5692	3.71720247322198e-19	1.46568912773907	1	proteasome (prosome, macropain) subunit, beta type, 4
DN124281.1_412	RRM2B	50484	2.01306002819903e-21	1.46442035200883	1	ribonucleotide reductase M2 B (TP53 inducible) (RRM2B), transcript variant 3, mRNA
BQ599442.1_590	ATR	545	1.05342957587233e-22	1.46438408911491	2	ataxia telangiectasia and Rad3 related
CK449913.1_978	PPP1R12A	4659	1.72111956739578e-24	1.46404132048008	1	protein phosphatase 1, regulatory (inhibitor) subunit 12A (PPP1R12A), transcript variant 3, mRNA
CO990724.1_656	PPP1R3B	79660	0.00462152253024137	1.46403641821017	2	protein phosphatase 1, regulatory (inhibitor) subunit 3B (PPP1R3B), mRNA
CF795550.1_718	FAM168B	130074	2.46979771678899e-16	1.46384108793109	1	family with sequence similarity 168, member B
BQ603565.1_743	DMXL1	1657	4.2445635633882e-24	1.46345336852422	1	Dmx-like 1
DN108369.1_153	STXBP3	6814	1.26667483269389e-13	1.46334463380356	1	syntaxin binding protein 3 (STXBP3), mRNA
BM675759.1_1492	GGNBP2	79893	9.84100311820858e-21	1.46320249376807	2	gametogenetin binding protein 2
BQ599045.1_716	NSA2	10412	2.25859993840596e-34	1.46267843032737	2	NSA2 ribosome biogenesis homolog (S. cerevisiae)
BQ600527.1_1420	GTF2H1	2965	1.0736977524597e-33	1.46242160302164	1	general transcription factor IIH, polypeptide 1, 62kDa
BM659075.1_3258	EIF5	1983	1.97086496903066e-27	1.46098738822995	2	Eukaryotic translation initiation factor 5
CB480289.1_276	UBXN2A	165324	5.3764985962631e-39	1.46097227797321	1	UBX domain-containing protein 2A
CK457893.1_628	PSMD12	5718	7.36853898175008e-20	1.46048912092713	3	proteasome (prosome, macropain) 26S subunit, non-ATPase, 12
BQ601381.1_1028	DNAJB6	10049	2.14960531190306e-20	1.46033798321779	2	DnaJ (Hsp40) homolog, subfamily B, member 6
BX671145.1_2330	TTLL3	26140	5.75724263313346e-38	1.46000725352428	1	tubulin tyrosine ligase-like family, member 3 Gene
BQ597939.1_1194	ETF1	2107	3.37911304024356e-36	1.45976628379309	1	eukaryotic translation termination factor 1
BQ598725.1_1107	MTDH	92140	3.87909335501128e-39	1.45955250105355	2	metadherin
CF791846.1_1339	P4HA3	283208	0.000155656698842657	1.45948163943745	1	prolyl 4-hydroxylase, alpha polypeptide III (P4HA3), mRNA
CF364306.1_816	CACNA1C	775	1.48602590742064e-14	1.45897620305119	1	calcium channel, voltage-dependent, L type, alpha 1C subunit (CACNA1C), transcript variant 23, mRNA
AJ301005.1_115	PHTF2	57157	5.02193114929976e-09	1.45882973751279	2	similar to Putative homeodomain transcription factor 2 (PHTF2), mRNA
BQ604757.1_1988	TEAD1	7003	2.36869207288944e-33	1.45869076312526	1	Transcriptional enhancer factor TEF-1
CN164593.1_483	YWHAG	7532	6.37510785694256e-19	1.45864665165859	1	tyrosine 3-monooxygenase/tryptophan 5-monooxygenase activation protein, gamma polypeptide
CK450344.1_1502	RASA2	5922	2.50622344193003e-33	1.45848962763503	1	RAS p21 protein activator 2
BP158091.1_749	ATP13A1	57130	1.3761566835195e-50	1.45822726491831	1	ATPase type 13A1
CB286202.1_1570	TAF1A	9015	7.05413988450962e-30	1.45789922164652	2	TATA box binding protein (TBP)-associated factor, RNA polymerase I, A, 48kDa
CD572511.1_839	MFN1	55669	3.23013552677631e-26	1.45723374766065	1	Mitofusin-1
BF081123.1_279	CCR4	1233	9.94759608375084e-08	1.457041281795	1	chemokine (C-C motif) receptor 4
BM659606.1_516	MAGEH1	28986	1.0484016141826e-29	1.45657629381738	1	Melanoma-associated antigen H1
CK462993.1_791	SLC16A9	220963	0.000967548508808546	1.45640515655517	1	Pongo abelii solute carrier family 16, member 9 (monocarboxylic acid transporter 9) (SLC16A9), mRNA
CF181317.1_1779	RXRG	6258	3.41472334349565e-15	1.45640487719982	1	retinoid X receptor, gamma
BX918252.1_598	STAG1	10274	3.15345624758515e-26	1.45252349654038	1	STAG1 variant protein-like (STAG1), mRNA
CF361190.1_1555	PSTK	118672	2.47230744983637e-29	1.45230400310133	1	phosphoseryl-tRNA kinase
BQ599509.1_1044	C11ORF61	79684	1.12986933699191e-28	1.45151510188751	1	chromosome 11 open reading frame 61
BM485226.1_1164	BRAP	8315	5.55625879485139e-26	1.45121714400354	1	BRCA1 associated protein (BRAP), mRNA
BQ600104.1_1866	EXOSC1	51013	3.33782760357897e-14	1.45104391429947	1	3'-5' exoribonuclease CSL4 homolog
BM659349.1_1553	ZC3H11A	9877	3.14980017563739e-29	1.45096500438691	2	zinc finger CCCH-type containing 11A
CF793053.1_911	EDEM3	80267	6.78376351911627e-30	1.45083152092848	1	ER degradation enhancer, mannosidase alpha-like 1-like, transcript variant 1 (EDEM3), mRNA
BM190484.1_2116	CAPZA2	830	1.55961397895193e-19	1.44992621187939	2	F-actin-capping protein subunit alpha-2 (CapZ alpha-2)
BX921755.1_274	PLEK2	26499	7.06151889323021e-29	1.44951629189999	1	pleckstrin 2 (PLEK2), mRNA
CB287948.1_1208	NT5C3	51251	9.21114431312362e-18	1.4488917166371	1	Cytosolic 5'-nucleotidase 3
CB470455.1_1728	CCDC47	57003	2.40277895359814e-34	1.44871682030684	1	Coiled-coil domain-containing protein 47
BP156856.1_1593	OLA1	29789	4.57956178604683e-27	1.44810248161183	1	Obg-like ATPase 1
CK464879.1_1002	FAM48A	55578	7.64067022655443e-24	1.44724874990847	1	family with sequence similarity 48, member A
BQ603976.1_831	SMARCAL1	50485	5.3042326377499e-32	1.44698189824939	1	SWI/SNF-related matrix-associated actin-dependent regulator of chromatin subfamily A-like protein 1
CK460104.1_901	APC	324	6.7453128242739e-15	1.44566685807955	3	Adenomatous polyposis coli
BQ599758.1_1793	ING2	3622	3.52518003107621e-09	1.44548147410913	1	Inhibitor of growth protein 2
CK450971.1_344	SHFM1	7979	6.16781698457804e-34	1.44398606612607	1	26S proteasome complex subunit DSS1
BQ597948.1_1459	NUCB2	4925	4.01162394482025e-17	1.4438030153478	1	nucleobindin 2
CF355681.1_1223	NFKBIA	4792	2.040271872721e-11	1.44319718485776	2	NF-kappa-B inhibitor alpha
C94872.1.s_269	C8ORF37	157657	7.10319247974841e-23	1.44317650105764	1	similar to Uncharacterized protein C8orf37 homolog (LOC614744), mRNA
CF361271.1_1148	C21ORF59	56683	8.09061342751482e-42	1.4430695456152	2	Uncharacterized protein C21orf59
CF178048.1_1022	MCM9	254394	2.67159446191989e-14	1.44301749468866	1	similar to mini-chromosome maintenance deficient 9, transcript variant 2 (LOC462969), mRNA
BQ598164.1_1219	ANKRD27	84079	6.97912664980005e-32	1.4429672752995	1	Ankyrin repeat domain-containing protein 27
BP433950.1_1123	CCDC146	57639	0.000130704447859191	1.4427551938975	1	Coiled-coil domain-containing protein 146
BM083164.1_621	POMP	51371	3.80584650425286e-10	1.44225716833598	1	proteasome maturation protein
CB286682.1_1042	RABEP1	9135	1.84856912539967e-13	1.44174199899208	1	Rab GTPase-binding effector protein 1
CF363555.1_796	INO80C	125476	3.3116099562087e-40	1.44167293749763	1	INO80 complex subunit C
BP144028.1_170	FAM159B	100132916	7.2226523212879e-30	1.44137108082323	1	Membrane protein FAM159B
CA779886.1_993	PHKA1	5255	3.69635726207986e-29	1.44126938355332	3	Phosphorylase b kinase regulatory subunit alpha, skeletal muscle isoform
BP169151.1_259	C10ORF18	54906	2.82657245234488e-27	1.44120607879944	2	Uncharacterized protein C10orf18
CB471608.1_528	DDX17	10521	2.27650778916016e-20	1.44076659538975	2	DEAD (Asp-Glu-Ala-Asp) box polypeptide 17
BQ598615.1_1787	RNF149	284996	3.44012526935622e-19	1.43945372809337	1	E3 ubiquitin-protein ligase RNF149
BX914313.1_349	GPSM1	26086	3.69571196258706e-21	1.43915307576346	1	G-protein-signaling modulator 1
CD572270.1_1540	NEO1	4756	2.84546329768117e-13	1.43896408853528	1	neogenin homolog 1 (chicken) (NEO1), transcript variant 2, mRNA
BQ604332.1_1276	DPM1	8813	2.06203041428894e-06	1.43861069437711	1	Dolichol-phosphate mannosyltransferase
BQ603531.1_766	IL15	3600	9.40430788013823e-11	1.4381440356023	1	interleukin 15
BM482025.1_977	FAM76A	199870	3.99747247598121e-37	1.43809421350957	1	Protein FAM76A
BQ599418.1_1088	CFLAR	8837	1.15244322354435e-22	1.43793457749162	2	CASP8 and FADD-like apoptosis regulator
CF792285.1_232	MRPS24	64951	4.33008345159774e-05	1.43787068114821	1	28S ribosomal protein S24, mitochondrial
BQ602788.1_2003	ANK3	288	1.7039529595541e-21	1.4378536881256	1	ankyrin 3, node of Ranvier (ankyrin G)
BX669512.1_569	SNX2	6643	6.6317280365865e-22	1.43780986892194	1	Sorting nexin-2
BQ603254.1_1759	NUDT21	11051	5.11305732130249e-26	1.43780306491789	2	Cleavage and polyadenylation specificity factor subunit 5
AJ663091.1_396	PNPLA8	50640	6.08693884245618e-21	1.43738835915338	2	patatin-like phospholipase domain containing 8
C94559.1.s_147	SGCB	6443	5.75847545168166e-19	1.43637696739585	3	sarcoglycan, beta (43kDa dystrophin-associated glycoprotein) (SGCB), mRNA
BX924394.1_444	SLC30A10	55532	3.64066408680141e-21	1.43592048249583	1	solute carrier family 30, member 10 / Entrez_ID
CF790213.1_437	TRAPPC6B	122553	1.91984172906403e-26	1.43535306186375	1	trafficking protein particle complex 6B
BQ602241.1_518	PDCD5	9141	1.6398928748474e-34	1.43525703116244	1	programmed cell death 5
BP143534.1_487	HAUS8	93323	5.61748910754931e-24	1.43524916707153	1	HAUS augmin-like complex, subunit 8
CA780369.1_748	SGK3	23678	2.31889951087969e-17	1.43524261075259	1	Serine/threonine-protein kinase Sgk3
BQ597433.1_2181	HMGB1L1	10357	4.89872276220995e-30	1.43490591688076	1	high-mobility group box 1-like 1
BQ601694.1_1429	KAT2B	8850	2.17794022877123e-32	1.43487062733558	1	K(lysine) acetyltransferase 2B
BP171282.1_927	FXC1	26515	6.18238069924528e-20	1.43484128582011	1	fracture callus 1 homolog (rat)
BX915829.1_129	PEMT	10400	4.05518509526148e-17	1.43482609191165	1	Phosphatidylethanolamine N-methyltransferase
BQ602815.1_1123	EAPP	55837	1.79650741436829e-25	1.43477992173873	1	E2F-associated phosphoprotein
BQ603445.1_1481	SEC23A	10484	2.82926341332968e-36	1.4347102383137	1	Protein transport protein Sec23A
BP173502.1_1623	RPS6KA5	9252	1.15163978858631e-15	1.43349433682504	1	Ribosomal protein S6 kinase alpha-5
BQ601542.1_2295	PGRMC2	10424	3.72779384644531e-28	1.43243186842074	2	Membrane-associated progesterone receptor component 2
CA513698.1_3445	WWP1	11059	3.94386607762287e-14	1.43234396858282	3	WW domain containing E3 ubiquitin protein ligase 1
AU296351.1_673	DMKN	93099	8.34688861374993e-10	1.43224409670887	1	dermokine
CA779600.1_1561	TXNDC15	79770	2.46996172295151e-30	1.43170911043944	1	Thioredoxin domain-containing protein 15
CN157730.1_540	HIPK3	10114	8.48647945505261e-36	1.43109551689751	2	homeodomain interacting protein kinase 3, transcript variant 1 (HIPK3), mRNA
BQ599287.1_1008	SNX18	112574	7.45660531073575e-14	1.43060638309975	2	sorting nexin 18 (SNX18), mRNA
BQ600852.1_1461	CTH	1491	6.44074427989568e-08	1.42949772577864	1	cystathionase (cystathionine gamma-lyase)
CF361698.1_453	CAMK2G	818	1.34811407324666e-11	1.42869682452978	1	Calcium/calmodulin-dependent protein kinase type II subunit gamma
BQ599276.1_871	DPY19L3	147991	4.54318707947785e-25	1.42859814760035	1	hypothetical LOC455919 (LOC455919), mRNA
BP156114.1_1083	NARF	26502	6.43428328052077e-17	1.42828665461549	1	Nuclear prelamin A recognition factor
BP140708.1_1487	NEK7	140609	6.74558541070116e-24	1.42807225234892	1	Serine/threonine-protein kinase Nek7
BP460766.1_517	FILIP1L	11259	3.0018379535538e-07	1.42797290682949	1	filamin A interacting protein 1-like
BQ600370.1_2381	YME1L1	10730	6.84750403784142e-33	1.42778573732011	1	YME1-like 1 (S. cerevisiae)
CF177204.1_427	TMEM126B	55863	5.52157141172545e-23	1.42777521125226	1	transmembrane protein 126B
BQ599808.1_2097	CDK8	1024	1.86467716906488e-30	1.42733820721261	1	cyclin-dependent kinase 8, transcript variant 1 (CDK8), mRNA
CJ039344.1_184	C14ORF166	51637	2.68642300602002e-35	1.42713049538991	1	UPF0568 protein C14orf166 homolog
BF194232.1_353	KLHDC1	122773	3.3718933449089e-24	1.42708345309723	1	Kelch domain-containing protein 1
CK462440.1_667	C17ORF42	79736	2.31489823765962e-13	1.42680366002375	1	UPF0629 protein C17orf42
BF711059.1_168	UBR1	197131	1.84123763361805e-19	1.42659396629496	2	E3 ubiquitin-protein ligase UBR1
BQ601401.1_813	PPIL3	53938	7.69303638143188e-35	1.42519255272279	1	peptidylprolyl isomerase (cyclophilin)-like 3
CK451839.1_769	ACYP1	97	5.98450627573063e-27	1.42468084963773	2	acylphosphatase 1, erythrocyte (common) type
BQ604808.1_1215	COPS5	10987	1.2393873385744e-34	1.4246104393153	1	COP9 constitutive photomorphogenic homolog subunit 5 (Arabidopsis)
BP449780.1_509	GCK	2645	4.42890443054092e-14	1.42456479964672	1	glucokinase (hexokinase 4)
BP436016.1_1052	SEC24B	10427	1.11684410025528e-29	1.4243196577636	1	SEC24 family, member B (S. cerevisiae)
BI346503.1_416	C16ORF89	146556	1.67123113781374e-13	1.42333964248762	1	Uncharacterized protein C16orf89
AW312971.1_348	SCAPER	49855	1.45109040373317e-18	1.42313536469992	1	S phase cyclin A-associated protein in the endoplasmic reticulum
BP438212.1_565	FKBP5	2289	2.9177011890943e-09	1.42307095565182	1	FK506 binding protein 5
CF790987.1_2611	PHF20L1	51105	9.68032308855785e-32	1.42226495801755	1	PHD finger protein 20-like protein 1
CA513695.1_1037	SNX14	57231	1.4423389404168e-25	1.42208588902378	1	sorting nexin 14
BM659637.1_2149	CDC42	998	8.83455003563984e-21	1.42189257518302	1	cell division cycle 42 (GTP binding protein, 25kDa)
CF794194.1_1672	AMY2A	279	8.77161900069687e-11	1.42128330722145	1	Pancreatic alpha-amylase Precursor (PA)(EC 3.2.1.1)(1,4-alpha-D-glucan glucanohydrolase)
AJ662094.1_271	HNRNPR	10236	2.21680025635009e-21	1.4206486038592	2	heterogeneous nuclear ribonucleoprotein R
BM083158.1_1131	EIF4A2	1974	1.17438680591815e-21	1.42056509587714	1	microRNA 1248
F14856.1.s_415	NUDT2	318	1.90866417154773e-20	1.42028275414449	2	nudix (nucleoside diphosphate linked moiety X)-type motif 2
BX920293.1_916	DYRK2	8445	3.25628335654604e-12	1.4202625921801	2	dual-specificity tyrosine-(Y)-phosphorylation regulated kinase 2
CK451839.1_559	ACYP1	97	2.45502237660446e-32	1.41981547564588	2	acylphosphatase 1, erythrocyte (common) type
CA780196.1_28	SIP1	8487	1.20998143015258e-27	1.41970109308915	2	survival of motor neuron protein interacting protein 1
DN100742.1_428	PRR22	163154	2.11293487478867e-27	1.41967881458032	1	Proline-rich protein 22
AJ665408.1_598	BMPER	168667	1.36658270862327e-11	1.41926874908246	2	BMP-binding endothelial regulator precursor protein
BP170500.1_804	RPL10A	4736	1.50601345869753e-11	1.41919714551426	2	60S ribosomal protein L10a
CB475186.1_1494	KIF5B	3799	1.55696990613284e-31	1.41875826123768	2	kinesin family member 5B
BQ602277.1_1378	FTSJ2	29960	5.65748079551555e-34	1.41858478940451	1	FtsJ homolog 2 (E. coli)
BP138666.1_1778	TNRC6B	23112	1.87573018265599e-25	1.41848153408118	1	trinucleotide repeat containing 6B (TNRC6B), transcript variant 1, mRNA
BX923675.1_757	UBTF	7343	1.07563553941638e-13	1.41839876248589	1	upstream binding transcription factor, RNA polymerase I
BX675336.1_778	ZDHHC20	253832	1.42647640493006e-10	1.41791247689192	1	Probable palmitoyltransferase ZDHHC20
BQ600396.1_297	PFDN1	5201	5.338268282315e-33	1.41733579291476	1	Prefoldin subunit 1
CD572608.1_1088	BLOC1S2	282991	2.64638936075225e-33	1.41580346109814	1	biogenesis of lysosomal organelles complex-1, subunit 2
CF787347.1_1972	RPAP2	79871	1.76629001906183e-38	1.41553799390149	1	RNA polymerase II associated protein 2 (RPAP2), mRNA
CF176441.1_556	OBSCN	84033	1.84424715678701e-16	1.41478777711379	1	obscurin, cytoskeletal calmodulin and titin-interacting RhoGEF
CA513564.1_1053	BRIX1	55299	2.11965496118115e-14	1.41471039002151	1	BRX1, biogenesis of ribosomes, homolog (S. cerevisiae)
CF791079.1_1798	RNF146	81847	5.14919100032983e-27	1.41461234939629	1	ring finger protein 146 (RNF146), mRNA.
CN161882.1_726	LRP6	4040	7.78822134890789e-16	1.41437771967726	2	low density lipoprotein receptor-related protein 6 (LRP6), mRNA
CK460599.1_1070	PYROXD2	84795	2.33221110624589e-06	1.41415175252197	1	similar to Probable oxidoreductase C10orf33 (LOC100156006), mRNA
CF179144.1_1128	C9ORF3	84909	5.14288225103164e-28	1.41305783566329	1	Aminopeptidase O
U52141.1.s_1074	CYP19A1	1588	9.37223221825343e-18	1.41241790955167	1	cytochrome P450 19A1
PPLA2-015C_364	TTC32	130502	1.26515826218515e-22	1.41210471977242	1	tetratricopeptide repeat domain 32
BM659811.1_536	DAD1	1603	5.9255388085145e-13	1.41201759397401	1	defender against cell death 1
CF794991.1_1522	MRPL50	54534	9.62150761635839e-28	1.41160372907316	1	39S ribosomal protein L50, mitochondrial
BM658578.1_1428	ZFAND6	54469	9.52816887683362e-25	1.41149343819808	2	zinc finger, AN1-type domain 6
AW430790.1_378	MLL5	55904	5.59520944963608e-13	1.41135827258008	1	myeloid/lymphoid or mixed-lineage leukemia 5 (trithorax homolog, Drosophila)
CF360469.1_1909	BBX	56987	2.07914523488779e-14	1.4113559451668	2	HMG box transcription factor BBX
BP146320.1_294	CCDC25	55246	1.10511660383814e-32	1.41112881880806	1	coiled-coil domain containing 25
BM190256.1_1230	RPL4	6124	5.83773154849681e-32	1.41078549871831	1	ribosomal protein L4
CF179650.1_833	TMEM42	131616	9.03109378083205e-41	1.40999044299861	1	microRNA 564
CA779048.1_1186	CHMP5	51510	9.37147822476934e-25	1.40994445413018	1	chromatin modifying protein 5 (CHMP5), mRNA
CF791486.1_6	SNORA61	677838	9.49322512063943e-14	1.40920229781407	1	small nucleolar RNA, H/ACA box 61 (SNORA61), small nucleolar RNA
AJ652260.1_725	COMMD10	51397	1.64375616539258e-13	1.40880153791026	1	COMM domain-containing protein 10
CB288130.1_909	DCUN1D1	54165	1.11910961222662e-14	1.40865580567117	2	DCN1, defective in cullin neddylation 1, domain containing 1 (S. cerevisiae)
CF788615.1_33	SELM	140606	2.46775287620351e-08	1.40829719028073	1	Selenoprotein M
BQ602854.1_1296	LZTFL1	54585	4.13013764550619e-12	1.40800703067963	1	leucine zipper transcription factor-like 1
CF179278.1_697	BACH1	571	1.38720347777047e-15	1.40796109487492	3	BTB and CNC homology 1, basic leucine zipper transcription factor 1
CD572128.1_332	MT3	4504	1.52581004710026e-06	1.40786255441578	1	metallothionein-III
AJ301308.1_66	MYBPC1	4604	2.36817357109188e-15	1.40719707783025	3	similar to RIKEN cDNA 8030451F13, transcript variant 13 (LOC475442), mRNA
CO989547.1_304	FAR1	84188	3.18407766733318e-32	1.40718608889883	2	male sterility domain containing 2, transcript variant 3 (MLSTD2), mRNA
BP144048.1_1156	GNAL	2774	2.76841009115447e-16	1.40606533432989	1	guanine nucleotide binding protein (G protein), alpha activating activity polypeptide, olfactory type
BG609688.1_515	CUL9	23113	2.33802187248382e-25	1.40575747980018	1	cullin 9
BM484211.1_1669	MUTYH	4595	1.90606147559523e-28	1.40519077955934	1	mutY homolog (E. coli)
BI401847.1_348	CASZ1	54897	4.7168653553789e-22	1.40462606494922	1	castor zinc finger 1
BX919798.1_601	AMOT	154796	9.27795937249999e-19	1.40433222084953	1	angiomotin (AMOT), transcript variant 1, mRNA
C94754.1.s_331	OXR1	55074	3.78257284104896e-21	1.40426301597062	1	oxidation resistance 1
BQ604027.1_404	SLC30A9	10463	1.17065818001848e-18	1.40394119099543	1	solute carrier family 30 (zinc transporter), member 9 (SLC30A9), mRNA
BQ597650.1_1164	BIRC6	57448	1.54603286658404e-26	1.40376555184795	1	baculoviral IAP repeat-containing 6
CN157789.1_725	LRRK2	120892	2.50540460773908e-21	1.40373672498581	1	Leucine-rich repeat serine/threonine-protein kinase 2
BX673328.1_686	PGM2L1	283209	9.3062575689557e-13	1.40357598504675	1	phosphoglucomutase 2-like 1
CF358975.1_1087	SLIT2	9353	1.04968689026851e-11	1.40256323065129	1	slit homolog 2 (Drosophila)
BX671332.1_664	ISPD	729920	1.05021563511414e-25	1.40188212944616	1	2-C-methyl-D-erythritol 4-phosphate cytidylyltransferase-like protein
BQ604751.1_1111	KIAA1704	55425	2.51632874671754e-17	1.40170136395228	1	KIAA1704
CA780117.1_705	ZNF768	79724	6.35449656359567e-17	1.40165691302228	1	misc_RNA (LOC507011), miscRNA.
CA513698.1_3284	WWP1	11059	4.42813806200688e-10	1.40152433819558	3	WW domain containing E3 ubiquitin protein ligase 1
BQ598065.1_2727	NAP1L1	4673	1.86545680774568e-28	1.40108550336861	3	Nucleosome assembly protein 1-like 1
BX667008.1_1062	TOP2B	7155	1.85354238313092e-16	1.40097482959646	1	topoisomerase (DNA) II beta 180kDa
BQ601469.1_2206	RAB3GAP2	25782	1.13574238615901e-20	1.40078561861898	1	similar to rab3 GTPase-activating protein, non-catalytic subunit, transcript variant 1 (RAB3GAP2), mRNA
BX671585.1_799	ZNF2	7549	6.37410963220479e-20	1.40052028704246	1	Zinc finger protein 2
CF177855.1_485	CA9	768	1.32771007753623e-16	1.40003833444981	1	carbonic anhydrase IX
BX925460.1_365	PWWP2B	170394	1.63024933892897e-05	1.39973457028629	1	PWWP domain-containing protein 2B
BQ602687.1_1013	CCNC	892	4.1066405459149e-22	1.3995602428255	1	Cyclin-C
BQ604497.1_858	DKKL1	27120	2.13368288853451e-22	1.3992361710344	1	Dickkopf-like protein 1
BX919341.1_825	PCDH7	5099	1.79471302817281e-14	1.39886846761597	1	protocadherin 7
BX926095.1_473	EFCAB2	84288	1.45393308239082e-19	1.39743791481201	1	EF-hand calcium binding domain 2
BQ601617.1_1653	WDR41	55255	3.30447036364297e-23	1.39721046599957	2	WD repeat domain 41
BP150637.1_1013	BRMS1L	84312	2.39381666794895e-10	1.39718198274143	1	breast cancer metastasis-suppressor 1-like
BU946776.1_2016	IVNS1ABP	10625	4.05655354476346e-12	1.39545201327703	2	Influenza virus NS1A-binding protein
AJ655705.1_530	RBBP6	5930	1.2432569140545e-19	1.39525715712267	2	retinoblastoma binding protein 6 (RBBP6), mRNA
BG384045.1_249	C6ORF203	51250	1.58268662623738e-24	1.39523831339486	1	Uncharacterized protein C6orf203
CF179877.1_209	TRAPPC5	126003	7.98430313696193e-19	1.39494515351539	1	trafficking protein particle complex 5
CF788746.1_1997	RB1CC1	9821	4.72167279397289e-31	1.39490926670416	1	RB1-inducible coiled-coil 1 / Entrez_ID
BQ597750.1_1306	JMY	133746	1.72763867554153e-25	1.39441422685708	2	junction mediating and regulatory protein, p53 cofactor (JMY), mRNA
CF792243.1_749	VPS54	51542	1.82454396236981e-19	1.3943060950282	1	vacuolar protein sorting 54 homolog (S. cerevisiae)
AJ938991.1_316	SETD5	55209	2.1691815524518e-16	1.39403517986902	5	similar to SET domain containing 5 (LOC100152258), mRNA
BP167839.1_700	ZNF34	80778	4.4987892731839e-10	1.393992400743	1	zinc finger protein 34
AW430816.1_130	DIS3L	115752	1.8981569583003e-21	1.39378329466639	1	DIS3 mitotic control homolog (S. cerevisiae)-like
BP154172.1_139	TM7SF2	7108	4.21695844481108e-17	1.39373556303548	1	Delta(14)-sterol reductase
BQ597361.1_1919	TRIP4	9325	2.30476532697357e-23	1.39329667739507	1	thyroid hormone receptor interactor 4
BX666284.1_715	NEDD1	121441	3.76488063172742e-16	1.39287675846044	1	neural precursor cell expressed, developmentally down-regulated 1, transcript variant 2 (NEDD1), mRNA
BM658663.1_1933	METAP2	10988	1.5563631003788e-33	1.39279771394025	2	methionyl aminopeptidase 2
CK450263.1_952	SPAG9	9043	2.89211526090581e-26	1.39272421017001	2	sperm associated antigen 9 (SPAG9), transcript variant 1, mRNA
CF362043.1_890	ERICH1	157697	2.96374153633193e-15	1.39270589384193	1	Glutamate-rich protein 1
CB480114.1_1054	RAPGEF1	2889	3.88536079601884e-16	1.39258667173733	2	guanine nucleotide-releasing factor 2, transcript variant 4 (RAPGEF1), mRNA
BM190578.1_1622	MAP1LC3B	81631	4.80368453909456e-14	1.39184535444518	1	microtubule-associated protein 1 light chain 3 beta
CF788885.1_1031	PHF14	9678	2.05873175815675e-29	1.39012600261497	2	PHD finger protein 14
CF361534.1_1087	TAF1B	9014	2.34444917831588e-28	1.38987779125755	1	TATA box-binding protein-associated factor RNA polymerase I subunit B
BM481975.1_1072	ZCCHC11	23318	1.75386610518111e-18	1.38976608063358	2	zinc finger, CCHC domain containing 11
CB285992.1_1138	PRKAB2	5565	8.36508022314378e-08	1.38959707042594	2	Pongo abelii protein kinase, AMP-activated, beta 2 non-catalytic subunit (PRKAB2), mRNA
CB482711.1_528	CCL3	6348	9.07264860015078e-23	1.38942148948352	1	chemokine (C-C motif) ligand 3 Gene
CK459515.1_534	GADD45A	1647	0.000140624621879229	1.38941435194529	1	growth arrest and DNA-damage-inducible, alpha
CF363524.1_500	INTS12	57117	4.7458868188966e-22	1.38868854280748	1	Integrator complex subunit 12
BM659224.1_1124	RSL24D1	51187	2.85860412361073e-24	1.38728617101628	1	ribosomal L24 domain containing 1
AW657519.1_501	APRT	353	2.0294565008016e-06	1.38622211704925	1	Adenine phosphoribosyltransferase
BX918134.1_829	KIF1B	23095	3.65466836735948e-10	1.38520965991829	1	kinesin family member 1B (KIF1B), transcript variant 1, mRNA
BQ603779.1_1356	CTNNAL1	8727	5.25533580185365e-20	1.38447451025373	2	catenin (cadherin-associated protein), alpha-like 1
BP149558.1_622	SLC25A25	114789	4.22154627284871e-07	1.38427715576209	1	solute carrier family 25 (mitochondrial carrier
BI346514.1_1210	LNPEP	4012	3.16441226655781e-10	1.38398816692254	2	leucyl/cystinyl aminopeptidase
BQ601654.1_1101	APC	324	1.32829273509089e-15	1.38384300063529	3	adenomatous polyposis coli (APC), mRNA
AJ662945.1_1303	KLHL24	54800	1.89486685256701e-10	1.38374175205648	1	kelch-like 24 (Drosophila) (KLHL24), mRNA
BQ598143.1_1846	MATR3	9782	4.64314079832145e-23	1.38324479805022	3	matrin 3
CF792711.1_1204	RGS12	6002	1.24806655975902e-17	1.38317090246863	1	regulator of G-protein signaling 12
AJ661020.1_387	DCUN1D1	54165	2.28252309838367e-16	1.38302032154958	2	DCN1, defective in cullin neddylation 1, domain containing 1 (S. cerevisiae)
BQ598153.1_1021	RYK	6259	4.74739297344482e-29	1.38289263676694	1	RYK receptor-like tyrosine kinase
BQ603012.1_2113	DNAJB4	11080	1.32282916366964e-06	1.38269465853746	1	DnaJ homolog subfamily B member 4
BX665447.1_1570	ZIM2	23619	2.50004462843088e-11	1.38221280734276	1	Paternally-expressed gene 3 protein
CF179124.1_3375	SRRM2	23524	7.89318251046895e-18	1.38214267134903	1	Serine/arginine repetitive matrix protein 2
CF795091.1_811	UTP23	84294	3.96781184469372e-30	1.38213792146723	1	UTP23, small subunit (SSU) processome component, homolog (yeast)
CN157207.1_685	NUDT2	318	3.36060883724508e-23	1.38191990560111	2	nudix (nucleoside diphosphate linked moiety X)-type motif 2
BP141578.1_799	EIF1AY	9086	1.46872226095587e-17	1.38177291905863	1	eukaryotic translation initiation factor 1A, Y-linked Gene
CF362846.1_1253	PIGK	10026	2.92319481374975e-18	1.3815980185118	2	phosphatidylinositol glycan anchor biosynthesis, class K
CF795192.1_447	ASXL2	55252	2.94092802609999e-18	1.38136975152209	1	additional sex combs like 2 (Drosophila)
BQ599310.1_600	ZC3H12C	85463	3.24313479068391e-16	1.38121784023246	2	zinc finger CCCH-type containing 12C (ZC3H12C), mRNA
CB483422.1_1130	FAM126A	84668	2.73044151159618e-12	1.38116353755432	1	family with sequence similarity 126, member A
AJ296004.1_784	RPL23	9349	5.59399550802545e-22	1.38096669163093	1	ribosomal protein L23
CF359491.1_1367	ING5	84289	3.91249014247123e-17	1.38077342046423	1	inhibitor of growth family, member 5 (ING5), mRNA
CB469007.1_1164	ARMC1	55156	1.77396998164332e-18	1.38057283619268	1	armadillo repeat containing 1
BX672892.1_1049	FKRP	79147	1.34952555240837e-11	1.38038476288206	1	fukutin related protein (FKRP), mRNA
BQ597988.1_2255	CD2AP	23607	9.08817174214709e-15	1.38037319264338	1	CD2-associated protein (CD2AP), partial mRNA
AF054583.1_1305	MUC5AC	4586	7.84871927820416e-23	1.38007056482508	1	Mucin-5AC (Fragments)
CN032312.1_911	ZNF134	7693	1.0624885943319e-21	1.37995466703597	1	Zinc finger protein 134
BG384332.1_380	MYST3	7994	8.34418424359904e-16	1.37990586203354	1	Histone acetyltransferase MYST3
BP147573.1_320	MYBL2	4605	4.20611106353159e-14	1.37980383833001	1	v-myb myeloblastosis viral oncogene homolog (avian)-like 2
BQ605086.1_1946	PHKA2	5256	2.22488741461971e-08	1.3795619605449	1	Phosphorylase b kinase regulatory subunit alpha, liver isoform
CA779434.1_1150	CDC27	996	1.49336331947939e-29	1.37791135795735	2	cell division cycle 27 homolog (S. cerevisiae)
CB287693.1_1970	FHDC1	85462	3.24080764870892e-10	1.37784023955886	1	FH2 domain containing 1 (FHDC1), mRNA
BQ602965.1_1940	GNB5	10681	4.97435703215299e-08	1.37780440657745	1	Guanine nucleotide-binding protein subunit beta-5
CB287475.1_1059	USP15	9958	3.45793741287962e-14	1.37754880606476	1	ubiquitin specific peptidase 15
CF367215.1_1352	NFATC2IP	84901	3.56559654138982e-12	1.37600685133765	1	NFATC2-interacting protein
CK465871.1_1461	FAR1	84188	2.89745177068118e-16	1.37564699538433	2	fatty acyl CoA reductase 1
BQ604689.1_1232	MAPK12	6300	1.66510647044714e-08	1.37548313080146	1	mitogen-activated protein kinase 12
DN101070.1_516	LIMCH1	22998	3.50029111557716e-14	1.37502010116506	1	LIM and calponin homology domains 1
DN114450.1_453	RTN4	57142	9.44825407582489e-16	1.3748006037921	2	Reticulon-4
CB481841.1_2996	NUP88	4927	2.15561712630289e-05	1.37454489567808	2	nucleoporin 88kDa, transcript variant 4 (NUP88), mRNA
CA779607.1_2196	PRKCZ	5590	6.38620914966223e-07	1.37423856747246	1	Protein kinase C zeta type
BP159210.1_336	SPAG7	9552	5.0372379234228e-23	1.37369461982789	2	sperm associated antigen 7
BM658945.1_459	DYNC1LI2	1783	8.00795455445141e-15	1.37362691189286	2	dynein, cytoplasmic 1, light intermediate chain 2 / Entrez_ID
CF367049.1_1088	GGCT	79017	6.12839076424775e-19	1.37308978920235	1	gamma-glutamyl cyclotransferase
BQ599788.1_1608	GTPBP10	85865	3.00920054993035e-14	1.37219243619619	1	GTP-binding protein 10
BQ597769.1_2000	SKIL	6498	1.48869021797897e-15	1.37206230697087	2	SKI-like Gene
BQ603062.1_1674	CAMLG	819	6.9723950983569e-24	1.37174971001801	1	Calcium signal-modulating cyclophilin ligand
BX674140.1_575	STX6	10228	1.21468482897056e-31	1.37144421317415	1	syntaxin 6 (STX6), mRNA
BM040657.1_916	AIMP1	9255	1.70469740707426e-30	1.37125806438747	1	aminoacyl tRNA synthetase complex-interacting multifunctional protein 1
BQ599256.1_431	MPDZ	8777	3.16162310909574e-21	1.37085549629089	1	multiple PDZ domain protein
BM190514.1_466	ART3	419	2.8518402336698e-06	1.36991392048724	2	ADP-ribosyltransferase 3
BM658891.1_1010	NBEA	26960	5.34016839210142e-14	1.36979614516642	1	neurobeachin / Entrez_ID
CN153438.1_1605	NPHP1	4867	1.17711966907898e-17	1.36968764978194	1	nephronophthisis 1 (juvenile)
BP163928.1_803	SFRS4	6429	2.1220124750403e-19	1.36952828567675	1	splicing factor, arginine/serine-rich 4 (SFRS4), mRNA
BF079402.1_386	TNKS	8658	9.44599994390178e-21	1.36950564048725	1	tankyrase, TRF1-interacting ankyrin-related ADP-ribose polymerase (TNKS), mRNA
BX920188.1_389	MRPS28	28957	3.37846204869698e-15	1.3693705000861	1	28S ribosomal protein S28, mitochondrial
BE032199.1_368	TGFBR1	7046	1.38076208805852e-16	1.36897355554237	1	transforming growth factor, beta receptor 1 (TGFBR1), transcript variant 2, mRNA
CB477134.1_631	BCAS2	10286	3.14889699645148e-12	1.36831525117054	2	Pre-mRNA-splicing factor SPF27
CF793126.1_1356	LMNB1	4001	1.3068388983541e-11	1.36818671265543	1	lamin B1
CF179565.1_758	PLEKHA8	84725	3.26068929546582e-14	1.36725124476984	2	pleckstrin homology domain containing, family A (phosphoinositide binding specific) member 8, transcript variant 4 (PLEKHA8), mRNA
CF181018.1_868	MAX	4149	5.8158304374245e-17	1.36666127936794	2	MYC associated factor X
BQ602467.1_516	VEZT	55591	1.88223323613409e-27	1.36652068741524	1	vezatin, adherens junctions transmembrane protein
CF787330.1_1084	BAZ1A	11177	4.78295708400299e-13	1.36631572104372	2	bromodomain adjacent to zinc finger domain, 1A
CF358992.1_1104	DGUOK	1716	4.91352206421097e-25	1.36554311026472	1	deoxyguanosine kinase
BP149976.1_1333	SLK	9748	2.69464135029449e-19	1.36546001927319	2	similar to protein kinase, transcript variant 3 (LOC450716), mRNA
BP152285.1_455	PCCA	5095	2.34635475712314e-15	1.36537868584061	1	propionyl Coenzyme A carboxylase, alpha polypeptide
BX665042.1_1279	RBM20	282996	6.84540861427006e-12	1.36518877637396	1	hypothetical LOC450732 (LOC450732), mRNA
CK463715.1_505	ZEB1	6935	8.61983295156325e-14	1.36493333254772	1	Transcription factor 8 (Represses interleukin 2 expression) Fragment
CB479918.1_480	BMPER	168667	9.97842095581899e-10	1.36448861786867	2	BMP binding endothelial regulator (BMPER), mRNA
BX668197.1_1254	PLEKHA8	84725	2.6371559075204e-18	1.36411276893794	2	pleckstrin homology domain containing, family A (phosphoinositide binding specific) member 8, transcript variant 4 (PLEKHA8), mRNA
BP142538.1_1006	LRBA	987	2.80678816211003e-18	1.36359079600756	1	Lipopolysaccharide-responsive and beige-like anchor protein
CB476247.1_1202	PIK3CA	5290	1.80480384852924e-12	1.36340555919049	1	Phosphatidylinositol-4,5-bisphosphate 3-kinase catalytic subunit alpha isoform
CB285754.1_1038	PLAA	9373	1.74270908405534e-17	1.36330582056225	1	phospholipase A2-activating protein
BP150064.1_375	VPS41	27072	1.47557340166029e-21	1.36311990498058	1	vacuolar protein sorting 41 homolog (S. cerevisiae)
BM484112.1_1360	BCL2L11	10018	5.05653818740873e-09	1.36297459913527	2	BCL2-like 11, transcript variant 5 (BCL2L11), mRNA
BQ602012.1_1046	EBAG9	9166	3.27881300078913e-17	1.36257213103449	1	estrogen receptor binding site associated, antigen, 9
C94559.1.s_207	SGCB	6443	2.42110475489593e-18	1.36247438338098	3	sarcoglycan, beta (43kDa dystrophin-associated glycoprotein) (SGCB), mRNA
BQ603771.1_1364	GTF2F2	2963	5.1787712209629e-18	1.36242141698137	1	General transcription factor IIF subunit 2
BQ599576.1_904	ERBB2IP	55914	4.69576482554757e-19	1.3623217845102	1	erbb2 interacting protein
BX916059.1_520	RRAS2	22800	1.84970229791137e-11	1.3619488550623	2	related RAS viral (r-ras) oncogene homolog 2
AW485808.1_1010	RAD51C	5889	2.43358444339232e-09	1.36141008959256	1	RAD51 homolog C (S. cerevisiae)
BQ598509.1_973	BPGM	669	2.75581469311011e-18	1.36139861370555	3	Bisphosphoglycerate mutase
CF361397.1_684	HOMER1	9456	2.00366710322584e-11	1.36121940725277	1	homer homolog 1 (Drosophila) (HOMER1), mRNA
BP159881.1_661	FBXO22	26263	1.87197864101506e-11	1.36110733922494	1	F-box only protein 22
BX665707.1_435	KBTBD10	10324	5.92361291185475e-22	1.36102677594847	1	kelch repeat and BTB (POZ) domain containing 10
BQ597843.1_1047	CA13	377677	3.06589478646943e-19	1.36077013730093	1	Carbonic anhydrase 13
BM190002.1_884	MYOG	4656	8.39463322231966e-06	1.36068019080928	1	myogenin (myogenic factor 4)
BP171867.1_878	MAP4K5	11183	4.16074250838586e-17	1.36046365066771	1	mitogen-activated protein kinase kinase kinase kinase 5 / Entrez_ID
CF791221.1_1775	ZSCAN21	7589	1.26902136192597e-13	1.36021865555072	1	Zinc finger and SCAN domain-containing protein 21
AJ681027.1_36	BANP	54971	1.28313154480205e-10	1.35995320494831	1	Protein BANP
BQ598795.1_1110	AASDHPPT	60496	4.14314809027508e-19	1.35955267167651	1	aminoadipate-semialdehyde dehydrogenase-phosphopantetheinyl transferase, transcript variant 2 (AASDHPPT), mRNA
BX925814.1_372	DOCK4	9732	7.4684691755182e-11	1.35933149437532	1	dedicator of cytokinesis 4
CJ024396.1_1038	EIF2B1	1967	7.73824652713079e-18	1.35920633108225	1	similar to Translation initiation factor eIF-2B subunit alpha (eIF-2B GDP-GTP exchange factor subunit alpha) (LOC100156140), mRNA
BQ602399.1_798	PUS3	83480	1.91654391197058e-19	1.35763700809296	2	pseudouridylate synthase 3
CB287168.1_1166	PIN4	5303	1.39264485895684e-21	1.3573809680308	1	Peptidyl-prolyl cis-trans isomerase NIMA-interacting 4
BP158736.1_173	PSMC5	5705	0.000478998395427516	1.356857635623	1	26S protease regulatory subunit 8
BX669675.1_538	FAM162A	26355	1.85028467910771e-15	1.35596990405899	1	Protein FAM162A
BX665171.1_1295	LSM11	134353	1.95182268939909e-20	1.35583858903957	1	LSM11, U7 small nuclear RNA associated
BP144143.1_1071	ADSL	158	8.08375382701836e-23	1.35572776779463	1	adenylosuccinate lyase
BX674442.1_831	CLDN12	9069	0.0195445926011324	1.35532872958809	1	Claudin-12
CO990378.1_300	LRRC2	79442	1.00884820816435e-06	1.35527337073502	1	leucine rich repeat containing 2 (LRRC2), transcript variant 1, mRNA
BQ599883.1_907	SFRS7	6432	1.58934485066276e-09	1.35519693003245	2	splicing factor, arginine/serine-rich 7, 35kDa
BX670621.1_532	APC	324	5.72864454510127e-15	1.35508273830309	3	Adenomatous polyposis coli protein
CK468162.1_596	PHKB	5257	2.49478397939284e-20	1.35419010945624	2	phosphorylase kinase, beta
BQ602779.1_1249	ZNF704	619279	5.76328122154786e-08	1.35318593717036	1	Mus musculus zinc finger protein 704 (Zfp704), mRNA
CD572630.1_927	PSMD12	5718	1.1861891595199e-17	1.35306104623746	3	Pongo abelii proteasome (prosome, macropain) 26S subunit, non-ATPase, 12 (PSMD12), mRNA
BQ604292.1_1905	COASY	80347	9.17896551006988e-21	1.35257183560133	1	Coenzyme A synthase
CF359159.1_1092	NDUFA4	4697	1.8792127313439e-05	1.35245563586063	1	NADH dehydrogenase (ubiquinone) 1 alpha subcomplex, 4, 9kDa (NDUFA4), nuclear gene encoding mitochondrial protein, mRNA
AJ647850.1_369	ERLEC1	27248	8.79930540698187e-24	1.35241521128704	1	endoplasmic reticulum lectin 1 / Entrez_ID
CF790426.1_1053	IFFO2	126917	7.06247244676211e-05	1.35225157724697	1	intermediate filament family orphan 2
BM658496.1_919	NKIRAS1	28512	4.46328652029157e-19	1.35195894734423	1	NF-kappa-B inhibitor-interacting Ras-like protein 1
BQ600185.1_649	ITPKA	3706	1.46706053065613e-13	1.35193655816962	1	inositol 1,4,5-trisphosphate 3-kinase A
AJ275286.1_1473	DDIT4	54541	0.00469902475708039	1.35175643682367	1	DNA-damage-inducible transcript 4 protein
CB471265.1_1205	CD68	968	6.99379357865572e-16	1.351548795422	1	CD68 molecule
BP437233.1_806	HBEGF	1839	0.00146135757067653	1.35119859804961	1	heparin-binding EGF-like growth factor
BQ599875.1_3348	BNIP3L	665	3.11498006163236e-11	1.35078525435627	1	BCL2/adenovirus E1B 19kDa interacting protein 3-like
CF367297.1_1632	TMEM106B	54664	8.15077896138658e-12	1.35056576575966	1	Transmembrane protein 106B
BQ600699.1_1826	GTF3C6	112495	8.24214431693217e-20	1.35029416154342	2	General transcription factor 3C polypeptide 6
BX674052.1_1161	FAM160B1	57700	3.29101854917686e-19	1.35023032684978	1	Protein FAM160B1
AW785544.1_992	SLC12A2	6558	6.15405670189648e-10	1.35005726259608	1	solute carrier family 12 (sodium/potassium/chloride transporters), member 2
CK466182.1_740	RBM12B	389677	1.27074194097629e-10	1.34998319719046	1	similar to RNA binding motif protein 12B (LOC472818), mRNA
BF199229.1_761	SOCS6	9306	1.22043514574491e-26	1.3496857981789	1	suppressor of cytokine signaling 6
BM190290.1_1000	SNRPA1	6627	6.02425648237113e-18	1.34962342742907	1	small nuclear ribonucleoprotein polypeptide A'
BQ599937.1_4420	ATP2B1	490	2.52409050503971e-10	1.34943707032293	1	ATPase, Ca++ transporting, plasma membrane 1
CF367404.1_670	EIF2A	83939	4.2083498761958e-23	1.3493165774539	1	eukaryotic translation initiation factor 2A, 65kDa
BQ597523.1_3176	ITGB1	3688	9.62194198692749e-21	1.34930259841006	1	integrin, beta 1 (fibronectin receptor, beta polypeptide, antigen CD29 includes MDF2, MSK12)
BX672747.1_997	C15ORF40	123207	3.51126087413539e-23	1.34872556604353	2	UPF0235 protein C15orf40
DN118539.1_852	FSHB	2488	1.96169340841181e-11	1.34846208237978	2	follicle stimulating hormone, beta polypeptide (FSHB), mRNA
BI342971.1_15	EPN1	29924	1.90602865139029e-16	1.34796929671092	1	epsin 1
CO938494.1_121	PHF6	84295	9.41845296022914e-17	1.34774964826983	1	PHD finger protein 6
BF193093.1_74	TMEM180	79847	2.90188221342588e-23	1.34767938170413	1	transmembrane protein 180
CK463734.1_835	PURB	5814	6.2957547588262e-26	1.34739114846649	1	Transcriptional activator protein Pur-beta
CA780473.1_1984	PPP6R3	55291	1.85376332901669e-20	1.34732054057172	1	Serine/threonine-protein phosphatase 6 regulatory subunit 3
CB285211.1_1090	ITFG1	81533	2.00016007679627e-16	1.34616123395789	1	T-cell immunomodulatory protein
CF790447.1_1345	ACD	65057	2.07807019374219e-23	1.34604948298133	1	Adrenocortical dysplasia protein homolog
CB286505.1_698	ZC3H11A	9877	4.99089983368833e-19	1.34512265484934	2	zinc finger CCCH-type containing 11A
AW670553.1_565	NPEPL1	79716	2.62936552133824e-14	1.34469188123937	1	Probable aminopeptidase NPEPL1
BQ597750.1_1246	JMY	133746	6.73636222770514e-23	1.34458273918122	2	junction mediating and regulatory protein, p53 cofactor
CF179834.1_485	LMOD3	56203	5.55008657425781e-11	1.34428955632807	1	leiomodin 3 (fetal)
AJ681188.1_335	ZNF828	283489	5.28084084346728e-07	1.3441399969023	1	LOC100137827 protein Fragment
CB288016.1_1462	BCKDHB	594	5.58926878283601e-21	1.34336694518675	2	2-oxoisovalerate dehydrogenase subunit beta, mitochondrial
BP446697.1_1155	ZFHX4	79776	3.09079271648847e-11	1.34277484920623	1	zinc finger homeobox 4
F22985.1.s_803	RFC4	5984	1.09743360297786e-20	1.34276805064479	1	replication factor C (activator 1) 4, 37kDa
CF178909.1_307	EIF3A	8661	1.6263383768116e-21	1.34254421400989	1	eukaryotic translation initiation factor 3, subunit A
BQ597789.1_1060	ARMCX2	9823	1.03220076172454e-06	1.34210648184641	1	Armadillo repeat-containing X-linked protein 2
BP145829.1_637	ZDHHC24	254359	1.33368387291805e-15	1.34139254030943	1	zinc finger, DHHC-type containing 24
BX670149.1_1004	CTCF	10664	2.18965019772497e-16	1.34115535672123	1	CCCTC-binding factor
F22933.1.s_1732	SH3GLB2	56904	1.02561198766813e-21	1.34070367026402	1	Endophilin-B2
CK460404.1_876	TRIM44	54765	1.92532355268422e-16	1.34061087290347	2	tripartite motif-containing 44
BX925806.1_482	PRKD2	25865	4.19191053596901e-15	1.34049579417947	1	Serine/threonine-protein kinase D2
BX669023.1_726	RAPGEF1	2889	8.41566315003052e-24	1.34044787393312	2	Rap guanine nucleotide exchange factor 1
BE232052.1_233	C14ORF102	55051	8.09672013357839e-16	1.34038896953489	1	UPF0614 protein C14orf102
AW346942.1_68	ATP11A	23250	1.57524121242391e-09	1.34029669312209	1	ATPase, class VI, type 11A (ATP11A), transcript variant 1, mRNA
AJ684838.1_293	UHMK1	127933	4.1947342667544e-15	1.33993100450414	1	kinase interacting stathmin, transcript variant 1 (UHMK1), mRNA
AW315940.1_217	FAM96B	51647	1.54643156862024e-20	1.33979487658362	1	Protein FAM96B
BX920465.1_863	NAP1L1	4673	7.92909674054775e-10	1.33961989094002	3	nucleosome assembly protein 1-like 1, transcript variant 8 (NAP1L1), mRNA
BM658692.1_1772	CHKA	1119	1.61703302352806e-17	1.33937847551417	2	Choline kinase alpha
AW429742.1_102	SPSB2	84727	6.38302282751817e-07	1.33900982295019	1	splA/ryanodine receptor domain and SOCS box containing 2
CB826596.1_1167	RND3	390	0.000338690311396424	1.33866274570421	2	Rho family GTPase 3
BQ603564.1_1353	LACTB2	51110	2.55224566681849e-17	1.3383266469708	1	Beta-lactamase-like protein 2
BM481943.1_385	CLCN7	1186	1.47803481951688e-19	1.33794908479782	1	chloride channel 7
BQ600699.1_1765	GTF3C6	112495	3.65617656268156e-25	1.33787218046995	2	General transcription factor 3C polypeptide 6
CF179894.1_1445	HAPLN3	145864	1.42730745360236e-17	1.33709974585983	1	Hyaluronan and proteoglycan link protein 3
BP162945.1_1382	TRAF6	7189	6.8570424928126e-07	1.33698464191016	1	TNF receptor-associated factor 6, transcript variant 2 (TRAF6), mRNA
BP161237.1_276	NOTCH4	4855	1.52023379732937e-09	1.33683860944136	1	Neurogenic locus notch homolog protein 4 Precursor (Notch 4)(hNotch4) [Contains Notch 4 extracellular truncation
BP440284.1_913	BACH1	571	1.54579579753217e-09	1.33618180788739	3	Transcription regulator protein BACH1
BF190497.1_1030	GTF3C2	2976	6.56351969135079e-08	1.33565410527392	1	General transcription factor 3C polypeptide 2
BM190697.1_2255	C14ORF156	81892	3.13629187372306e-09	1.3355547629372	1	SRA stem-loop-interacting RNA-binding protein
BM190525.1_1511	MURC	347273	1.55139264326791e-14	1.33543916265096	1	muscle-related coiled-coil protein (MURC), mRNA
CF359417.1_886	DHX29	54505	1.10039432448147e-21	1.33509639747392	1	DEAH (Asp-Glu-Ala-His) box polypeptide 29
CK458597.1_805	SMU1	55234	7.57073308364704e-08	1.33509444852868	1	smu-1 suppressor of mec-8 and unc-52 homolog (C. elegans)
BP159931.1_2331	PDE7A	5150	4.11402801967764e-06	1.33505913204028	1	High affinity cAMP-specific 3',5'-cyclic phosphodiesterase 7A
BX915359.1_1288	BTBD11	121551	1.94794048648584e-05	1.33503166435706	1	BTB (POZ) domain containing 11
BP159210.1_229	SPAG7	9552	1.80631938018348e-16	1.33467095335445	2	sperm associated antigen 7
CK454976.1_448	DUSP3	1845	7.13955002680516e-14	1.33465489444509	1	Dual specificity protein phosphatase 3
BX668371.1_825	RHOBTB3	22836	6.82502962425833e-16	1.33425963475902	2	rho-related BTB domain containing 3 (RHOBTB3), mRNA
BX926439.1_1118	TMEM27	57393	5.66711363739944e-07	1.33413394953234	1	transmembrane protein 27
CB481145.1_350	EIF2C4	192670	9.49775042599518e-17	1.33404860990974	1	similar to eukaryotic translation initiation factor 2C, 4 (EIF2C4), mRNA
BQ601605.1_1865	FMO1	2326	1.72609822315368e-07	1.33384672124197	1	flavin containing monooxygenase 1
BQ603673.1_1252	TAF11	6882	5.33780358652688e-20	1.3337925781346	1	TAF11 RNA polymerase II, TATA box binding protein (TBP)-associated factor, 28kDa
BP439381.1_1577	PLA1A	51365	2.58789158078678e-07	1.33351771877121	1	phospholipase A1 member A / Entrez_ID
BQ602440.1_1238	USP33	23032	0.000198877586789989	1.33324274825398	1	Ubiquitin carboxyl-terminal hydrolase 33
CF794947.1_896	CEP57	9702	8.35541327808035e-19	1.33314364617724	1	centrosomal protein 57kDa
AW353937.1_387	RHOBTB3	22836	6.24991422107151e-26	1.33314351994987	2	Rho-related BTB domain-containing protein 3
AU296059.1_1262	HSF1	3297	5.48369763145342e-05	1.33307338441656	1	heat shock transcription factor 1
CA778564.1_1095	BDH2	56898	1.37093098547285e-11	1.33296970817427	1	3-hydroxybutyrate dehydrogenase type 2
BP139330.1_755	ANXA7	310	6.73957806241536e-18	1.3323785548939	1	annexin A7
CD572063.1_48	BPGM	669	1.50407768390882e-13	1.33213252301332	3	Bisphosphoglycerate mutase
BX672039.1_2019	PRKAA2	5563	3.46534057356979e-10	1.33188967562938	2	protein kinase, AMP-activated, alpha 2 catalytic subunit
CF178138.1_1150	USP1	7398	1.21297942511552e-09	1.33163834434274	1	ubiquitin specific peptidase 1
CK452294.1_1385	SBNO1	55206	3.27806877443839e-05	1.33125011656097	1	strawberry notch homolog 1 (Drosophila)
CN153261.1_1017	IGDCC3	9543	2.0635425687624e-15	1.33112625351741	1	immunoglobulin superfamily, DCC subclass, member 3
CK454865.1_1147	EIF2C2	27161	1.94681263102572e-14	1.33093786192248	1	eukaryotic translation initiation factor 2C, 2
BQ601227.1_1359	KIAA1107	23285	8.88494618806855e-07	1.3308204440299	1	Uncharacterized protein KIAA1107
BP439412.1_778	SF1	7536	4.62604084612939e-05	1.33029212132658	1	splicing factor 1
CK452159.1_525	GTF2H5	404672	6.93272462369513e-16	1.32990554254186	2	general transcription factor IIH, polypeptide 5
CK457349.1_948	USP28	57646	3.98433975132196e-12	1.32960812231891	1	ubiquitin specific peptidase 28 (USP28), mRNA
BP152492.1_1666	SUV420H1	51111	6.2049197494367e-12	1.32953245301679	1	Histone-lysine N-methyltransferase SUV420H1
CN158018.1_526	PTPN4	5775	5.13112728132132e-15	1.32931960498336	2	protein tyrosine phosphatase, non-receptor type 4, transcript variant 1 (PTPN4), mRNA
CF789685.1_915	C12ORF41	54934	7.12206305293305e-21	1.32866274021958	1	Uncharacterized protein C12orf41
BX667257.1_1191	CRYBG3	131544	4.94061645777611e-08	1.32792774639082	1	Beta/gamma crystallin domain-containing protein 3
BQ602535.1_1192	GMCL1	64395	3.58805403558815e-06	1.32704292710567	1	Germ cell-less protein-like 1
BP151186.1_2276	USP31	57478	4.03478851459792e-18	1.32698085363971	1	ubiquitin specific peptidase 31 (USP31), mRNA
CB286884.1_1017	PDS5A	23244	3.0448937336942e-09	1.32684451717265	1	Sister chromatid cohesion protein PDS5 homolog A
AJ661329.1_259	FAM126B	285172	7.18225938708471e-12	1.32645101306101	1	family with sequence similarity 126, member B
CB287030.1_1116	KIAA0907	22889	1.42226762786096e-15	1.32623944288505	1	KIAA0907
PMUS1-018D_205	FASTKD1	79675	3.01796910839119e-22	1.3259707428001	1	FAST kinase domains 1
BX675043.1_2066	ATF7IP	55729	1.20806959947119e-09	1.32579037024563	1	activating transcription factor 7 interacting protein, transcript variant 13 (ATF7IP), mRNA
CB286461.1_1188	MAPRE2	10982	7.46281211635092e-12	1.32551428624788	2	microtubule-associated protein, RP/EB family, member 2 (MAPRE2), mRNA
CF360812.1_607	SLC47A2	146802	2.13568275234446e-07	1.32416072356413	1	solute carrier family 47, member 2
AW670614.1_232	PHKA1	5255	4.25990273202769e-18	1.32377943593754	3	Phosphorylase b kinase regulatory subunit alpha, skeletal muscle isoform
BX918529.1_465	CPEB4	80315	3.57789254710134e-09	1.32278523122589	2	cytoplasmic polyadenylation element binding protein 4 (CPEB4), mRNA
CB287261.1_1427	OAS1	4938	0.00892164740943027	1.32261589029975	1	2',5'-oligoadenylate synthetase 1, 40/46kDa
CF366739.1_1146	CTR9	9646	1.55863637402193e-20	1.32230101124638	2	Ctr9, Paf1/RNA polymerase II complex component, homolog (S. cerevisiae)
DN128670.1_1104	AGL	178	1.81182275286252e-08	1.32221376498082	3	amylo-1, 6-glucosidase, 4-alpha-glucanotransferase
DN117148.1_684	VTI1A	143187	2.33825528747027e-08	1.3219587446463	1	Vesicle transport through interaction with t-SNAREs homolog 1A
BM483920.1_1445	XKR5	389610	1.5234961126784e-18	1.32171005349	1	XK, Kell blood group complex subunit-related family, member 5
BM658670.1_2110	UBE2Q2	92912	1.09998609464185e-16	1.32127069230432	2	Ubiquitin-conjugating enzyme E2 Q2
AU296500.1_857	RBFOX1	54715	5.48595122166725e-20	1.32087271020752	1	Fox-1 homolog A (Ataxin-2-binding protein 1)(Hexaribonucleotide-binding protein 1)
BQ598192.1_1500	VPS26A	9559	1.58660039223242e-06	1.32056990705006	1	Vacuolar protein sorting-associated protein 26A
CF363017.1_730	PPP1R13B	23368	6.36480748217643e-11	1.32001043802259	1	protein phosphatase 1, regulatory (inhibitor) subunit 13B
CK452159.1_585	GTF2H5	404672	3.38487527534396e-14	1.3193625789652	2	general transcription factor IIH, polypeptide 5
BI344527.1_2197	PRKAG3	53632	0.00700478785521416	1.31933024167726	1	protein kinase, AMP-activated, gamma 3 non-catalytic subunit
BQ604634.1_1189	PSMA4	5685	1.18243733565261e-16	1.31928167077818	2	proteasome (prosome, macropain) subunit, alpha type, 4
BM658690.1_3629	RBM39	9584	1.33656064891921e-14	1.31922404011075	1	RNA binding motif protein 39
CB473557.1_1450	GMPR2	51292	8.00839850181278e-14	1.31912051670555	1	guanosine monophosphate reductase 2
BE033268.1_294	MYBPC1	4604	1.57252774690246e-09	1.31897967524884	3	Myosin-binding protein C, slow-type
CF359685.1_386	CCNYL1	151195	7.50681413320019e-14	1.31858204367893	2	cyclin Y-like 1 (CCNYL1), transcript variant 1, mRNA
BQ602065.1_1732	C10ORF84	63877	0.00421862415187753	1.31821891864053	1	Uncharacterized protein C10orf84 homolog
CB482279.1_1398	GABPB2	126626	2.16814662204773e-12	1.3179709067455	1	GA binding protein transcription factor, beta subunit 2
BI344355.1_321	CHD1	1105	2.51891997997362e-16	1.31791211346349	1	chromodomain helicase DNA binding protein 1
BP140226.1_934	C6ORF130	221443	4.28906443528952e-15	1.31706739291622	2	Uncharacterized protein C6orf130 homolog
BQ598110.1_1714	ACADM	34	6.751303413766e-11	1.31693740603568	1	acyl-Coenzyme A dehydrogenase, C-4 to C-12 straight chain
BQ603053.1_1701	SMYD2	56950	1.44039589483528e-14	1.31603739980717	2	SET and MYND domain containing 2
CA779921.1_372	DENND4C	55667	8.12735596932046e-20	1.31579767792313	1	DENN/MADD domain containing 4C (DENND4C), mRNA
AJ652715.1_357	TRNT1	51095	2.31602575733449e-12	1.31572147197405	2	tRNA nucleotidyl transferase, CCA-adding, 1
CK454657.1_1262	SGCD	6444	5.84467824388283e-07	1.31566360780864	1	similar to Sarcoglycan, delta (35kDa dystrophin-associated glycoprotein), transcript variant 3 (LOC462216), mRNA
CK453646.1_1109	LNPEP	4012	1.67896407239181e-16	1.31564367570993	2	Leucyl-cystinyl aminopeptidase
CF362998.1_396	COMMD6	170622	3.92514310887738e-15	1.31504666835982	1	COMM domain-containing protein 6
CB286628.1_958	ANXA6	309	3.34435069748819e-25	1.31444688325821	1	Annexin A6
AJ654743.1_4541	JAK2	3717	2.01056477628784e-06	1.31444683565257	2	Janus kinase 2
BP162154.1_1071	KIAA1429	25962	3.1934517757887e-18	1.31417117118921	1	KIAA1429
DN109472.1_815	AGL	178	3.1754496811581e-07	1.3140281434139	3	amylo-1, 6-glucosidase, 4-alpha-glucanotransferase (AGL), mRNA
BP455592.1_721	WTAP	9589	4.23458862580711e-16	1.31340105457926	1	Wilms tumor 1 associated protein
BX668599.1_397	C10ORF18	54906	1.15782109618381e-15	1.31290544880353	2	Uncharacterized protein C10orf18
BM190144.1_1247	HIST1H2BM	8342	0.000298304785540062	1.31288448139385	1	Histone H2B type 1-M
CF175954.1_457	C6ORF162	57150	2.13761257580105e-17	1.31263320324756	1	UPF0708 protein C6orf162
CF792908.1_890	MAGOH	4116	2.4654850006298e-19	1.31238155342698	1	mago-nashi homolog, proliferation-associated (Drosophila)
BQ599381.1_2473	NAA25	80018	2.24778953380615e-13	1.31232363642892	2	N(alpha)-acetyltransferase 25, NatB auxiliary subunit (NAA25), mRNA
CB482084.1_326	SASH1	23328	7.4804397289947e-14	1.31177792274259	2	SAM and SH3 domain-containing protein 1
BQ599333.1_605	SNRPF	6636	4.22101702554171e-20	1.31172281522737	1	small nuclear ribonucleoprotein polypeptide F
BM484868.1_3146	HBP1	26959	2.01359559506052e-13	1.3114940029225	1	HMG box-containing protein 1 (HMG box transcription factor 1)(High mobility group box transcription factor 1)
BQ600449.1_1498	KIF2C	11004	0.00363254401961265	1.31097491588552	1	kinesin family member 2C
Z98779.1.s_33	PDLIM3	27295	6.94904425197631e-10	1.3108257561958	2	PDZ and LIM domain protein 3
BI401997.1_138	EIF3G	8666	2.92401582886137e-12	1.3106415793286	1	similar to Eukaryotic translation initiation factor 3 subunit 4 (eIF-3 delta) (eIF3 p44) (eIF-3 RNA-binding subunit) (eIF3 p42) (eIF3g), transcript variant 8 (LOC612971), mRNA
BP153472.1_476	WDR37	22884	1.69818534339214e-17	1.30996188125135	1	WD repeat domain 37 / Entrez_ID
CF179240.1_1054	ZNF45	7596	1.32587782723624e-16	1.30927666023913	1	Zinc finger protein 45
BX914459.1_535	CXCL12	6387	7.53069396878973e-10	1.309070918163	1	chemokine (C-X-C motif) ligand 12 (stromal cell-derived factor 1)
BE233393.1_118	PCMTD1	115294	2.59447462186668e-12	1.30825964470744	2	protein-L-isoaspartate (D-aspartate) O-methyltransferase domain containing 1 (PCMTD1), mRNA
BM659364.1_1612	LMOD2	442721	8.33798805917599e-07	1.30801238416313	1	leiomodin 2 (cardiac)
BQ600371.1_1116	LAMB1	3912	8.03153518530849e-12	1.30770430613296	1	laminin, beta 1
BQ599528.1_1004	FAR2	55711	1.62665620315328e-14	1.30744832620905	1	fatty acyl CoA reductase 2 (FAR2), mRNA
AJ667012.1_659	PM20D2	135293	1.17969169407583e-11	1.30743422710339	1	peptidase M20 domain containing 2 (PM20D2), mRNA
AU295983.1_410	PEA15	8682	9.80331357355268e-06	1.30742316277459	1	phosphoprotein enriched in astrocytes 15
BX669971.1_2320	HOXD8	3234	3.01223680675136e-10	1.30730310898047	2	Homeobox protein Hox-D8
CF178354.1_1068	EIF4G1	1981	1.07992176520343e-08	1.30667222329999	1	EIF4GI protein Fragment
CB479559.1_1768	C1ORF58	148362	8.86244551014995e-07	1.30636312921744	2	BRO1 domain-containing protein BROX
BX672823.1_1155	ASNA1	439	1.7592420282146e-14	1.30547151136501	1	arsA arsenite transporter, ATP-binding, homolog 1 (bacterial)
BQ599418.1_1028	CFLAR	8837	2.72455575893548e-17	1.30526733693084	2	CASP8 and FADD-like apoptosis regulator
BF198239.1_244	CALM3	808	3.06169316517523e-09	1.30477570543368	1	calmodulin 3 (phosphorylase kinase, delta) (CALM3), mRNA
BX669501.1_483	SPEG	10290	2.74557087169694e-18	1.30402370497762	1	Striated muscle preferentially expressed protein kinase
CF361776.1_874	MEF2A	4205	3.78484256679237e-14	1.30329351749878	3	myocyte enhancer factor 2A
BQ603916.1_455	ACTR3B	57180	6.58388355559166e-06	1.30281361279083	1	ARP3 actin-related protein 3 homolog B (yeast)
BX926650.1_833	MTMR1	8776	1.37969430724933e-07	1.30271506342215	1	similar to myotubularin-related protein 1 (MTMR1), mRNA
CA779705.1_588	DNAJB9	4189	7.45896322450179e-07	1.30198184536353	1	DnaJ (Hsp40) homolog, subfamily B, member 9
CA779984.1_1237	OSTF1	26578	1.80421669120083e-11	1.30181514357353	1	osteoclast stimulating factor 1
CK451079.1_496	ATL2	64225	4.28411034849878e-15	1.30115063770684	2	atlastin GTPase 2
BM659605.1_1133	BET1	10282	1.08653758257148e-10	1.30104574260775	1	BET1 homolog
scan0027d._613	CMYA5	202333	2.39320309830082e-05	1.30054516556945	3	similar to cardiomyopathy associated 5 (LOC479170), mRNA
CN153495.1_1364	CSRNP2	81566	4.25258212185832e-18	1.30016041115272	1	cysteine-serine-rich nuclear protein 2 / Entrez_ID
CA780313.1_1233	CSF3	1440	1.67798193821073e-07	1.3001163564602	1	Granulocyte colony-stimulating factor
CF178093.1_585	AGA	175	7.13429328904346e-07	1.30006185288353	1	aspartylglucosaminidase
BX667767.1_784	RTTN	25914	1.40646510388015e-09	1.2998429290527	1	Rotatin
AU059004.1_717	MEOX2	4223	7.89346057049022e-07	1.29908860401684	1	mesenchyme homeobox 2
CB286018.1_1258	USP18	11274	0.00201242325833426	1.29880890281987	1	Ubiquitin-specific protease
AJ664332.1_95	PPP1R3D	5509	0.000384975258349892	1.29871986681385	1	Protein phosphatase 1 regulatory subunit 3D
BQ602634.1_1335	PRKAB2	5565	9.44980878058502e-14	1.29859857598126	2	AMP-activated protein kinase beta 2 non-catalytic subunit (PRKAB2), mRNA
CF789736.1_1133	NSMAF	8439	1.82778832826742e-13	1.29851237265111	1	Protein FAN
CN030829.1_327	SNX5	27131	7.70990278901649e-07	1.29843709542201	1	sorting nexin 5
BX918350.1_746	SHPRH	257218	2.61293039284532e-10	1.29821798146488	1	SNF2 histone linker PHD RING helicase
CF366255.1_1378	B4GALNT2	124872	2.89077576371179e-10	1.29797922073922	1	Beta-4-N-acetylgalactosaminyltransferase Fragment
CF363273.1_642	NENF	29937	1.57401416047092e-13	1.29679890725121	1	Neudesin
CF794739.1_1262	ZNF329	79673	1.11062041343813e-08	1.29668892051837	1	Zinc finger protein 329
BM658967.1_1600	IFT46	56912	2.83067625877083e-10	1.29648037738408	1	UPF0360 protein C11orf60 homolog
BW970837.1_271	MSL3	10943	2.96849584892813e-14	1.295714294904	1	male-specific lethal 3 homolog (Drosophila)
PPLA2-023B_107	RNF19A	25897	7.38508695306771e-17	1.29566552398862	2	ring finger protein 19A
BQ604402.1_638	GPCPD1	56261	6.36639642934366e-05	1.29522739162213	2	Putative glycerophosphodiester phosphodiesterase 5
CA779855.1_636	AKT2	208	3.19286737103469e-06	1.29506735405902	1	v-akt murine thymoma viral oncogene homolog 2 (AKT2), mRNA
AW325917.1_144	AGL	178	2.59803334558594e-09	1.29487972111667	3	amylo-1, 6-glucosidase, 4-alpha-glucanotransferase (AGL), mRNA
scax0003.c_643	SLC25A17	10478	1.36282785309124e-05	1.29466931675157	1	solute carrier family 25 (mitochondrial carrier
BP457755.1_350	HS6ST1	9394	1.00785063515164e-07	1.29441344298466	1	Heparan-sulfate 6-O-sulfotransferase 1
CB472144.1_1305	ARL5A	26225	3.54523203389695e-11	1.29434763624869	1	similar to ARF-like protein 5 (LOC736445), mRNA
scax0001.m_415	KLHL28	54813	8.51199947521039e-12	1.29411159783197	1	kelch-like 28 (Drosophila)
CB475792.1_878	CRK	1398	1.27353435076564e-13	1.29402041593888	2	v-crk sarcoma virus CT10 oncogene homolog (avian)
BP141809.1_527	AUH	549	2.67131623053906e-09	1.29341850911817	1	AU RNA binding protein/enoyl-Coenzyme A hydratase
BQ604072.1_1161	SLC12A9	56996	4.2703036903504e-11	1.29319520549428	1	Solute carrier family 12 member 9
CF788489.1_1456	DNMT3B	1789	5.01181214926606e-16	1.29314168516505	1	DNA (cytosine-5-)-methyltransferase 3 beta
BM484454.1_854	FLJ44606	401207	4.73899659994767e-08	1.29286338455004	1	Glutaredoxin-like protein YDR286C homolog
CF175209.1_1924	SERPIND1	3053	7.62537513783734e-18	1.29245689225704	1	serpin peptidase inhibitor, clade D (heparin cofactor), member 1
CA780380.1_690	WBP2	23558	0.000121256923245334	1.29167439557448	1	WW domain binding protein 2 / Entrez_ID
BX915950.1_454	UNC119B	84747	7.97640022814773e-10	1.29132301832088	1	similar to unc-119 homolog B (UNC119B), mRNA
BX915808.1_1071	TCEAL4	79921	5.45599689541774e-06	1.29091496267077	1	Transcription elongation factor A protein-like 4
BQ603072.1_777	PHTF2	57157	1.22019475910911e-10	1.29033416276876	2	putative homeodomain transcription factor 2
AJ652425.1_476	CENPQ	55166	6.08521748759707e-12	1.28968609968708	1	Centromere protein Q
CB287374.1_2863	B3GNT5	84002	0.000515183690122231	1.2894386790165	1	UDP-GlcNAc:betaGal beta-1,3-N-acetylglucosaminyltransferase 5
BX915253.1_650	PLEKHH3	79990	5.00819914188591e-06	1.28920597482606	1	pleckstrin homology domain containing, family H (with MyTH4 domain) member 3
CA778802.1_1262	UTP11L	51118	1.84790021096993e-10	1.28907725084842	1	UTP11-like, U3 small nucleolar ribonucleoprotein, (yeast)
BM189931.1_1204	C10ORF57	80195	4.0129166403565e-15	1.28889256927466	1	Uncharacterized protein C10orf58
BX916897.1_1240	WDR41	55255	5.02309216851967e-13	1.28829180823436	2	WD repeat-containing protein 41
CF177879.1_1182	ZNF24	7572	6.25457014887402e-05	1.28826087501823	1	zinc finger protein 24 / Entrez_ID
BQ604735.1_6354	ATP2A2	488	1.27992017373722e-09	1.28821160724908	1	ATPase, Ca++ transporting, cardiac muscle, slow twitch 2
CK462398.1_190	SLC7A2	6542	0.000183311026802829	1.28818810083106	2	solute carrier family 7 (cationic amino acid transporter, y+ system), member 2 (SLC7A2), transcript variant 1, mRNA
BM658737.1_3205	TMEM56	148534	4.53703030367196e-09	1.28758388121994	1	hypothetical LOC469235, transcript variant 2 (LOC469235), mRNA
CA780575.1_765	C12ORF44	60673	2.31144529077453e-13	1.28724360730623	1	Autophagy-related protein 101
BM482052.1_734	AGBL5	60509	8.55925053491056e-17	1.28652645045797	1	ATP/GTP binding protein-like 5
BP149276.1_742	RRAGD	58528	2.86517204826704e-14	1.2862419770584	1	Ras-related GTP binding protein D Fragment
CD572029.1_457	TAF15	8148	4.48557516194748e-16	1.28620347660598	1	TAF15 RNA polymerase II, TATA box binding protein (TBP)-associated factor, 68kDa
CF176039.1_991	PKDCC	91461	1.33493844981572e-09	1.28556791253507	2	protein kinase-like protein SgK493
CK457803.1_1666	SMPD4	55627	4.22624660449357e-13	1.28419279230894	1	sphingomyelin phosphodiesterase 4, neutral membrane (neutral sphingomyelinase-3)
BQ603053.1_1641	SMYD2	56950	1.84681012725647e-11	1.28363489530617	2	SET and MYND domain containing 2
CF179449.1_425	PBX1	5087	1.44484441087019e-05	1.28311372556642	2	pre-B-cell leukemia homeobox 1
BP168818.1_1230	BCL2L11	10018	4.68332435356527e-06	1.28301712441682	2	BCL2-like 11 (apoptosis facilitator)
CF791111.1_1487	DCAF5	8816	3.59343292449168e-12	1.28248372959397	1	abnormal cell LINeage family member (lin-53)-like (DCAF5), mRNA
BP164112.1_1806	USP35	57558	0.00173643761356087	1.28243888580975	1	Ubiquitin carboxyl-terminal hydrolase 35
CF787364.1_2307	TWISTNB	221830	8.30923828707761e-14	1.28160123665079	1	DNA-directed RNA polymerase I subunit RPA43
BP153257.1_1373	PBX3	5090	0.000414251837159058	1.28130594757022	1	pre-B-cell leukemia homeobox 3
BP435831.1_1696	ZNF7	7553	0.000747034386989209	1.280918946228	1	Zinc finger protein 7
AU058681.1_527	ST3GAL6	10402	7.25125998715243e-09	1.28024794420887	2	ST3 beta-galactoside alpha-2,3-sialyltransferase 6
BX926797.1_643	MCC	4163	1.8527664134475e-13	1.28006395636055	1	mutated in colorectal cancers (MCC), transcript variant 1, mRNA
BP440284.1_853	BACH1	571	4.78032324864536e-08	1.27968188325758	3	Transcription regulator protein BACH1
CK463130.1_621	TEC	7006	8.31366570404189e-06	1.27955536404109	1	tec protein tyrosine kinase
AW359668.1_295	SMARCE1	6605	2.1055571464546e-09	1.27943945983628	1	SWI/SNF-related matrix-associated actin-dependent regulator chromatin subfamily E member 1
CF178016.1_1552	PBX1	5087	4.55771604252739e-09	1.27919915171071	2	pre-B-cell leukemia homeobox 1
CF791565.1_1022	GCSH	2653	3.31500242998518e-16	1.27890748305938	2	Glycine cleavage system H protein, mitochondrial
BX669971.1_2226	HOXD8	3234	2.03405872169548e-09	1.27825015773037	2	Homeobox protein Hox-D8
scaj0013b._898	ARHGAP21	57584	1.29985546189677e-08	1.2780813957081	1	Rho GTPase activating protein 21
CA779417.1_102	RANBP6	26953	4.15207879942696e-06	1.27776744155809	2	RAN binding protein 6
BX915506.1_584	CMYA5	202333	2.86169032211631e-10	1.27741670018069	3	cardiomyopathy associated 5
CN153463.1_2107	PTER	9317	1.96272071602324e-06	1.27705603400898	1	Phosphotriesterase-related protein
BX674329.1_311	DFNB31	25861	4.82443275906744e-15	1.27671577057849	1	Whirlin
BP164788.1_1155	C9ORF30	91283	4.40900524173619e-10	1.27666387466187	1	UPF0439 protein C9orf30
CJ018277.1_261	ARMCX4	100131755	6.38000537852148e-17	1.27660202592799	1	Armadillo repeat-containing X-linked protein 4
CB474718.1_1602	NFKBIA	4792	3.72460812303982e-05	1.27648464408845	2	nuclear factor of kappa light polypeptide gene enhancer in B-cells inhibitor, alpha
BP143999.1_687	RBL2	5934	2.49644952767023e-06	1.27606906195857	1	Retinoblastoma-like protein 2
BM190357.1_3803	PKIA	5569	3.86941292753015e-12	1.27592341222787	1	protein kinase (cAMP-dependent, catalytic) inhibitor alpha
BP149116.1_1252	RSBN1	54665	0.00627310204281361	1.27571906572156	1	Round spermatid basic protein 1
AJ657034.1_670	SLK	9748	1.4279535014625e-10	1.27553798218785	2	STE20-like serine/threonine-protein kinase
CN157346.1_1007	NINL	22981	6.62149315749824e-07	1.2753723974315	1	ninein-like
BM659326.1_1041	DNAJB5	25822	0.00050125234507042	1.27423209469011	1	DnaJ (Hsp40) homolog, subfamily B, member 5
AW344757.1_1195	ARID3B	10620	7.90130603790525e-07	1.27415108099776	1	AT rich interactive domain 3B (BRIGHT-like)
F22974.1.s_1443	PPOX	5498	8.18054080038233e-12	1.27305877990007	1	protoporphyrinogen oxidase
BQ601001.1_1322	HSD17B1	3292	1.71481456117753e-06	1.27285379366796	1	17-beta-hydroxysteroid dehydrogenase type 1
BQ603743.1_405	ARVCF	421	7.36438647275775e-07	1.27204998423902	1	armadillo repeat gene deletes in velocardiofacial syndrome
BM658734.1_3882	SEC62	7095	0.000214877280480881	1.27144839065142	1	Translocation protein SEC62
BX671073.1_895	CUX2	23316	8.43344603987077e-06	1.27138610185901	1	cut-like homeobox 2
CF177935.1_733	LDB3	11155	7.60785386233312e-11	1.27087232701806	1	LIM domain binding 3
BX922268.1_264	CMYA5	202333	2.75415750812905e-06	1.27044433591717	3	similar to cardiomyopathy associated 5 (LOC479170), mRNA
CA780217.1_2987	RIT1	6016	2.61246500818763e-12	1.26998717538342	1	GTP-binding protein Rit1
BQ599741.1_1403	ARFGEF2	10564	3.20676540445236e-12	1.26976223845649	1	ADP-ribosylation factor guanine nucleotide-exchange factor 2 (brefeldin A-inhibited) (ARFGEF2), mRNA
CB470417.1_515	KCNE3	10008	1.26418510983775e-06	1.26842426877949	1	Potassium voltage-gated channel subfamily E member 3
CB287562.1_742	SSBP2	23635	2.43462104399415e-12	1.26783915536567	2	single-stranded DNA binding protein 2
BQ599575.1_1411	STAM2	10254	2.78673481781126e-14	1.26774372985679	1	signal transducing adaptor molecule 2 (STAM2), mRNA
CF176064.1_1286	MUTED	63915	1.34319888796143e-08	1.26717560018879	1	muted
BX920506.1_1578	PTPLA	9200	7.79482727624936e-09	1.26709569799109	1	Protein-tyrosine phosphatase-like member A
BW971218.1_354	AGMAT	79814	0.000122276449372046	1.26690669109284	1	similar to Agmatine ureohydrolase (agmatinase) (AGMAT), mRNA
BM190220.1_1401	DHX9	1660	4.42361238450377e-10	1.26688610820452	1	DEAH (Asp-Glu-Ala-His) box polypeptide 9 (DHX9), mRNA
AB036336.1_4328	JAK2	3717	1.52329347434777e-09	1.26547961595948	2	Janus kinase 2
AJ664197.1_195	PPM1B	5495	1.43040721998661e-11	1.26489956399157	3	Protein phosphatase 1B
CB287536.1_1856	CD83	9308	8.28506961749021e-08	1.26429864506112	2	CD83 antigen
CF366822.1_886	SNX7	51375	4.001217492807e-07	1.26422536133425	1	sorting nexin 7
BQ603280.1_1024	KLHL15	80311	1.51258833854207e-09	1.26412066623525	1	kelch-like 15 (Drosophila) (KLHL15), mRNA
CB471927.1_277	ACYP2	98	4.98271010635185e-14	1.26371246692831	2	Acylphosphatase-2
CF180009.1_841	AIMP2	7965	0.00527951288318761	1.2636728092751	1	aminoacyl tRNA synthetase complex-interacting multifunctional protein 2
BF191994.1_1024	IKZF2	22807	0.00791260839578908	1.26366560621281	1	IKAROS family zinc finger 2 (Helios)
BQ604617.1_1396	TGFB2	7042	3.82373155545328e-07	1.26319144406286	1	transforming growth factor, beta 2
CF361173.1_303	CHODL	140578	0.000756516390917795	1.26318137044557	1	chondrolectin
CF180553.1_2315	PLCD4	84812	9.07915587154482e-08	1.26266425627805	2	phospholipase C, delta 4
BM658852.1_719	VOPP1	81552	2.7108773260465e-06	1.26208376992124	2	similar to EGFR-coamplified and overexpressed protein (LOC729086), mRNA
AJ652436.1_1370	MUDENG	55745	1.00017392661404e-08	1.26193136521867	1	MU-2/AP1M2 domain containing, death-inducing
AW359331.1_342	C9ORF103	414328	1.57053739546351e-08	1.26180541183388	1	Probable gluconokinase
BX917768.1_323	SERF1A	8293	0.000838047117979343	1.2615449485719	1	Small EDRK-rich factor 1
CR939430.1_446	BPGM	669	5.08054300152947e-08	1.26118410910651	3	Bisphosphoglycerate mutase
PMUS1-014B_21	CKM	1158	4.23620290438271e-14	1.26097023299915	1	creatine kinase, muscle
BX668899.1_1060	N4BP1	9683	4.94471984756082e-07	1.26094396646423	1	NEDD4 binding protein 1
BM482023.1_1530	SAAL1	113174	2.58203700310253e-12	1.26056946753501	1	serum amyloid A-like 1
CF368339.1_967	TDRD7	23424	2.7371353864956e-07	1.26051292870794	2	tudor domain containing 7
AW346553.1_253	NEDD4	4734	1.00679613297045e-07	1.26039484120893	1	neural precursor cell expressed, developmentally down-regulated 4 (NEDD4), transcript variant 1, mRNA
CA779374.1_470	CCL14	6358	5.58033997295068e-19	1.26037510820129	1	chemokine (C-C motif) ligand 14
CB480090.1_1354	IPO7	10527	5.66906941210023e-07	1.26026189019269	1	importin 7 (IPO7), mRNA
AJ659363.1_708	REEP3	221035	2.6120033257287e-05	1.26007663571177	1	receptor accessory protein 3
CA778921.1_771	ARHGAP12	94134	3.33892485521894e-10	1.25991262879775	1	Rho GTPase activating protein 12 (ARHGAP12), mRNA
CB477019.1_2320	SAP18	10284	1.25336095357441e-11	1.25915303021914	1	Histone deacetylase complex subunit SAP18
BX665946.1_1296	SGCG	6445	2.16506754187424e-07	1.25912958395118	1	sarcoglycan, gamma (35kDa dystrophin-associated glycoprotein)
CF787135.1_1165	RSBN1L	222194	3.39776741806171e-09	1.25862082953174	2	round spermatid basic protein 1-like (RSBN1L), mRNA
CA780149.1_1116	CATSPER2	117155	1.68849553067562e-11	1.25756809589028	1	cation channel, sperm associated 2
CF367131.1_463	ZNF582	147948	3.24122195796822e-10	1.25746794226112	1	Zinc finger protein 582
BX673381.1_724	PDLIM3	27295	3.61227166149865e-07	1.25713809886197	2	PDZ and LIM domain 3
CF363771.1_400	MAX	4149	2.48501744976201e-09	1.25680796866691	2	MYC associated factor X
BP148513.1_247	STAT5B	6777	7.55564262841781e-12	1.25676228848062	1	signal transducer and activator of transcription 5B
CF787073.1_1012	MAGI1	9223	4.86113369489924e-10	1.2567234916983	1	membrane associated guanylate kinase, WW and PDZ domain containing 1
BX919708.1_1692	KIAA0753	9851	3.00089464740636e-11	1.25632305476531	1	Uncharacterized protein KIAA0753
BM658667.1_1035	ZNF25	219749	1.31938090942447e-10	1.25626462604385	1	zinc finger protein 25 (ZNF25), mRNA
CK454978.1_818	ZUFSP	221302	9.1164578103314e-07	1.25597925882097	1	zinc finger with UFM1-specific peptidase domain
CB475590.1_1452	IRAK4	51135	2.72539099860488e-05	1.25584426797153	1	interleukin-1 receptor-associated kinase 4
BM189936.1_789	HIPK3	10114	1.27722178780124e-07	1.25562799349273	2	homeodomain interacting protein kinase 3, transcript variant 1 (HIPK3), mRNA
CB286764.1_1340	CHKB	1120	1.54001426103167e-11	1.25555140178067	2	choline kinase beta / Entrez_ID
PPLA2-035C_849	SLC30A6	55676	2.63906228242482e-08	1.25531577626108	2	solute carrier family 30 (zinc transporter), member 6
BP153645.1_1028	CELF2	10659	1.84748929543502e-07	1.25517336730748	1	CUGBP, Elav-like family member 2
CF364735.1_1081	MTMR8	55613	2.10254588012965e-08	1.25497828268754	1	Myotubularin-related protein 8
BQ599381.1_2370	NAA25	80018	6.82016217566016e-09	1.2547794815579	2	N(alpha)-acetyltransferase 25, NatB auxiliary subunit
BM190584.1_464	TM6SF1	53346	1.93897005957142e-09	1.25474651529093	2	Transmembrane 6 superfamily member 1
CF791543.1_492	CCDC50	152137	1.18634052838168e-08	1.25454873973698	3	coiled-coil domain containing 50 (CCDC50), transcript variant 1, mRNA
BX667248.1_1289	LDLR	3949	0.000144565793755206	1.25447110964342	1	low density lipoprotein receptor (LDLR), mRNA
C94578.1.s_266	NRG4	145957	6.88638398838702e-08	1.25431988722786	2	neuregulin 4
CB286915.1_1226	FAM35A	54537	3.48653827088829e-09	1.25429482034279	1	Protein FAM35A
CA779514.1_2442	GRB10	2887	4.66012333168037e-11	1.2542701465879	1	growth factor receptor-bound protein 10
BQ604563.1_2687	ALDH1L1	10840	1.20083187507142e-07	1.25425870735973	1	aldehyde dehydrogenase 1 family, member L1
BQ604317.1_1212	FAM162B	221303	5.28032103643205e-06	1.25301814907084	1	family with sequence similarity 162, member B
CA780033.1_140	SSPN	8082	1.95925752970768e-07	1.2524677775248	1	similar to Sarcospan (K-ras oncogene-associated protein) (Kirsten-ras-associated protein) (SSPN), mRNA
CK459725.1_684	TRIM39	56658	5.97026128997016e-06	1.25230647415963	1	Tripartite motif-containing protein 39
CF366853.1_1114	ANO5	203859	2.91986740471454e-08	1.25207810133204	1	anoctamin 5 (ANO5), transcript variant 2, mRNA
BM190009.1_1551	RAB9A	9367	4.76592382299005e-12	1.25146295008153	1	RAB9A, member RAS oncogene family (RAB9A), mRNA
CB097302.1_1420	MMP11	4320	1.42687731997779e-12	1.25134757325572	1	matrix metallopeptidase 11 (stromelysin 3)
CF360628.1_1239	LYSMD3	116068	4.94756225729112e-11	1.25100425333217	1	LysM, putative peptidoglycan-binding, domain containing 3 (LYSMD3), mRNA
DN117291.1_178	CCNYL1	151195	2.74844052034948e-10	1.25095823757767	2	cyclin Y-like 1 (CCNYL1), transcript variant 1, mRNA
BX666313.1_1029	TIMM8A	1678	1.99096513238764e-13	1.25081485400311	1	translocase of inner mitochondrial membrane 8 homolog A (yeast)
BP433768.1_1490	PRKAA1	5562	9.48130123381243e-13	1.25045554597063	1	protein kinase, AMP-activated, alpha 1 catalytic subunit
BX673807.1_1075	ELTD1	64123	1.37135388143405e-10	1.25014487649893	1	EGF, latrophilin seven transmembrane domain-containing protein 1
CB097342.1_1251	HPS1	3257	3.12206457839329e-10	1.24980012081211	1	Hermansky-Pudlak syndrome 1 protein
CF368339.1_789	TDRD7	23424	8.53431785350804e-07	1.24964892590892	2	tudor domain containing 7
BM675738.1_1001	PLEKHH1	57475	0.000826211606433161	1.24881110434277	1	misc_RNA (PLEKHH1), miscRNA
CD572726.1_78	AMD1	262	9.36347671488607e-05	1.24867075316041	1	adenosylmethionine decarboxylase 1
BQ602489.1_2506	ATAD1	84896	3.08842190023048e-12	1.24857587764049	1	ATPase family, AAA domain containing 1
BQ604799.1_419	SART1	9092	4.66608542129523e-09	1.24703205301437	2	squamous cell carcinoma antigen recognized by T cells
BQ597769.1_2131	FCF1	51077	1.02786443664454e-07	1.24673030061472	1	rRNA-processing protein FCF1 homolog
AJ665562.1_572	PLAGL2	5326	2.03465545443463e-10	1.24670122899231	1	pleiomorphic adenoma gene-like 2
BE031755.1_1007	C5ORF35	133383	7.84580048547912e-12	1.24623867380997	1	Uncharacterized protein C5orf35
BQ603388.1_1995	SUCLA2	8803	7.57135451996646e-10	1.24619402633119	1	succinate-CoA ligase, ADP-forming, beta subunit
CN166516.1_925	LARS	51520	2.86220018847591e-12	1.24538647495607	1	leucyl-tRNA synthetase
CB476464.1_1425	FBXO40	51725	7.73835413550941e-09	1.24459325261634	1	F-box protein 40 (FBXO40), mRNA
DN102888.1_1019	ZNF530	348327	3.66763685887356e-06	1.2438357248536	1	Zinc finger protein 530
CF176425.1_230	RPL12	6136	1.58408242234178e-08	1.24344004613355	1	60S ribosomal protein L12
BM658692.1_1701	CHKA	1119	2.70344685714212e-11	1.24317391061225	2	Choline kinase alpha
AJ665741.1_1153	IGDCC4	57722	0.000151585127354382	1.24308538858681	1	immunoglobulin superfamily, DCC subclass, member 4
BQ600796.1_871	ATL2	64225	2.2136790321444e-10	1.24244016533413	2	atlastin GTPase 2
CB286764.1_1623	CHKB	1120	6.35616546881992e-10	1.24243573214765	2	Choline/ethanolamine kinase
CO953415.1_303	BACH2	60468	0.018019136704217	1.24197068087118	1	BTB and CNC homology 1, basic leucine zipper transcription factor 2
BM481975.1_1270	ZCCHC11	23318	3.81662645242612e-07	1.24196955284074	2	zinc finger, CCHC domain containing 11
BP172799.1_451	POLB	5423	3.35897599987569e-08	1.24180590193919	1	DNA polymerase beta
CA781082.1_2005	CEBPG	1054	2.63906228242482e-08	1.24126816332889	1	CCAAT/enhancer-binding protein gamma
AJ687808.1_44	MEF2A	4205	6.50284703068661e-11	1.24092107290458	3	Myocyte-specific enhancer factor 2A
BQ599456.1_1830	FGGY	55277	2.15780097959291e-06	1.24051860650727	2	FGGY carbohydrate kinase domain-containing protein
BM483936.1_1	ZNF710	374655	2.6733870933312e-17	1.2402476986293	1	zinc finger protein 710
F22909.1.s_1406	UTP3	57050	7.76446167615373e-10	1.24022852757074	1	UTP3, small subunit (SSU) processome component, homolog (S. cerevisiae)
BM484448.1_847	AK1	203	1.62380724540491e-05	1.23964062075671	1	adenylate kinase 1
BX668717.1_694	MAPRE3	22924	1.09575768648453e-08	1.23952745408319	1	microtubule-associated protein, RP/EB family, member 3
BQ599883.1_785	SFRS7	6432	9.18268160108235e-06	1.23893966995464	2	splicing factor, arginine/serine-rich 7, 35kDa
BM190621.1_790	TOMM5	401505	9.11010088437316e-11	1.23893226867427	1	translocase of outer mitochondrial membrane 5 homolog (yeast)
CK454809.1_507	ACOT4	122970	0.00067085771747888	1.23869654527443	1	Acyl-coenzyme A thioesterase 4
BP139735.1_781	SLC7A2	6542	0.00100039223913089	1.23747684366613	2	solute carrier family 7 (cationic amino acid transporter, y+ system), member 2 (SLC7A2), transcript variant 1, mRNA
BF078935.1_2453	KCNB1	3745	0.000203677418793134	1.23645282572425	1	potassium voltage-gated channel, Shab-related subfamily, member 1
CF792198.1_773	MKKS	8195	6.27577526558853e-11	1.23582035913253	1	McKusick-Kaufman/Bardet-Biedl syndromes putative chaperonin
AJ651517.1_15	BCCIP	56647	2.29019416076213e-10	1.23556417353136	3	BRCA2 and CDKN1A interacting protein
CA779637.1_1020	DHRS11	79154	7.53894447681122e-13	1.23549346759594	1	dehydrogenase/reductase (SDR family) member 11
BX918523.1_818	RANBP6	26953	1.12807985588073e-11	1.23444588549583	2	RAN binding protein 6
AJ651033.1_205	IRF2BP2	359948	1.89314998709319e-09	1.23443648140148	1	interferon regulatory factor 2 binding protein 2 Gene
AJ275295.1_479	TXN	7295	0.00338585261343208	1.23433738127554	1	thioredoxin
CK461599.1_868	ZBTB1	22890	9.25503834204878e-08	1.23340099944944	1	Zinc finger and BTB domain-containing protein 1
C94578.1.s_561	NRG4	145957	2.87303391950171e-07	1.23335875521468	2	Pro-neuregulin-4, membrane-bound isoform
CD572325.1_1029	KIF3C	3797	7.29167592598379e-05	1.23253812184509	1	kinesin family member 3C (KIF3C), mRNA
CF791822.1_553	NUDCD3	23386	1.06674182740281e-08	1.23209890761402	1	NudC domain containing 3
CF367424.1_624	WIPF3	644150	7.76552761111972e-11	1.23082461048859	1	similar to SH3 domain binding protein, transcript variant 2 (LOC463322), mRNA
BM483946.1_972	DGKZ	8525	2.11476051491619e-10	1.22850022216105	1	Diacylglycerol kinase zeta
BM658945.1_550	DYNC1LI2	1783	2.01663449525794e-08	1.22816782710024	2	dynein, cytoplasmic 1, light intermediate chain 2
CF795977.1_1215	COL27A1	85301	5.42036309094382e-05	1.22814083383751	1	collagen, type XXVII, alpha 1 (COL27A1), mRNA
CF793160.1_1016	EIF2AK3	9451	0.00129388604675962	1.22721558300748	1	eukaryotic translation initiation factor 2-alpha kinase 3
CB478653.1_1047	TMEM49	81671	2.31053239768392e-07	1.22609649417459	1	transmembrane protein 49
BP453171.1_162	BCKDHB	594	5.68469260255662e-09	1.22580672396145	2	2-oxoisovalerate dehydrogenase subunit beta, mitochondrial
CN164142.1_1117	TOPORS	10210	5.59039467704725e-11	1.22558215656584	1	topoisomerase I binding, arginine/serine-rich
BQ604634.1_1129	PSMA4	5685	1.18661251844922e-09	1.22531198177327	2	proteasome (prosome, macropain) subunit, alpha type, 4
BX673468.1_426	TCEAL8	90843	3.49601486586101e-09	1.22471421091615	1	transcription elongation factor A (SII)-like 8
BM190642.1_1003	GMPR	2766	5.35248512203479e-08	1.22410819406243	1	guanosine monophosphate reductase
BX665794.1_1302	AMN	81693	6.655896239722e-05	1.22354560842289	1	amnionless homolog (mouse)
CF791793.1_470	CACNA1G	8913	1.09047272416276e-08	1.22319685753298	1	calcium channel, voltage-dependent, T type, alpha 1G subunit
BQ601875.1_326	MGP	4256	0.00716728592093801	1.2231444302858	1	Matrix Gla protein
BI346270.1_3	VOPP1	81552	0.0246483883164745	1.22269083474068	2	vesicular, overexpressed in cancer, prosurvival protein 1
BM190222.1_3095	REEP5	7905	3.11294517236184e-06	1.2215190770032	1	receptor accessory protein 5 (REEP5), mRNA
CD572630.1_691	PSMD12	5718	4.72360763636805e-09	1.2209288908119	3	Pongo abelii proteasome (prosome, macropain) 26S subunit, non-ATPase, 12 (PSMD12), mRNA
CF791771.1_1255	DCP2	167227	7.08264413714378e-06	1.22083160515621	1	DCP2 decapping enzyme homolog (S. cerevisiae)
BQ602839.1_202	COX17	10063	9.75122761244145e-08	1.22081406704776	1	COX17 cytochrome c oxidase assembly homolog (S. cerevisiae)
AJ656897.1_939	ERCC6	2074	1.28360694411059e-06	1.220410484417	1	excision repair cross-complementing rodent repair deficiency, complementation group 6
BW961063.1_541	WDR7	23335	3.59123033702272e-09	1.22031280650147	1	WD repeat domain 7
CA780153.1_2545	MMP16	4325	0.00621826048519511	1.21998630407228	1	matrix metallopeptidase 16 (membrane-inserted)
BP143090.1_1318	CHST10	9486	0.00151808498625787	1.2193203254624	1	Carbohydrate sulfotransferase 10
BX672139.1_852	RNF103	7844	1.9152294070153e-06	1.21914401498509	1	ring finger protein 103 Gene
CF792827.1_1049	C1ORF58	148362	0.000102612605518876	1.21897527339434	2	BRO1 domain-containing protein BROX
CB471927.1_341	ACYP2	98	8.62730209822304e-10	1.21776936867292	2	Acylphosphatase-2
BX919799.1_1038	ELL2	22936	6.68876345892663e-06	1.21775388368818	1	elongation factor, RNA polymerase II, 2
BX920766.1_579	MARS	4141	1.27086189794905e-07	1.21766442427987	1	Methionyl-tRNA synthetase, cytoplasmic (EC 6.1.1.10)(Methionine--tRNA ligase)(MetRS)
AF077665.1_3571	CACNA2D1	781	2.01877278908863e-06	1.21724061958441	3	calcium channel, voltage-dependent, alpha 2/delta subunit 1
AJ649393.1_862	RAB28	9364	1.00253672531436e-06	1.21621739662704	2	RAB28, member RAS oncogene family
BM190051.1_379	NKAIN1	79570	0.000153615118959681	1.21618985085505	1	similar to 2610200G18Rik protein (LOC456696), mRNA
BF077427.1_442	TRIM46	80128	6.73814467177179e-09	1.21615852231252	1	tripartite motif-containing 46
BF443585.1_667	CD59	966	0.0160317134864982	1.21544238333902	2	CD59 molecule, complement regulatory protein
CF791698.1_497	G3BP2	9908	2.73614234969093e-10	1.21537479596608	1	GTPase activating protein (SH3 domain) binding protein 2
C95044.1.s_1565	DDI2	84301	4.08353843484486e-05	1.21476394565722	1	DDI1, DNA-damage inducible 1, homolog 2 (S. cerevisiae)
CF366739.1_1225	CTR9	9646	6.29957259125778e-10	1.21465581659308	2	Ctr9, Paf1/RNA polymerase II complex component, homolog (S. cerevisiae)
BP150760.1_1372	EEF2K	29904	0.00836036041718024	1.21426931049172	1	eukaryotic elongation factor-2 kinase
CJ014117.1_522	BRE	9577	1.54339399657012e-05	1.21412335855465	1	BRCA1-A complex subunit BRE
CK463897.1_1034	ZEB2	9839	3.42104246465927e-05	1.21367716958755	1	zinc finger E-box binding homeobox 2 (ZEB2), transcript variant 2, mRNA
BQ603412.1_802	CD59	966	0.00993626284823059	1.21259351878714	2	CD59 molecule, complement regulatory protein
CF181356.1_341	CSRP3	8048	0.038452667932971	1.2120308974921	1	LIM protein MLP Fragment
CF366448.1_778	FMNL2	114793	1.72553759830023e-07	1.21111405587287	1	Formin-like protein 2
BQ597780.1_1461	PRKRA	8575	8.77986794884357e-08	1.210416021554	1	protein kinase, interferon-inducible double stranded RNA dependent activator pseudogene 1
CD572531.1_432	TM6SF1	53346	2.69796590973182e-08	1.21012746261458	2	Transmembrane 6 superfamily member 1
BQ602477.1_1024	RASAL2	9462	1.81531969220996e-05	1.2100468198069	1	RAS protein activator like 2
BX925158.1_642	ZBTB40	9923	0.000862064387270863	1.20993443438248	1	similar to zinc finger and BTB domain containing 40, transcript variant 1 (ZBTB40), mRNA
BM484002.1_1173	MOV10	4343	3.26091945918085e-08	1.20992531578879	1	Mov10, Moloney leukemia virus 10, homolog (mouse)
BX669842.1_1777	BAZ1B	9031	0.000118401027683568	1.2097582991483	1	bromodomain adjacent to zinc finger domain, 1B / Entrez_ID
BF079578.1_123	PPL	5493	0.000739209315130161	1.209688761962	1	periplakin
BX672395.1_845	SPAG9	9043	2.04093161878556e-06	1.20957422274228	2	C-Jun-amino-terminal kinase-interacting protein 4
BM484269.1_1013	BACE1	23621	6.60994237747654e-09	1.20875029422912	1	beta-site APP-cleaving enzyme 1, transcript variant 1 (BACE1), mRNA
BM659890.1_2054	EPHX2	2053	0.00442569635463015	1.20825113637924	1	epoxide hydrolase 2, cytoplasmic
BP457810.1_1011	BTBD10	84280	1.05074337676983e-08	1.2079809458516	1	BTB (POZ) domain containing 10
CF367098.1_1015	PGBD1	84547	3.50464340648932e-07	1.20671466312553	1	piggyBac transposable element derived 1
AJ647062.1_908	VAMP7	6845	2.39363859522439e-08	1.20651300614021	1	vesicle-associated membrane protein 7
AJ662750.1_277	SASH1	23328	0.00266524325929682	1.20530266165687	2	putative adapter and scaffold protein-like (SASH1), mRNA
CF361480.1_1140	SLC2A12	154091	0.000311123389468888	1.20507674538797	1	solute carrier family 2 (facilitated glucose transporter), member 12
BP138615.1_1061	SLC27A5	10998	0.000145362047701392	1.20492108545054	1	Bile acyl-CoA synthetase
CK465946.1_1213	PPP4R2	151987	2.96901152104843e-08	1.20488977741156	1	protein phosphatase 4, regulatory subunit 2
DN130315.1_288	FBXO30	84085	6.8320303022315e-07	1.20445540300478	1	F-box protein 30
CF175685.1_639	NR3C2	4306	0.000780016097883684	1.20295662808289	1	nuclear receptor subfamily 3, group C, member 2
CF176125.1_805	TSPAN1	10103	1.17478166008485e-12	1.20155602806141	1	tetraspanin 1
BX664941.1_1131	TTC39C	125488	2.51650016971294e-06	1.20147937031053	1	tetratricopeptide repeat domain 39C
CF364476.1_221	C16ORF53	79447	2.35246651561163e-05	1.20140379625167	1	PAXIP1-associated protein 1
BM484252.1_1020	MEF2C	4208	9.57850497927529e-05	1.20085485667702	2	Myocyte-specific enhancer factor 2C
BP447547.1_1186	PLCXD1	55344	6.8320303022315e-07	1.19951122604246	1	PI-PLC X domain-containing protein 1
F14715.1.s_344	RNFT1	51136	0.00201593224074302	1.19910974745018	1	ring finger protein, transmembrane 1
CN153477.1_1401	VCPIP1	80124	1.48687835305227e-06	1.19875477214819	1	valosin containing protein (p97)/p47 complex interacting protein 1 / Entrez_ID
AJ651488.1_202	RBM15	64783	4.53280336731975e-09	1.19835546554223	1	RNA binding motif protein 15, transcript variant 3 (RBM15), mRNA
CF796171.1_1005	FAM92A1	137392	2.54444794741213e-06	1.19824695367703	1	family with sequence similarity 92, member A Gene
BP145741.1_1282	GTF2H3	2967	2.80786059444425e-07	1.19820755468	2	general transcription factor IIH, polypeptide 3, 34kDa
CA779779.1_870	WDR54	84058	3.5995910393091e-05	1.19813735582033	1	WD repeat domain 54
CA778663.1_1980	MARCH5	54708	0.00128357523616571	1.19744120388657	1	E3 ubiquitin-protein ligase MARCH5
BI183642.1_126	POLH	5429	0.00165656174518654	1.19735233569375	1	polymerase (DNA directed), eta
BX925972.1_421	ABLIM2	84448	2.33591550351529e-06	1.19499885804323	1	actin binding LIM protein family, member 2
BP153510.1_546	SMAD3	4088	2.52421964211941e-06	1.19417994917795	1	SMAD family member 3 (SMAD3), transcript variant 4, mRNA
BX672941.1_929	LTBP3	4054	6.43580366825344e-07	1.19379605175144	1	latent transforming growth factor beta binding protein 3
BX669272.1_1574	LMBR1	64327	6.42230949278281e-11	1.19340337862415	1	Limb region 1 protein homolog
CF362117.1_528	FAP	2191	0.00585959422177842	1.19292309379558	1	fibroblast activation protein, alpha
CB480635.1_227	CD36	948	0.000184434423473009	1.19291460517979	2	CD36 molecule (thrombospondin receptor)
CA779262.1_1496	LMCD1	29995	0.0275908475383751	1.19291009695454	1	LIM and cysteine-rich domains 1
AJ665957.1_855	PCMTD1	115294	1.08632192449839e-07	1.19264328227246	2	Protein-L-isoaspartate O-methyltransferase domain-containing protein 1
CB287536.1_2009	CD83	9308	6.67639674083176e-06	1.19254741305223	2	CD83 antigen
CF791344.1_685	PIGV	55650	1.94673723404731e-05	1.19174608670067	1	GPI mannosyltransferase 2
CF181207.1_474	CCDC50	152137	0.000264901094082453	1.1914156095844	3	coiled-coil domain containing 50 (CCDC50), transcript variant 1, mRNA
CF364794.1_979	ELF3	1999	1.88022185730219e-06	1.19135962647622	1	E74-like factor 3 (ets domain transcription factor, epithelial-specific )
CN157203.1_783	GSTA4	2941	0.00111328797432233	1.19045873856729	1	glutathione S-transferase alpha 4
CK455058.1_618	MAGEF1	64110	0.000655104086350925	1.19038213313233	1	melanoma antigen family F, 1
BM658550.1_2660	CCT6A	908	1.02748045260245e-07	1.18999631857817	1	T-complex protein 1 subunit zeta
CB285291.1_1074	BAZ1A	11177	9.1303357364008e-10	1.18995233188035	2	Bromodomain adjacent to zinc finger domain protein 1A (ATP-utilizing chromatin assembly and remodeling factor 1)(hACF1)(ATP-dependent chromatin-remodeling protein)(Williams syndrome transcription factor-related chromatin-remodeling factor 180)(WCRF180)(hWALp1)(CHRAC subunit ACF1)
CF791696.1_865	NAP1L5	266812	8.48656263919037e-05	1.18994684175216	1	nucleosome assembly protein 1-like 5 (NAP1L5), mRNA
BX671046.1_828	NFATC2	4773	0.0003282735968709	1.18975239966244	1	nuclear factor of activated T-cells, cytoplasmic, calcineurin-dependent 2
BM482024.1_1022	VSIG10	54621	0.000140026786378253	1.18954911831525	1	V-set and immunoglobulin domain containing 10 (VSIG10), mRNA
CB287377.1_334	SMURF1	57154	9.77511975126917e-08	1.18900639880826	1	SMAD specific E3 ubiquitin protein ligase 1
BG384343.1_301	FOSL2	2355	2.37742730502042e-06	1.18853026248955	1	similar to Fos-related antigen 2, transcript variant 2 (FOSL2), mRNA
BQ600675.1_973	ANXA1	301	0.00125405154855992	1.18788694210332	1	annexin A1
CB286872.1_1394	RPL14	9045	2.51799109453736e-07	1.18782166451062	1	60S ribosomal protein L14
BP169220.1_672	HSDL2	84263	3.37510145609556e-05	1.18774161482558	1	Hydroxysteroid dehydrogenase-like protein 2
AJ653662.1_364	PANK3	79646	0.00216220556002239	1.18750440865826	2	pantothenate kinase 3
CF365721.1_474	PYGM	5837	1.02515062055469e-07	1.18703241248196	1	phosphorylase, glycogen, muscle
CF178571.1_1989	TGS1	96764	2.66900869774461e-05	1.18647024953589	1	Trimethylguanosine synthase
AJ682388.1_735	TCTN1	79600	0.00484446721648797	1.18618286904667	1	Tectonic-1
BQ600197.1_634	COX7C	1350	7.32337997088462e-05	1.18581274014149	1	cytochrome c oxidase subunit VIIc
BM190324.1_1555	ACADL	33	8.93517460820812e-06	1.1850605337467	1	acyl-Coenzyme A dehydrogenase, long chain
AW326295.1_427	ACPT	93650	1.46239493131108e-06	1.18462430030359	1	Testicular acid phosphatase
CD572309.1_377	APOD	347	0.000202760713374178	1.18433173300461	2	Apolipoprotein D
BX916269.1_658	VAPA	9218	6.32359152700637e-05	1.18419174659039	3	vesicle-associated membrane protein-associated protein A, transcript variant 1 (VAPA), mRNA
BM190665.1_1434	SUGT1	10910	1.67252032468996e-06	1.18351926446254	1	SGT1, suppressor of G2 allele of SKP1 (S. cerevisiae)
BU946776.1_1862	IVNS1ABP	10625	0.00023799935953302	1.18339848296852	2	influenza virus NS1A binding protein
CB470604.1_1964	TPX2	22974	0.000481931181238379	1.18316975823223	1	Targeting protein for Xklp2
AJ604868.1_430	GADL1	339896	0.012163270587246	1.18314143787562	1	Glutamate decarboxylase-like protein 1
CK455041.1_1321	ZFP106	64397	1.60258629386993e-05	1.18309902511792	1	zinc finger protein 106 homolog (mouse)
BP149822.1_1072	PRKCH	5583	0.0473655208201539	1.18308021730873	1	protein kinase C, eta
BP434570.1_1317	MFSD11	79157	0.000167961068207041	1.18304323076522	1	major facilitator superfamily domain containing 11
BE232301.1_383	FCHO1	23149	1.14850992493262e-10	1.18230752164324	1	FCH domain only 1
BX921880.1_824	DGKI	9162	0.000349688585806305	1.18219514171886	1	diacylglycerol kinase, iota
BQ601290.1_2184	CYP27A1	1593	0.000119317467352709	1.18161087068461	1	cytochrome P450, family 27, subfamily A, polypeptide 1
CF179262.1_621	PAFAH1B3	5050	0.000224920854154159	1.18112974898046	1	platelet-activating factor acetylhydrolase 1b, catalytic subunit 3 (29kDa)
BX674383.1_776	NGFRAP1	27018	0.000415156936980266	1.18087757949462	1	Protein BEX3
CK459445.1_801	INTS3	65123	7.24167642590846e-05	1.18065351192218	1	Integrator complex subunit 3
CK452297.1_1127	CAB39L	81617	7.45745860075959e-05	1.18018966563162	1	Calcium-binding protein 39-like
BP142104.1_130	TCL1B	9623	0.00335446929594294	1.18014355288838	1	T-cell leukemia/lymphoma 1B
CB287371.1_1094	C19ORF22	91300	6.20203002765346e-08	1.1801379593504	1	R3H domain-containing protein C19orf22
BQ601091.1_701	HDDC2	51020	0.0136154707684511	1.17978820006627	1	HD domain containing 2
CA778686.1_1342	HIVEP2	3097	4.39698313531553e-05	1.1790294363152	1	human immunodeficiency virus type I enhancer-binding protein 2 homolog (HIVEP2), mRNA
BM484333.1_1527	CA14	23632	0.0150528731714242	1.17878053171729	2	carbonic anhydrase XIV
CA780748.1_3162	DPP4	1803	5.07257489453272e-05	1.1785275632724	1	dipeptidyl-peptidase 4
AJ666711.1_2015	TRMT12	55039	0.000971157474005431	1.17641142200215	1	tRNA wybutosine-synthesizing protein 2 homolog
scax0003.f_178	NUCKS1	64710	1.89920004911222e-06	1.17611106073278	1	nuclear casein kinase and cyclin-dependent kinase substrate 1 (NUCKS1), mRNA
BX668027.1_830	FAM21A	387680	0.000172179906781179	1.17591723698128	1	LOC513740 protein Fragment
CK460701.1_1232	HNRNPUL2	221092	0.000202068879725755	1.1746853142955	1	heterogeneous nuclear ribonucleoprotein U-like 2
CN153645.1_725	OTUD7B	56957	1.3500092153647e-07	1.17457792840862	1	OTU domain containing 7B
CK463659.1_1006	RASA1	5921	0.00179130343840789	1.174274227817	1	Ras GTPase-activating protein 1
BP444854.1_877	VIPAR	63894	0.000257473650477729	1.17416635699342	1	VPS33B interacting protein, apical-basolateral polarity regulator
BG384145.1_452	EBF2	64641	0.00605269256969158	1.17374862958953	1	similar to Olf-1/EBF-like-3 transcription factor, transcript variant 2 (LOC464067), mRNA
CN157296.1_1083	CROT	54677	6.57561822128341e-06	1.17358194673559	1	carnitine O-octanoyltransferase
BM484333.1_1953	CA14	23632	0.00579915888998759	1.17306065893351	2	carbonic anhydrase XIV
BP437878.1_1493	C11ORF1	64776	0.000270786294345976	1.1730112991151	1	UPF0686 protein C11orf1
CK462552.1_543	CMC1	152100	0.000480198835320374	1.17224239039753	1	COX assembly mitochondrial protein homolog
CF361220.1_1179	PICALM	8301	0.000184549099487552	1.17173721001799	1	phosphatidylinositol binding clathrin assembly protein
CB285998.1_3491	ENPEP	2028	0.00698265753491148	1.17158965761238	1	glutamyl aminopeptidase (aminopeptidase A)
CN027826.1_674	RAC1	5879	0.00399327728782473	1.17136869545088	2	Ras-related C3 botulinum toxin substrate 1
BX665490.1_577	CCDC69	26112	0.00259113898169888	1.17136603426486	1	coiled-coil domain containing 69
CF175335.1_1999	CXORF15	55787	0.000626758118932414	1.17134440569202	1	chromosome X open reading frame 15
CK461514.1_1467	ING3	54556	5.13978579262691e-08	1.17134385402554	1	inhibitor of growth family, member 3
BI345029.1_849	SLC25A23	79085	0.00179412577843556	1.17120842920897	1	solute carrier family 25 (mitochondrial carrier
BP141607.1_1069	YARS2	51067	0.00655478797939448	1.17073558245553	1	Tyrosyl-tRNA synthetase, mitochondrial
BX920585.1_323	PPP1R14C	81706	0.013763087389009	1.1706719559955	1	Protein phosphatase 1 regulatory subunit 14C
CF788340.1_862	NHLRC2	374354	0.000869389041055729	1.17060035368516	1	hypothetical protein LOC100292152 (LOC100292152), mRNA
CD572721.1_850	YPEL2	388403	0.00618354167612894	1.17001115171189	1	yippee-like 2 (Drosophila) (YPEL2), mRNA
BP139230.1_1365	HAAO	23498	1.53157955514934e-06	1.16927801662294	1	3-hydroxyanthranilate 3,4-dioxygenase
AU296126.1_611	PPM1L	151742	0.000338401310968072	1.16911569355424	1	protein phosphatase, Mg2+/Mn2+ dependent, 1L
BE031355.1_334	CORO6	84940	0.000549320176932629	1.16851206007252	1	coronin 6
CF181471.1_1153	ITGB1BP2	26548	7.41069095191417e-05	1.16833071485795	1	integrin beta 1 binding protein (melusin) 2
F22915.1.s_1534	selt	645969	6.54140189528102e-05	1.16803296260699	1	Selenoprotein T
BP435471.1_318	CD2BP2	10421	3.25220253394866e-09	1.16790367076456	5	LINE-1 reverse transcriptase homolog
AJ649393.1_922	RAB28	9364	4.35238905538151e-05	1.16784929783935	2	Ras-related protein Rab-28
CF359504.1_2110	PTEN	5728	2.20806138502405e-05	1.16746808103691	1	phosphatase and tensin homolog, transcript variant 1 (PTEN), mRNA
BM190514.1_527	ART3	419	0.0243219032370049	1.16673129997683	2	ADP-ribosyltransferase 3
CF361589.1_471	FAM199X	139231	6.07477280722235e-05	1.16661788136222	1	family with sequence similarity 199, X-linked
BP445398.1_611	PFKFB1	5207	2.96985923518106e-05	1.16601062889814	1	6-phosphofructo-2-kinase/fructose-2,6-biphosphatase 1
BX666617.1_679	C1ORF144	26099	4.67086078273974e-06	1.16518805534444	1	chromosome 1 open reading frame 144 (C1orf144), transcript variant 1, mRNA
BP162577.1_1708	PIK3IP1	113791	0.000334605518383811	1.16500953701992	1	phosphoinositide-3-kinase interacting protein 1
CF361457.1_1411	MSRA	4482	0.00104174668155481	1.16497561489335	1	methionine sulfoxide reductase A
CB285932.1_977	TRABD	80305	9.84788224569398e-08	1.16466775543305	1	TraB domain containing
BQ604501.1_1821	CNNM3	26505	0.00533733861706914	1.16464630935988	2	Metal transporter CNNM3
BQ601855.1_826	HECW2	57520	0.004333993265093	1.16456113389667	1	Mus musculus HECT, C2 and WW domain containing E3 ubiquitin protein ligase 2 (Hecw2), transcript variant 1, mRNA
CA779685.1_1453	SAMD8	142891	0.000400532482304238	1.16454323206215	1	sterile alpha motif domain containing 8 (SAMD8), mRNA
BP150352.1_1032	FGD4	121512	0.0312615019876244	1.16410940908765	1	FYVE, RhoGEF and PH domain-containing protein 4
CK464527.1_945	SH2D3C	10044	0.000370031998070606	1.16397969802486	1	SH2 domain containing 3C
BF442786.1_117	GYPC	2995	0.00498673694450257	1.16289624453948	1	Glycophorin-C
CF788651.1_1335	SSFA2	6744	0.00105386095033015	1.16268208486946	1	sperm specific antigen 2 (SSFA2), mRNA
BM190258.1_6339	COL5A2	1290	0.00796863041903298	1.16164694098897	1	Collagen alpha-2(V) chain
BX916346.1_1110	SEMA3G	56920	1.5346509107466e-05	1.16049064520454	1	semaphorin sem2, transcript variant 1 (SEMA3G), mRNA
CF179921.1_1119	ZNF783	100289678	0.000651752995570604	1.16039162867986	1	similar to zinc finger protein 30 (LOC100293029), mRNA
BQ600193.1_1379	ENTPD4	9583	0.000138284979785304	1.16009430210212	1	ectonucleoside triphosphate diphosphohydrolase 4 (ENTPD4), mRNA
BQ598758.1_2197	PLBD1	79887	0.00109065537998606	1.15966736017268	1	Putative phospholipase B-like 1
CF176039.1_438	PKDCC	91461	0.000138190136013146	1.15940563281405	2	protein kinase domain containing, cytoplasmic homolog (mouse)
BE012744.1_363	PLEKHH2	130271	0.00348548131554285	1.15886111664065	1	pleckstrin homology domain containing, family H (with MyTH4 domain) member 2
BQ599310.1_747	ZC3H12C	85463	0.00556193628963385	1.15881542005638	2	zinc finger CCCH-type containing 12C (ZC3H12C), mRNA
BM485128.1_1045	MSRB2	22921	0.00972234254024964	1.15881179274034	1	methionine sulfoxide reductase B2
CK450374.1_830	IPMK	253430	0.00444128785315694	1.15878592281371	1	inositol polyphosphate multikinase (IPMK), mRNA
AW353938.1_687	FAM131A	131408	0.00420624738669989	1.15873233616096	1	Protein FAM131A
CF178025.1_822	DUSP22	56940	0.00582664333330311	1.1582992894264	2	Dual specificity protein phosphatase 22
CF361302.1_1066	TCF3	6929	3.90011147611859e-07	1.15824974357112	1	Transcription factor E2-alpha
BX673639.1_1143	ZNRF3	84133	0.0039975136641629	1.15734300900955	1	zinc and ring finger 3
CA779781.1_825	TMEM117	84216	0.000671488819084403	1.1571842754389	2	Transmembrane protein 117
CB286594.1_1185	KIAA1737	85457	0.00037298575424164	1.15700482250895	1	Pongo abelii KIAA1737 (KIAA1737), mRNA
BM484262.1_958	NPDC1	56654	8.5315504398694e-07	1.15687948386219	1	Neural proliferation differentiation and control protein 1
BX919088.1_1279	CDC2L5	8621	0.00026085456530941	1.15660855215641	1	Cell division protein kinase 13
BQ602123.1_1431	HSD3B1	3283	4.05478819417534e-08	1.15658868303394	1	3 beta-hydroxysteroid dehydrogenase/Delta 5-->4-isomerase
CN153426.1_1153	PHACTR2	9749	0.0143892524067392	1.15636797369311	1	phosphatase and actin regulator 2, transcript variant 5 (PHACTR2), mRNA
AU296623.1_290	CTSG	1511	0.0421751504105003	1.1548644892573	1	Cathepsin G
BX673567.1_984	SART1	9092	0.00488782438283451	1.15463018329341	2	U4/U6.U5 tri-snRNP-associated protein 1
BX917260.1_315	ORC2L	4999	0.0030550734303284	1.15416299203778	1	origin recognition complex, subunit 2-like (yeast) / Entrez_ID
AW429579.1_1199	MICALL1	85377	2.13517686052502e-07	1.15337204808527	1	similar to MICAL-like protein 1 (Molecule interacting with Rab13) (MIRab13), transcript variant 2 (MICALL1), mRNA
BI360821.1_408	TMEM107	84314	0.0440906136536444	1.15294966874854	1	transmembrane protein 107
BM083216.1_1444	PPM1B	5495	0.000156348723255667	1.15209538941838	3	protein phosphatase, Mg2+/Mn2+ dependent, 1B
CF363044.1_885	EIF2AK4	440275	0.00028125832166577	1.1518163870809	2	eukaryotic translation initiation factor 2 alpha kinase 4
CA778894.1_1871	EIF3S8	8663	0.00353048224143343	1.15148058573439	1	Eukaryotic translation initiation factor 3 subunit C (eIF3c)(Eukaryotic translation initiation factor 3 subunit 8)(eIF3 p110)
AU058684.1_318	APOD	347	0.00116556025069399	1.15142820605725	2	Apolipoprotein D
BI340986.1_393	DENND1C	79958	1.63148328077156e-05	1.15127455665157	1	DENN/MADD domain containing 1C
BX915100.1_845	ANO6	196527	2.37986560325348e-05	1.15004813450063	1	anoctamin 6
CN156568.1_575	BRF2	55290	1.03697071653497e-05	1.14916120589441	1	Transcription factor IIIB 50 kDa subunit
BQ603665.1_2158	SUCLG2	8801	0.00145838764242527	1.1486995737994	1	Succinyl-CoA ligase [GDP-forming] subunit beta, mitochondrial (Fragment)
BP141317.1_1139	PDRG1	81572	0.0381733307684596	1.14853113044437	1	p53 and DNA damage-regulated protein 1
CF179930.1_999	ZNF133	7692	2.48893489949679e-06	1.14844428212201	2	Zinc finger protein 133
DN120704.1_598	USP8	9101	0.0256038098526866	1.14835350653742	1	ubiquitin specific peptidase 8
CB470104.1_808	CLPB	81570	0.000986818351453462	1.14782294588626	1	ClpB caseinolytic peptidase B homolog (E. coli)
AJ662501.1_719	GOLPH3L	55204	0.00391233706003839	1.14745522158607	1	golgi phosphoprotein 3-like
CK460475.1_409	MADD	8567	0.000347204061380396	1.14716313293934	1	MAP kinase-activating death domain protein
BP169110.1_791	FRY	10129	1.26478487566978e-06	1.14716302184479	1	Protein furry homolog
CB287872.1_808	TATDN2	9797	8.99479698828579e-06	1.14685036650388	1	TatD DNase domain containing 2
CK451893.1_1579	FDXACB1	91893	0.037313031968437	1.14635547390332	1	asparagine-linked glycosylation 9, alpha-1,2-mannosyltransferase homolog (S. cerevisiae) (ALG9), transcript variant 3, mRNA
BE014034.1_379	CISH	1154	0.0238970164551517	1.14628244914348	1	cytokine inducible SH2-containing protein
CF181640.1_1491	MBD5	55777	2.03713679348303e-06	1.14612644213235	1	methyl-CpG binding domain protein 5
BM485206.1_761	MYL12B	103910	0.00055736263877676	1.1458192446648	1	myosin, light chain 12B, regulatory
BP138603.1_1445	PON2	5445	0.0110755387860496	1.14580223868222	1	Serum paraoxonase/arylesterase 2
CF179029.1_1541	GHRHR	2692	6.03291910147589e-08	1.14566183198161	1	growth hormone releasing hormone receptor
CB477474.1_486	DIMT1L	27292	0.00152520495446561	1.14518746722241	1	Probable dimethyladenosine transferase
CA780495.1_506	OSR1	130497	0.0173495562875301	1.14461221695933	1	odd-skipped related 1 (Drosophila)
CA779501.1_765	FLCN	201163	9.13792612048128e-06	1.14424945913125	1	Folliculin
BQ597606.1_2164	USP53	54532	0.0190663103794352	1.14411717116902	1	Inactive ubiquitin carboxyl-terminal hydrolase 53
CF796045.1_1734	ERAL1	26284	0.00516674357865846	1.14333568388815	1	Era G-protein-like 1 (E. coli)
BM659456.1_1645	HEXA	3073	0.00569499010367148	1.14262222789178	1	hexosaminidase A (alpha polypeptide)
BI360642.1_219	LY6G6C	80740	3.03131068086986e-05	1.14234113396239	1	Lymphocyte antigen 6 complex locus protein G6c
AU298687.1_1311	DDR1	780	0.000243335185514555	1.14153859461227	1	Tyrosine-protein kinase receptor (EC 2.7.10.1)
BQ604829.1_1087	C1GALT1C1	29071	0.000627042465043933	1.14096119746031	1	C1GALT1-specific chaperone 1
CK456695.1_1057	ZNF800	168850	4.96720927271674e-05	1.14092802058341	1	Zinc finger protein 800
AW347566.1_626	TEPP	374739	0.00138980992340439	1.14091368772205	1	testis, prostate and placenta expressed
BE234509.1_453	PTCH2	8643	6.43409021345522e-09	1.14039085004797	1	Protein patched homolog 2
CA780135.1_2064	TGM2	7052	0.000891928468111635	1.13974921809208	1	transglutaminase 2 (C polypeptide, protein-glutamine-gamma-glutamyltransferase)
CA780163.1_76	TF	7018	0.00213160836779057	1.13954998088337	1	transferrin
CB476114.1_1786	OXCT1	5019	0.0374747079807761	1.13873538950107	1	3-oxoacid CoA transferase 1
BU946802.1_2089	PSAP	5660	0.0218099015007074	1.13872277690865	2	Proactivator polypeptide
CN157264.1_1300	SOX6	55553	0.00965152747202624	1.13828337726713	1	SRY (sex determining region Y)-box 6
CB475944.1_435	CHCHD3	54927	0.000258236304277952	1.1379118369031	1	coiled-coil-helix-coiled-coil-helix domain containing 3
BP163054.1_1388	RMND1	55005	0.00479078628509863	1.13790720632211	1	required for meiotic nuclear division 1 homolog (S. cerevisiae)
BP149854.1_1044	PKP4	8502	8.35856024680448e-06	1.13748671380576	1	plakophilin 4
CF178405.1_1100	HSPA2	3306	3.89044519865981e-07	1.13735753369924	1	heat shock 70kDa protein 2
CB481058.1_957	PEX7	5191	5.85106596845046e-08	1.13715593354934	1	Peroxisomal targeting signal 2 receptor
CF178326.1_1972	H1F0	3005	0.000222535738831771	1.13703789080778	2	Histone H1.0
BE032717.1_485	Ostalpha	200931	1.19047041401986e-05	1.13639315932679	1	Organic solute transporter subunit alpha (OST-alpha)
CB470429.1_360	HSPD1	3329	9.66053552913516e-05	1.13523559869061	1	heat shock 60kDa protein 1 (chaperonin)
BX917236.1_1250	KHDRBS1	10657	0.00326818751010286	1.13423896481267	1	KH domain-containing, RNA-binding, signal transduction-associated protein 1
BP460792.1_1196	C14ORF50	145376	0.0393228269228677	1.13421742533451	1	Uncharacterized protein C14orf50
CF106673.1_1086	LARP4	113251	0.000413911434154215	1.13206273864065	1	La ribonucleoprotein domain family, member 4
CF179272.1_932	NEFH	4744	4.28529426911008e-07	1.13181031828822	1	neurofilament, heavy polypeptide
CF360773.1_332	FDX1L	112812	0.000476094262779163	1.13124937699995	1	Adrenodoxin-like protein, mitochondrial
CB097272.1_1742	SERINC2	347735	0.0227815853050829	1.13119721139606	1	serine incorporator 2
CB470400.1_2386	CD36	948	0.00523811726832295	1.13047301502862	2	Platelet glycoprotein 4
CB286145.1_1114	FSHB	2488	0.0115878883913653	1.13042038890981	2	follicle stimulating hormone, beta polypeptide (FSHB), mRNA
CF788414.1_1094	TTBK2	146057	0.000404875337055923	1.13013811280672	1	tau tubulin kinase 2
AW359946.1_1073	SRGAP2	23380	0.0213530144116551	1.1296703241553	1	SLIT-ROBO Rho GTPase activating protein 2
BM194698.1_754	HSPB3	8988	0.000802472702155007	1.12945892395764	1	Heat shock protein beta-3
CK451841.1_23	DPF2	5977	4.60241105348941e-06	1.12926063081745	1	D4, zinc and double PHD fingers family 2
CF363948.1_675	TCP11L2	255394	0.00954902641657566	1.12919694462381	1	t-complex 11 (mouse)-like 2
BQ600963.1_652	YY1	7528	0.0377896384133758	1.12897109755734	1	Transcriptional repressor protein YY1
BU946729.1_1003	PFN1	5216	0.0123336763997114	1.12870310076507	1	profilin 1
CF364835.1_500	C17ORF80	55028	0.0388902060520926	1.12858886795744	1	Uncharacterized protein C17orf80
CA780189.1_1256	IL10RB	3588	0.017110311092504	1.12848782933325	1	Interleukin-10 receptor subunit beta
AW347767.1_523	LRMP	4033	5.42478996886025e-06	1.12760893391349	1	Lymphoid-restricted membrane protein
BP449785.1_733	GPBAR1	151306	8.76573960733436e-06	1.12754764537716	1	G-protein coupled bile acid receptor 1
CK466827.1_1017	INADL	10207	0.0200824205690827	1.12734086767757	1	InaD-like protein
BX672363.1_2845	RNF19A	25897	0.000387497772234545	1.12707893726376	2	ring finger protein 19A
BX922793.1_267	MLLT4	4301	1.97197730159506e-06	1.12689035942121	1	Afadin
BQ604250.1_1485	UBE2E3	10477	0.0128138805469184	1.12670935329453	1	ubiquitin-conjugating enzyme E2E 3 (UBC4/5 homolog, yeast)
CF366676.1_2193	ABCD4	5826	1.38132726726274e-06	1.12610243489918	1	ATP-binding cassette sub-family D member 4
CF178326.1_2049	H1F0	3005	0.000142619417720442	1.1259356028553	2	Histone H1.0
BE032435.1_446	AP4B1	10717	0.0117075216520155	1.12364301913387	1	adaptor-related protein complex 4, beta 1 subunit
BX673623.1_249	RAMP1	10267	0.00892863789204583	1.12341370207359	1	Receptor activity-modifying protein 1
CK461708.1_522	PSPH	5723	0.00013910375198612	1.12275207059307	1	Phosphoserine phosphatase
CB476431.1_1428	MKI67	4288	0.00125040075942147	1.12267073651752	1	antigen identified by monoclonal antibody Ki-67
BX671084.1_625	TBC1D22B	55633	0.0135953227926987	1.12194944439979	1	TBC1 domain family, member 22B (TBC1D22B), mRNA
BP160907.1_866	RECQL4	9401	2.59704799327853e-05	1.1218324767422	2	RecQ protein-like 4
BX666772.1_1008	SEMA5A	9037	0.0320469667829288	1.12146748497547	1	sema domain, seven thrombospondin repeats (type 1 and type 1-like), transmembrane domain (TM) and short cytoplasmic domain, (semaphorin) 5A (SEMA5A), mRNA
BQ598716.1_1864	PSPC1	55269	0.00858976055414101	1.12114883392238	1	Paraspeckle component 1
BE236032.1_655	THRB	7068	0.0154930496845449	1.12109266950525	3	thyroid hormone receptor, beta (erythroblastic leukemia viral (v-erb-a) oncogene homolog 2, avian)
BQ601558.1_973	FKBP11	51303	9.44448448935202e-05	1.12104713033718	1	FK506 binding protein 11, 19 kDa
BX669918.1_392	RERE	473	0.0486918646810314	1.12020720718912	1	arginine-glutamic acid dipeptide (RE) repeats
BX923652.1_250	MAP4K2	5871	0.0189471680941623	1.12007545273839	1	mitogen-activated protein kinase kinase kinase kinase 2
CB471011.1_2286	BBX	56987	0.0109274697078088	1.11999647870753	2	bobby sox homolog (Drosophila) (BBX), mRNA
BP145741.1_1191	GTF2H3	2967	0.000390508952748794	1.11977504044326	2	general transcription factor IIH, polypeptide 3, 34kDa
BX676546.1_162	PSAP	5660	0.0190207500856161	1.11941065231485	2	Proactivator polypeptide
BP146125.1_1235	BPTF	2186	0.00173010150824581	1.11935493769138	1	Nucleosome-remodeling factor subunit BPTF
BX916269.1_596	VAPA	9218	0.0116493884316802	1.11888736935044	3	vesicle-associated membrane protein-associated protein A, transcript variant 1 (VAPA), mRNA
BG384128.1_269	CCDC8	83987	0.0327519999402563	1.11833260626082	1	Coiled-coil domain-containing protein 8
BM083182.1_318	TMEM110	375346	0.00818023189485436	1.11803446327319	1	transmembrane protein 110 Gene
CF363731.1_868	C5ORF41	153222	0.000501390060116019	1.11798079330092	1	luman-recruiting factor / Entrez_ID
CK456903.1_710	ADSSL1	122622	0.00934663864557256	1.11781938131496	1	adenylosuccinate synthase like 1
BX669082.1_799	CACNG8	59283	0.0296539586797635	1.1174054738873	1	microRNA 935
AJ651669.1_159	CPNE3	8895	0.00421200027323342	1.11673026983398	1	Copine-3
BP157296.1_1179	TRIM44	54765	0.00855696343307544	1.1164687287922	2	Tripartite motif-containing protein 44
CD572841.1_442	CLIC2	1193	0.0145383075601126	1.11615186750378	1	chloride intracellular channel 2
AJ660668.1_912	CD2BP2	10421	0.00138414757617786	1.11581933156754	5	LINE-1 reverse transcriptase homolog
DN114591.1_767	DHX15	1665	0.00113551847734107	1.11512502617772	1	DEAH (Asp-Glu-Ala-His) box polypeptide 15
BP149599.1_517	CNNM3	26505	7.15635683242469e-05	1.11378308179136	2	Metal transporter CNNM3
BG610420.1_972	RGMA	56963	0.0391512862200225	1.11093908430395	1	RGM domain family, member A
BM190156.1_1046	TANC2	26115	0.00922032886844033	1.1107622386847	1	tetratricopeptide repeat, ankyrin repeat and coiled-coil containing 2
BP141858.1_1080	PRMT6	55170	0.00144760825668328	1.11067149788762	1	Protein arginine N-methyltransferase 6 (EC 2.1.1.-)(Histone-arginine N-methyltransferase PRMT6)(EC 2.1.1.125)
CF361776.1_1150	MEF2A	4205	0.00341388368238996	1.11004627642184	3	myocyte enhancer factor 2A
BQ604076.1_1121	SNRNP70	6625	0.00168677113903966	1.10965035211443	2	Rattus norvegicus small nuclear ribonucleoprotein 70 (U1) (Snrnp70), mRNA
BP142615.1_583	TBC1D17	79735	0.00954524971494589	1.10920985569355	1	TBC1 domain family, member 17
BX670164.1_1194	ALDH7A1	501	0.0278239356221738	1.10849208432633	1	aldehyde dehydrogenase 7 family, member A1
BQ598255.1_2682	PTP4A1	7803	0.0301810552589195	1.10774250328412	1	Protein tyrosine phosphatase type IVA 1
BM481927.1_538	KLHDC8A	55220	0.000434492728870747	1.10766907064455	1	kelch domain containing 8A
CB470853.1_3193	ALCAM	214	0.00656223965429235	1.10661104975108	1	activated leukocyte cell adhesion molecule (ALCAM), mRNA
CA778903.1_884	GAS1	2619	5.10187598258035e-06	1.1065791806225	1	growth arrest-specific 1 (GAS1), mRNA
CF787543.1_1875	TNPO1	3842	0.00946515401480332	1.10628814517265	1	transportin 1 (TNPO1), transcript variant 1, mRNA
BM485132.1_522	DLX5	1749	0.0022696195700528	1.10615717275857	1	distal-less homeobox 5
CF178511.1_1246	NUDT19	390916	0.021536039704659	1.10436537904099	1	nudix (nucleoside diphosphate linked moiety X)-type motif 19
BQ604657.1_644	LYRM1	57149	0.00307808728591632	1.1041984648979	1	LYR motif containing 1
BX922179.1_389	DUSP26	78986	0.0145778575565921	1.10382303254566	3	dual specificity phosphatase 26 (putative)
BQ599456.1_1284	FGGY	55277	0.0459437952138827	1.10353931209241	2	FGGY carbohydrate kinase domain containing
AJ650343.1_31	FANCM	57697	0.000719079592320371	1.1031331732663	1	Fanconi anemia, complementation group M Gene
CF179252.1_1390	MAGI3	260425	0.00268756132665989	1.10309153749246	1	membrane associated guanylate kinase, WW and PDZ domain containing 3
AU296138.1_356	RAMP3	10268	0.0367695966588154	1.10299835141617	1	receptor (G protein-coupled) activity modifying protein 3
BQ598751.1_1770	ATIC	471	0.0445392759403504	1.10256129648412	1	5-aminoimidazole-4-carboxamide ribonucleotide formyltransferase/IMP cyclohydrolase
AJ669078.1_692	MYST4	23522	0.0252854825273966	1.10049252274958	1	MYST histone acetyltransferase (monocytic leukemia) 4
BM658595.1_842	TMEM38B	55151	0.00153129510464982	1.10041383830722	1	transmembrane protein 38B
BQ605065.1_613	EIF4EBP1	1978	0.0117075216520155	1.09978399391563	1	Eukaryotic translation initiation factor 4E-binding protein 1 (eIF4E-binding protein 1)(4E-BP1)
BI344463.1_365	LRRK1	79705	0.00958941536671898	1.09965841878525	1	leucine-rich repeat kinase 1
BI338062.1_679	C1ORF96	126731	0.0310919403662392	1.0983404817103	1	Uncharacterized protein C1orf96
BX924242.1_512	MTM1	4534	0.000148702923808184	1.09770471664592	1	Myotubularin
CF787329.1_572	ACVR1	90	0.0459595778752945	1.09673671770246	1	activin A receptor, type I
BX918282.1_59	MCF2L	23263	2.11551162382922e-05	1.09655197600079	3	Guanine nucleotide exchange factor DBS
BM485047.1_1838	TOE1	114034	0.027488805746583	1.09646934044881	1	Target of EGR1 protein 1
AW431429.1_470	SCN1B	6324	0.0289292374232344	1.09602965671686	1	Sodium channel subunit beta-1 Precursor
BQ599231.1_651	PANK3	79646	0.0106933468438355	1.09516328092957	2	hypothetical LOC462250 (LOC462250), mRNA
CF366491.1_1898	C7ORF41	222166	0.0274846419204508	1.0949947541545	1	UPF0452 protein C7orf41
CF361039.1_1435	SLC30A6	55676	0.0087974217978232	1.09475069173689	2	solute carrier family 30 (zinc transporter), member 6 (SLC30A6), mRNA
BM484106.1_1128	TOB1	10140	0.0303792547136277	1.09368421679789	1	transducer of ERBB2, 1
CA779683.1_2804	CTDSP2	10106	0.026550923742042	1.09333447087139	1	CTD (carboxy-terminal domain, RNA polymerase II, polypeptide A) small phosphatase 2
BM484252.1_960	MEF2C	4208	0.035544440570175	1.09319844860296	2	Myocyte-specific enhancer factor 2C
BQ601919.1_721	MTX3	345778	0.0289292374232344	1.09174219362163	2	metaxin 3 (MTX3), transcript variant 1, mRNA
BP157821.1_898	C15ORF39	56905	0.00747393315287051	1.08979439321333	2	Uncharacterized protein C15orf39
BX671387.1_659	LTB4R2	56413	0.00844558992144271	1.08949607201713	1	Leukotriene B4 receptor 2
CN162942.1_99	PRKAA2	5563	0.0225420310605437	1.08925037825832	2	protein kinase, AMP-activated, alpha 2 catalytic subunit (PRKAA2), mRNA
CO989263.1_37	CAV2	858	0.0130435601055861	1.08834297669963	1	caveolin 2
M65088.1.s_1300	MX2	4600	0.0434739814551021	1.08699185414574	1	myxovirus (influenza virus) resistance 2 (mouse)
BM658795.1_1541	EWSR1	2130	0.0104198724431356	1.0864071721615	1	Ewing sarcoma breakpoint region 1
CB482485.1_151	RPSA	3921	0.0116028644851286	1.08589739682513	1	40S ribosomal protein SA
CA779781.1_885	TMEM117	84216	0.0456327932594582	1.08587085157071	2	transmembrane protein 117
DN126469.1_234	BLZF1	8548	0.016188579799521	1.08310386905587	1	basic leucine zipper nuclear factor 1
BP156840.1_1600	C1QTNF6	114904	0.00760620410187068	1.08309356872456	1	Complement C1q tumor necrosis factor-related protein 6
BM499273.1_709	IGFBP1	3484	0.000966863990861426	1.08304108352063	1	insulin-like growth factor binding protein 1
CK460284.1_2504	TIPRL	261726	0.0160279417327803	1.08283753522104	1	TIP41, TOR signaling pathway regulator-like (S. cerevisiae)
CK451985.1_769	BMI1	648	0.00205474272047512	1.08275767227888	1	BMI1 polycomb ring finger oncogene
F15060.1.s_452	NUP88	4927	0.00751176006808081	1.07965993830919	2	nucleoporin 88kDa
DN115168.1_554	EXOC8	149371	0.000650899997611408	1.07813332574646	1	exocyst complex component 8
BX671121.1_1993	CCDC50	152137	0.0285776241100666	1.07713497281684	3	coiled-coil domain containing 50 (CCDC50), transcript variant 1, mRNA
BF444026.1_787	SNX18	112574	0.0432040598457836	1.07598102896568	2	sorting nexin 18 (SNX18), mRNA
CN165418.1_543	MLLT10	8028	0.0119951466137071	1.07595555300047	2	Protein AF-10
BM484107.1_666	FAM113A	64773	0.0070555292418788	1.0758273469676	1	family with sequence similarity 113, member A
CF791735.1_1140	RPUSD3	285367	0.00771743908097365	1.07570145165609	1	RNA pseudouridylate synthase domain containing 3
BP434197.1_669	MTFMT	123263	0.0217072737271401	1.07520370664264	1	Methionyl-tRNA formyltransferase, mitochondrial
CB477234.1_1415	MAFG	4097	0.0319796056232383	1.07466007321467	1	v-maf musculoaponeurotic fibrosarcoma oncogene homolog G (avian) (MAFG), mRNA
BM485161.1_990	HUS1	3364	0.027488805746583	1.07190956172305	1	HUS1 checkpoint homolog (S. pombe)
CF795623.1_961	ALKBH4	54784	0.000301662510227123	1.0696428511415	1	alkB, alkylation repair homolog 4 (E. coli)
CN070240.1_788	TFR2	7036	0.00972424538689888	1.06947501566993	1	transferrin receptor 2
BM484663.1_758	IRF7	3665	0.0411000605577938	1.06227912503316	1	interferon regulatory factor 7
BQ603270.1_1868	TMEM66	51669	0.0278900507288772	1.062171780988	1	transmembrane protein 66
BX670616.1_1634	SHOC2	8036	0.019194108354788	1.05980951202454	1	soc-2 suppressor of clear homolog (C. elegans)
CD572564.1_605	FADS2	9415	0.0399200265879116	1.05577126777341	1	fatty acid desaturase 2 (FADS2), mRNA
DR066236.1_54	MAST2	23139	0.0267417539301075	1.05320195431908	1	microtubule associated serine/threonine kinase 2 (MAST2), mRNA
