# Supplementary material for: The Longissimus and Semimembranosus Muscles Display Marked Differences in Their Gene Expression Profiles in Pig
Source: PLoS One. 2014 May 8;9(5):e96491. doi: 10.1371/journal.pone.0096491 (PMC4014511; doi:10.1371/journal.pone.0096491)
Supplement: Table S2 — Genes overexpressed in Semimembranosus. Results were expressed as the Longissimus to Semimembranosus ratio of the gene expression. The P-value of each gene was adjusted according to the Benjamini and Hochberg procedure. Differentially expressed probes were selected using adjusted P-values of 0.05 or less. Redundancy represented the number of probes per gene. In this list, 413 genes had more than one probe. (XLSX) [file pone.0096491.s002.xlsx]

## Sheet: Tableau_Genes_Differents_SM_sup
Probe name	Human symbol	Human entrez gene	BH P-Value	FC	Redundancy	Description
CB473805.1_1309	SPI1	6688	2.3373323584612e-31	0.123724260920838	1	spleen focus forming virus (SFFV) proviral integration oncogene spi1
BW972471.1_671	NR2C2	7182	5.38459629764794e-30	0.167004382736651	1	Nuclear receptor subfamily 2 group C member 2
CF791229.1_649	PPP1R12B	4660	2.15483777982352e-21	0.178642570839566	1	Protein phosphatase 1 regulatory subunit 12B
BM658628.1_5880	TNC	3371	4.01475002946788e-57	0.190061935649361	1	tenascin C
BM190553.1_946	SPP1	6696	1.39506693322438e-13	0.222137754757944	1	secreted phosphoprotein 1
CK463887.1_1284	HIST1H2AB	8335	9.91609447702373e-27	0.232663041715191	1	Histone H2A type 1
AJ658717.1_1408	C9ORF91	203197	1.21129590924644e-20	0.239818862735451	1	chromosome 9 open reading frame 91 (C9orf91), mRNA
BQ602928.1_559	AQP4	361	3.95108078367759e-30	0.256228734708753	1	similar to aquaporin, transcript variant 1 (AQP4), mRNA
CN031945.1_1024	TMEM119	338773	9.4375316074335e-53	0.261956849268423	1	Transmembrane protein 119
BX915391.1_745	C13ORF39	196541	1.91175904461302e-15	0.270801834943958	1	UPF0567 protein C13orf39
BQ604455.1_1572	ACP5	54	1.88308464211026e-35	0.270913096294476	1	uteroferrin
CF788680.1_723	KIFC2	90990	2.7396745992291e-14	0.283376383192218	1	Kinesin-like protein KIFC2
BX673729.1_10	MYH11	4629	1.56469799286297e-44	0.289918320919084	1	Myosin-11
BM190513.1_2025	BGN	633	5.25162006356134e-55	0.290319922633842	1	biglycan
CF364861.1_1036	C4A	720	2.20190909321493e-25	0.291841261683001	1	complement C4 / Entrez_ID
BP171100.1_1313	HOXA10	3206	1.900993282093e-50	0.294355687794849	1	homeobox A10
CA778597.1_1685	C9ORF6	54942	2.08722885456651e-16	0.297925053847443	1	UPF0436 protein C9orf6 homolog
CB470177.1_1569	HMOX1	3162	2.08734430395953e-31	0.297952909628576	3	heme oxygenase (decycling) 1
BM483882.1_1734	KCNMB1	3779	1.741300056503e-45	0.298354890201038	1	Calcium-activated potassium channel subunit beta-1
CK457801.1_1519	CALHM2	51063	7.65066787740628e-66	0.30570134107294	1	Calcium homeostasis modulator protein 2
CK464906.1_1747	SLC5A10	125206	7.16778542318728e-18	0.309992009682235	1	solute carrier family 5 (sodium/glucose cotransporter), member 10
AJ653686.1_2174	ESRRG	2104	3.21838399126215e-31	0.311336673977877	1	estrogen-related receptor gamma (ESRRG), transcript variant 5, non-coding RNA
BE014044.1_604	DGAT2	84649	1.19526549993672e-24	0.313365126250908	1	diacylglycerol O-acyltransferase homolog 2 (mouse)
CB285268.1_679	CCL19	6363	4.06627487009759e-40	0.32266251017366	1	chemokine (C-C motif) ligand 19
CF360759.1_1467	SFRP4	6424	2.37224033590653e-33	0.323272859085005	1	secreted frizzled-related protein 4
BM484362.1_1606	TSPAN18	90139	1.78311856704795e-31	0.325014732088644	1	tetraspanin 18, transcript variant 3 (TSPAN18), mRNA
CF361895.1_520	GRB14	2888	3.13940465808484e-39	0.327897332392658	1	growth factor receptor-bound protein 14
BQ604226.1_825	ST6GALNAC6	30815	3.11553925141145e-31	0.32812865955454	1	Alpha-N-acetylgalactosaminide alpha-2,6-sialyltransferase 6
BX673596.1_3461	TGFB3	7043	2.99054901028434e-45	0.328477331423523	1	transforming growth factor, beta 3
CB285540.1_959	CD300C	10871	1.01548284825712e-30	0.336594554019468	1	CMRF35-like molecule 6
BQ601307.1_1308	THY1	7070	9.21144464632544e-54	0.339364545156689	1	Thy-1 membrane glycoprotein
CF787429.1_1243	MYH9	4627	3.46101960136117e-20	0.345025721742019	1	Myosin Fragment
BM190208.1_68	APOA1	335	1.76862770513348e-32	0.347687189792646	1	apolipoprotein A-I
BQ597822.1_649	CCDC130	81576	2.31610082967377e-21	0.348147845702388	1	Coiled-coil domain-containing protein 130
BQ603446.1_850	TIMP1	7076	2.1976864091965e-26	0.349631746440397	1	Metalloproteinase inhibitor 1
CF366569.1_1085	LRRN2	10446	1.11488867179724e-17	0.352313925485662	1	Leucine-rich repeat neuronal protein 2
CF178421.1_1088	UPP1	7378	5.11310471129383e-22	0.353103929510769	1	Uridine phosphorylase 1
CA778716.1_1688	DPT	1805	7.31241788454935e-49	0.356377519792295	2	dermatopontin
BQ602369.1_2827	FMOD	2331	7.80468056714647e-29	0.358793995178555	1	fibromodulin, transcript variant 2 (FMOD), mRNA
CF794050.1_1192	CEBPA	1050	2.17241072871967e-26	0.358962994802438	1	CCAAT/enhancer binding protein (C/EBP), alpha
CA779078.1_1746	SORBS3	10174	1.12522641270274e-20	0.35992829107425	1	sorbin and SH3 domain containing 3
BM190210.1_1229	MYL9	10398	3.56517121353816e-48	0.362578385555521	1	myosin, light chain 9, regulatory
CA780674.1_654	CCL23	6368	8.06460069712853e-23	0.363889564875504	1	C-C motif chemokine 23
BP434186.1_196	LOXL2	4017	3.62067051935846e-26	0.364340022752039	1	lysyl oxidase-like 2
CK463721.1_1153	CPEB2	132864	4.73852359114416e-26	0.365933950736809	1	cytoplasmic polyadenylation element binding protein 2
CA778716.1_1602	DPT	1805	3.31284034953081e-66	0.366383174212829	2	dermatopontin
CF366818.1_568	MYO1D	4642	1.68662938843574e-58	0.368885072972516	1	myosin ID (MYO1D), mRNA
BM190082.1_1185	KDM5B	10765	8.02376786948728e-24	0.369604608019852	1	Lysine-specific demethylase 5B
BM659685.1_856	MYH3	4621	8.41572278737388e-09	0.369613315774604	1	myosin, heavy chain 3, skeletal muscle, embryonic
BQ603975.1_592	C1QC	714	1.441874661488e-27	0.372121308480203	1	complement component 1, q subcomponent, C chain
CF179329.1_900	ANKRD2	26287	2.01601080284901e-27	0.372805006488647	2	ankyrin repeat domain 2 (stretch responsive muscle)
BX921306.1_623	IRX3	79191	8.48976299777935e-73	0.373316928121786	1	iroquois homeobox 3
BX666378.1_1439	HPD	3242	9.94301893301922e-26	0.373384546886261	1	4-hydroxyphenylpyruvate dioxygenase
CF178392.1_1224	DLL4	54567	1.07121885500589e-29	0.374215514263651	1	delta-like 4 protein
CA779141.1_2191	PLAU	5328	1.43718224320183e-33	0.37534132628952	1	plasminogen activator, urokinase
BQ826493.1_1640	LAPTM5	7805	6.10366367842132e-37	0.377010206568139	1	Lysosomal-associated transmembrane protein 5
BM190240.1_1027	C1QTNF1	114897	7.01772228842616e-70	0.378688552303561	1	C1q and tumor necrosis factor related protein 1 (C1QTNF1), mRNA
CK452079.1_450	GALNT12	79695	1.4324090139249e-25	0.378770108668016	1	UDP-N-acetyl-alpha-D-galactosamine:polypeptide N-acetylgalactosaminyltransferase 12 (GalNAc-T12)
CA780591.1_1024	ARAP1	116985	8.72304424570627e-30	0.378788778858378	1	ArfGAP with RhoGAP domain, ankyrin repeat and PH domain 1 (ARAP1), mRNA
AY180903.1_2567	SLC15A1	6564	9.11040614957357e-24	0.381117019678224	1	solute carrier family 15 (oligopeptide transporter), member 1
CF179329.1_1184	ANKRD2	26287	4.71097648541356e-28	0.381768544246696	2	ankyrin repeat domain 2 (stretch responsive muscle)
BU946815.1_1017	AREG	374	1.84555072549797e-07	0.382322793422909	1	amphiregulin
CB470177.1_1490	HMOX1	3162	2.59762091414867e-23	0.384003854067775	3	heme oxygenase (decycling) 1
BQ598775.1_1274	TAGLN2	8407	3.10634035182319e-51	0.385793155366804	2	Transgelin-2
BQ601958.1_1433	DPYSL3	1809	1.16179414797285e-42	0.387050472311558	2	dihydropyrimidinase-like 3 (DPYSL3), mRNA
CF791679.1_711	BAG2	9532	1.14999227880403e-47	0.388326865611685	1	BCL2-associated athanogene 2 Gene
CF176071.1_775	PRRX2	51450	4.24333655196922e-35	0.389328847541169	1	paired related homeobox 2
scac0026i._522	TCEB2	6923	9.60959126015759e-56	0.389601932915019	2	Transcription elongation factor B polypeptide 2
CB285870.1_670	C2ORF40	84417	1.43473012055631e-42	0.390413516260375	1	Augurin Precursor (Esophageal cancer-related gene 4 protein)
BM484803.1_1191	PPFIA3	8541	3.84830603891675e-25	0.39129093613658	1	protein tyrosine phosphatase, receptor type, f polypeptide (PTPRF), interacting protein (liprin), alpha 3
BX914429.1_6	ELFN2	114794	6.52779538250247e-17	0.391555678697599	1	extracellular leucine-rich repeat and fibronectin type III domain containing 2 (ELFN2), mRNA
BQ598775.1_828	TAGLN2	8407	5.39959121425671e-59	0.393395080887167	2	transgelin 2
BM189943.1_1540	ALDOC	230	2.4074278493207e-24	0.394464509539681	1	aldolase C, fructose-bisphosphate
CF179758.1_680	MTFP1	51537	5.22157475625992e-44	0.394568447142115	2	Mitochondrial 18 kDa protein
BP170042.1_408	SIRPA	140885	6.73095466300984e-39	0.394658993445285	2	Tyrosine-protein phosphatase non-receptor type substrate 1
CF179758.1_1013	MTFP1	51537	1.61770449803236e-44	0.396369345565956	2	Mitochondrial 18 kDa protein
BQ603820.1_1775	CCDC3	83643	2.13510167800222e-55	0.397569879496345	1	Coiled-coil domain-containing protein 3
CA780586.1_1918	OLFML3	56944	3.66503397946341e-33	0.399117804218379	1	Olfactomedin-like protein 3
CF789699.1_2117	PLVAP	83483	4.67885831448871e-34	0.39939302084303	1	Plasmalemma vesicle-associated protein
AJ661756.1_134	CD248	57124	3.34831422115733e-36	0.400029615371729	1	Endosialin
BM484214.1_1747	SERPINH1	871	2.64708860485874e-50	0.400509878081516	2	Serpin H1
CB482153.1_1551	C1ORF86	199990	1.74292249186227e-22	0.4009714218455	1	Uncharacterized protein C1orf86 homolog
CF363762.1_2507	WWP2	11060	6.85365272974115e-16	0.401439146360657	1	WW domain containing E3 ubiquitin protein ligase 2
BQ604092.1_1904	HK1	3098	5.59517429970642e-45	0.402209699157132	1	hexokinase 1
DN131322.1_671	POM121	9883	1.24415483117382e-16	0.40247551703414	1	nuclear pore membrane protein 121 Gene
CB826593.1_1253	MYH8	4626	4.60694304892037e-08	0.403731982527329	1	Myosin-8
BX671804.1_1227	TGIF2	60436	2.85562053040496e-58	0.403871902372822	1	hypothetical protein LOC735483, transcript variant 9 (LOC735483), mRNA
CA780367.1_1047	TPPP3	51673	4.61607541608887e-42	0.404308293778719	1	tubulin polymerization-promoting protein family member 3
CB285355.1_1901	SLC9A3R1	9368	1.47968277685112e-29	0.404817437230251	1	solute carrier family 9 (sodium/hydrogen exchanger), member 3 regulator 1
BQ598313.1_921	CASC3	22794	3.30087554894551e-15	0.405368334578894	1	cancer susceptibility candidate 3 (CASC3), mRNA
BX918065.1_688	ARMC7	79637	1.02659887191548e-30	0.406542637142851	1	Armadillo repeat-containing protein 7
BM675869.1_782	IGFBP6	3489	7.8394805050119e-51	0.407144965906009	1	insulin-like growth factor binding protein 6
PMUS1-007B_131	PLIN1	5346	1.61462937848559e-16	0.407163810309336	1	Perilipin-1
CB471535.1_2435	ACE	1636	3.35555817336392e-29	0.407958336063169	1	angiotensin I converting enzyme (peptidyl-dipeptidase A) 1
C94904.1.s_749	ADIPOQ	9370	1.14438253172643e-15	0.409500830477627	1	Adiponectin
CA780393.1_752	RFTN1	23180	1.78873091282216e-50	0.409698112564105	1	raftlin, lipid raft linker 1
BM659298.1_2783	HSD17B4	3295	5.43578245875165e-19	0.411400220376839	1	hydroxysteroid (17-beta) dehydrogenase 4
CB474532.1_761	CYBA	1535	2.04234586248142e-42	0.412381756332838	1	Cytochrome b-245 light chain
CJ016767.1_366	HBA2	3040	2.26135529189112e-21	0.412844737081728	3	Hemoglobin subunit alpha (Hemoglobin alpha chain)(Alpha-globin)
BP171212.1_1436	DKK3	27122	1.25859435933977e-27	0.413644794174801	1	dickkopf homolog 3 (Xenopus laevis)
DN105006.1_654	FNDC1	84624	5.16398911173939e-37	0.417200582415484	1	fibronectin type III domain containing 1
CB287496.1_1592	CCND3	896	4.11700082641436e-87	0.417394162493318	2	cyclin D3 (CCND3), mRNA
BM658585.1_1273	CIDEC	63924	1.18175724870087e-20	0.41824826417365	1	cell death-inducing DFFA-like effector c
CA778605.1_1322	PPIF	10105	4.4331803479855e-46	0.41840890031231	2	Peptidyl-prolyl cis-trans isomerase F, mitochondrial
BX915869.1_494	PVALB	5816	1.91090247002307e-15	0.418749887494672	1	parvalbumin
BQ601333.1_1836	GOT1	2805	6.72916232233285e-47	0.421668424937229	2	glutamic-oxaloacetic transaminase 1, soluble (aspartate aminotransferase 1)
BF079457.1_467	PI16	221476	6.17107849785802e-27	0.422236639433885	1	peptidase inhibitor 16
CB482496.1_1548	USP5	8078	2.68475438540604e-40	0.42231832159009	1	ubiquitin specific peptidase 5 (isopeptidase T)
BE031412.1_309	GATAD2B	57459	5.71610037594257e-21	0.422356013725608	1	GATA zinc finger domain containing 2B
BM499306.1_571	S100A6	6277	1.3166517834988e-26	0.427198736705977	2	S100 calcium binding protein A6
DN129565.1_710	MATN4	8785	3.26274686244288e-28	0.427699504209411	1	matrilin 4
CN154584.1_1110	RPLP0	6175	8.17835303268016e-52	0.430575956438353	1	ribosomal phosphoprotein large PO subunit (LOC100049695), mRNA
CB478820.1_1352	CSF2RA	1438	8.61302904623684e-22	0.431664269847405	1	Granulocyte-macrophage colony-stimulating factor receptor subunit alpha
CF360944.1_1614	LAT	27040	2.14318535011748e-28	0.432010038897918	1	linker for activation of T cells (LAT), mRNA
BM659776.1_1286	SOCS3	9021	7.65229919493993e-10	0.433680198911457	1	suppressor of cytokine signaling 3
CF179567.1_669	CCL21	6366	2.94803852875122e-28	0.435599244644279	1	chemokine (C-C motif) ligand 21
BM484623.1_1362	TMEM59L	25789	6.78023130235961e-38	0.436177199636161	1	Transmembrane protein 59-like
BP138996.1_1122	NISCH	11188	1.30989173076517e-65	0.43702453307005	1	Nischarin
CA778605.1_1385	PPIF	10105	6.35640591214592e-44	0.437116039913557	2	Peptidyl-prolyl cis-trans isomerase F, mitochondrial
BM484214.1_2100	SERPINH1	871	1.53989670623432e-47	0.43716171785053	2	Serpin H1 Precursor (Collagen-binding protein)(Colligin)
AJ647739.1_438	CCDC80	151887	4.89506787637103e-31	0.437695941560403	2	coiled-coil domain containing 80 Gene
U70060.1.s_1539	CTGF	1490	1.15244322354435e-22	0.440329287581753	1	connective tissue growth factor
BM659862.1_2911	FN1	2335	3.4588361378133e-33	0.440410592347762	2	fibronectin 1
CA779745.1_3235	THRAP3	9967	5.04346461958277e-08	0.441377626673768	1	thyroid hormone receptor associated protein 3 / Entrez_ID
CJ005289.1_375	FN1	2335	1.53276084079751e-28	0.441386303879895	2	Fibronectin
BM190388.1_2008	ECM1	1893	2.60490910966716e-33	0.442182706092454	1	extracellular matrix protein 1, transcript variant 2 (ECM1), mRNA
CF791451.1_227	ARL6IP5	10550	1.6337861005198e-30	0.44241287664249	1	ADP-ribosylation-like factor 6 interacting protein 5
CB475249.1_3263	TLR4	7099	4.27356246248704e-23	0.443536890212921	1	toll-like receptor 4
BX674681.1_1507	CPNE2	221184	1.18135187927959e-13	0.444004454414976	1	Copine II Fragment
BQ601053.1_1168	PHLDA3	23612	1.07084424526509e-52	0.444226651217701	1	Pleckstrin homology-like domain family A member 3
BM190576.1_2366	COL12A1	1303	6.45054594356632e-22	0.4442793135408	1	Collagen alpha-1(XII) chain (Fragment)
CF181718.1_1257	ABHD2	11057	4.9812639064986e-12	0.445330880918441	1	abhydrolase domain containing 2
BP457025.1_557	PTGIS	5740	3.49033977750024e-34	0.446004794927453	1	prostaglandin I2 (prostacyclin) synthase
BX670686.1_879	C1QTNF5	114902	1.41720446097207e-43	0.446359027264759	1	C1q and tumor necrosis factor related protein 5
BF440865.1_54	RBP4	5950	2.13620853338771e-14	0.446398635532283	2	retinol binding protein 4, plasma
BP148800.1_1654	LIPA	3988	1.23299677430224e-24	0.44685245258739	1	lipase A, lysosomal acid, cholesterol esterase
F22877.1.s_841	RBM47	54502	4.01581043679319e-18	0.44767153495531	1	similar to RNA-binding protein 47 (RNA-binding motif protein 47), transcript variant 1 (RBM47), mRNA
BX665661.1_1190	FBP1	2203	3.85604805292475e-32	0.447826109677065	1	fructose-1,6-bisphosphatase 1
BQ601407.1_613	S100A1	6271	7.52870074615859e-43	0.447929405613912	1	S100 calcium binding protein A1
BP148776.1_1806	FLNB	2317	7.78099193524979e-47	0.448788791508506	1	similar to filamin B, beta (actin binding protein 278), transcript variant 7 (FLNB), mRNA
BX923434.1_836	SMC1A	8243	7.25083337487345e-17	0.449155113283946	1	structural maintenance of chromosomes 1A
BQ599123.1_2201	FBLN1	2192	2.58121788027596e-10	0.44947710029649	1	Fibulin-1 (Fragment)
BX673657.1_384	RASSF7	8045	2.99555806250736e-28	0.449804422216549	1	Ras association domain-containing protein 7
CB475054.1_1237	PRODH	5625	5.69915425500073e-15	0.450119338339608	1	Proline dehydrogenase, mitochondrial
BP146277.1_2298	CCDC80	151887	3.67082028433091e-22	0.45063729531034	2	coiled-coil domain containing 80
BM499306.1_511	S100A6	6277	9.28273973022496e-27	0.451142125264064	2	S100 calcium binding protein A6
CF364593.1_620	HBA2	3040	7.56592113442278e-17	0.454530388073029	3	Hemoglobin subunit alpha (Hemoglobin alpha chain)(Alpha-globin)
CA779761.1_3106	DAO	1610	1.35998079039754e-16	0.454856305304394	1	D-amino-acid oxidase
CF180620.1_979	CXXC1	30827	5.99134385076012e-18	0.455332263710005	1	CXXC finger 1 (PHD domain)
CF367482.1_1151	GAS6	2621	2.28758371426314e-66	0.456092796171816	1	growth arrest specific 6 Gene
CA780199.1_757	MRPS18A	55168	2.55418718167744e-61	0.45619929317501	1	mitochondrial ribosomal protein S18A
BP171986.1_849	CLDN10	9071	3.54026849523321e-15	0.456554697594495	1	Claudin-10
BX914604.1_862	NDUFA4L2	56901	1.62572792953954e-18	0.457274806642607	1	NADH dehydrogenase [ubiquinone] 1 alpha subcomplex subunit 4-like 2
BQ601333.1_1776	GOT1	2805	1.66205222308107e-41	0.458485032885236	2	glutamic-oxaloacetic transaminase 1, soluble (aspartate aminotransferase 1)
BM190229.1_1531	SLC1A5	6510	1.43439279978971e-54	0.459046060305227	1	solute carrier family 1 (neutral amino acid transporter), member 5
BP140881.1_1976	LOXL1	4016	2.38432124795729e-38	0.460575833389696	1	lysyl oxidase-like 1
CA779126.1_1693	ABR	29	5.49399522671112e-56	0.460977540316491	1	Active breakpoint cluster region-related protein
CB470938.1_1371	DNASE2	1777	2.01780623950603e-60	0.463007526897654	1	deoxyribonuclease II, lysosomal
CB287496.1_1872	CCND3	896	4.14032497543722e-79	0.464322267442393	2	cyclin D3
BX920548.1_562	TRIM3	10612	1.65149028777778e-16	0.464647200943307	1	tripartite motif-containing 3
BP448592.1_1033	TICAM1	148022	5.71609991956631e-24	0.464649515888348	1	TIR domain-containing adapter molecule 1
BQ604895.1_1573	CD14	929	2.53733792509029e-36	0.464886499233188	1	CD14 molecule
AJ680298.1_310	CHST7	56548	2.66633984054403e-06	0.46637983268705	1	carbohydrate (N-acetylglucosamine 6-O) sulfotransferase 7
CO951635.1_2157	ANGPT2	285	2.596987972292e-15	0.466423514179925	1	angiopoietin 2
C94732.1.s_150	FAM129A	116496	1.59981733098985e-48	0.466764424685073	3	Protein Niban
BQ602844.1_1618	TMX2	51075	3.22270563834688e-30	0.467176953287769	1	thioredoxin-related transmembrane protein 2
BI185055.1_366	ZRSR2	8233	5.04593357413721e-10	0.467542592410654	1	U2 small nuclear ribonucleoprotein auxiliary factor 35 kDa subunit-related protein 2
BM659549.1_1066	NNAT	4826	1.54663444130623e-17	0.469043534422838	1	Neuronatin
CB286540.1_819	LGALS3	3958	3.58199463694188e-21	0.469871048755045	1	lectin, galactoside-binding, soluble, 3
BM190201.1_1589	SLC25A11	8402	3.46884096974127e-28	0.469936895622585	2	Mitochondrial 2-oxoglutarate/malate carrier protein
CF790545.1_1243	FHL2	2274	4.93800256867672e-33	0.470138789675416	1	Four and a half LIM domains protein 2
BQ604676.1_1695	FKBP4	2288	6.77102266790459e-42	0.470179829015532	1	FK506 binding protein 4, 59kDa
CF181257.1_2085	GPR183	1880	4.32656147431101e-21	0.470855241224681	1	G-protein coupled receptor 183
CB337986.1_856	DNAJC21	134218	6.45758598343271e-19	0.472186887084099	1	DnaJ (Hsp40) homolog, subfamily C, member 21
CB481069.1_949	METTL11A	28989	1.14477372925551e-61	0.472912794882602	1	Methyltransferase-like protein 11A
AJ275258.1_1573	MXRA5	25878	7.90035503058388e-22	0.472989675393435	2	Matrix-remodeling-associated protein 5
CK463143.1_918	METRNL	284207	5.55730651213638e-39	0.474419128621028	1	meteorin, glial cell differentiation regulator-like
BM484927.1_1218	HSPBP1	23640	3.65983753094838e-67	0.474446682709598	2	hsp70-interacting protein
BP169844.1_161	RAB27A	5873	2.13818135383368e-15	0.474582457722587	1	Ras-related protein Rab-27A
BP168949.1_660	SFRS15	57466	2.58052551455563e-24	0.477323133439665	1	splicing factor, arginine/serine-rich 15 / Entrez_ID
CB286296.1_866	PTPRCAP	5790	8.83907669071972e-08	0.47855064508235	1	Protein tyrosine phosphatase receptor type C-associated protein
CF181006.1_1599	FZD2	2535	5.8058246933831e-07	0.47904136627779	1	frizzled homolog 2 (Drosophila)
PMUS1-013C_130	C1ORF170	84808	2.13470236287734e-31	0.480526576159434	2	chromosome 1 open reading frame 170 ortholog (C16H1orf170), mRNA
BX920117.1_546	PARP10	84875	1.04355187117543e-12	0.48082225596697	1	Poly [ADP-ribose] polymerase 10
BM484285.1_1409	COL4A2	1284	8.6406157054176e-43	0.481111033214246	2	Collagen alpha-2(IV) chain
CF792440.1_912	FGF18	8817	1.56679393629376e-15	0.481180370011674	1	fibroblast growth factor 18
BP161127.1_398	RPS15A	6210	4.10219581580821e-33	0.48232642666434	1	40S ribosomal protein S15a
CF181001.1_1481	MIPEP	4285	3.02343680074673e-46	0.482397050082941	2	mitochondrial intermediate peptidase
BX672762.1_1714	KIAA0195	9772	4.56349561757693e-21	0.482598924174036	1	Uncharacterized protein KIAA0195
BQ604260.1_4009	AMH	268	0.000630495499872647	0.482972926037584	1	anti-Mullerian hormone
CB479652.1_1024	PLOD3	8985	1.75272067434017e-55	0.4836752055306	1	Procollagen-lysine,2-oxoglutarate 5-dioxygenase 3
BP158321.1_38	TBC1D25	4943	6.75928193108979e-23	0.484422439248442	1	TBC1 domain family member 25
CB469189.1_646	DHX58	79132	2.94539474455783e-52	0.48453264895319	1	DEXH (Asp-Glu-X-His) box polypeptide 58
CF179713.1_580	PCYOX1L	78991	8.62538251921409e-60	0.484578132713012	1	Prenylcysteine oxidase-like
CF366604.1_1860	ARSA	410	8.07756803226325e-43	0.484749283039674	1	arylsulfatase A
BX920378.1_1361	DCAF7	10238	5.60961416746806e-64	0.485151626128901	1	DDB1 and CUL4 associated factor 7
CF175394.1_849	PRKCDBP	112464	9.96518566203729e-40	0.485243030432651	1	protein kinase C, delta binding protein
CF363742.1_1257	KCTD21	283219	2.59931158402211e-33	0.485674790331724	1	potassium channel tetramerisation domain containing 21 (KCTD21), mRNA
CK455701.1_617	DCLK1	9201	8.12857244663252e-25	0.487542754294239	2	doublecortin-like kinase 1
AW316263.1_1399	C1ORF69	200205	1.75965454582626e-39	0.487645771320299	1	Putative transferase C1orf69, mitochondrial
AY188502.1_404	MYF6	4618	3.20180681071361e-22	0.489409747226454	2	myogenic factor 6 (herculin)
CB286193.1_621	CST3	1471	4.06876079634755e-42	0.489533040367076	1	Cystatin C
CF790285.1_691	KCTD17	79734	2.02256127447615e-14	0.48999722312595	1	BTB/POZ domain-containing protein KCTD17
CA778405.1_601	LTC4S	4056	1.17831753400666e-53	0.491086115086709	1	Leukotriene C4 synthase
CB097354.1_1185	DARC	2532	2.7054371337088e-22	0.491138399488591	1	Duffy antigen/chemokine receptor
CB480468.1_668	RASL10B	91608	7.22584579622755e-46	0.492189262410931	1	RAS-like, family 10, member B
BM190031.1_3734	FAM129A	116496	1.89284099651631e-38	0.492490139737312	3	Protein Niban
CB481720.1_947	FXYD5	53827	3.91296724853051e-49	0.492995799086395	1	FXYD domain-containing ion transport regulator 5
BX914643.1_756	MINK1	50488	4.13928508388753e-37	0.493908565920085	1	Misshapen-like kinase 1
CB287521.1_1301	HLA-DMB	3109	4.19195435806456e-34	0.494346011645143	1	MHC class II, DM beta / Entrez_ID
CA781069.1_1797	LY9	4063	9.68875143595728e-41	0.494488490411723	1	T-lymphocyte surface antigen Ly-9
BP144120.1_2570	TLR2	7097	7.51827031709159e-20	0.495583004677797	1	toll-like receptor 2
CA779983.1_170	RHOB	388	4.37498040054373e-39	0.496167243684331	2	Rho-related GTP-binding protein RhoB
BX670250.1_1757	RIPK3	11035	3.2548898121777e-33	0.496749845765488	1	receptor-interacting serine-threonine kinase 3
U83114.1.s_2447	CILP	8483	1.09129274120545e-30	0.496829272054522	1	cartilage intermediate layer protein, nucleotide pyrophosphohydrolase
BP152392.1_1064	RHOD	29984	4.98993492911141e-09	0.497295896479158	1	Rho-related GTP-binding protein RhoD
BM481909.1_1087	CIB2	10518	1.19118681490363e-36	0.497380302842798	1	calcium and integrin binding family member 2
CB477030.1_471	CFB	629	1.96381921681109e-21	0.497403747762343	1	Complement factor B Fragment (EC 3.4.21.47)(C3/C5 convertase)(Properdin factor B)
CA779275.1_1606	ST6GALNAC4	27090	8.67524338327003e-52	0.498145801797006	1	ST6 (alpha-N-acetyl-neuraminyl-2,3-beta-galactosyl-1,3)-N-acetylgalactosaminide alpha-2,6-sialyltransferase 4
CF181574.1_626	COX4I2	84701	5.37762653579138e-09	0.498733865564332	2	Cytochrome c oxidase subunit 4 isoform 2, mitochondrial
CF793345.1_1554	TUT1	64852	1.14515584300459e-38	0.49912488828665	3	Elongation factor 1-gamma (Fragment)
BE235281.1_12	TUBB	203068	3.26728952825135e-39	0.500047586833146	3	Tubulin beta chain (Tubulin beta-5 chain)
CB481006.1_1883	ILVBL	10994	8.9309812906996e-40	0.500082391501145	1	ilvB (bacterial acetolactate synthase)-like
CB469570.1_1877	TGFBI	7045	8.40830900436893e-37	0.500553174849889	1	Transforming growth factor-beta-induced protein ig-h3
BX668876.1_1312	NCOR1	9611	2.69142651136007e-05	0.500641990492108	1	nuclear receptor co-repressor 1 Gene
BM484927.1_899	HSPBP1	23640	2.81890904780867e-61	0.503236388142289	2	hsp70-interacting protein
BM485010.1_1131	FADD	8772	2.42688071552331e-58	0.503401304772564	2	Fas (TNFRSF6)-associated via death domain
BI398794.1_388	EFHD2	79180	9.57311413749019e-27	0.503553962557669	1	EF-hand domain-containing protein D2 (Swiprosin-1)
BP141580.1_2369	RUNX1T1	862	5.03811316912062e-30	0.503623959126134	1	runt-related transcription factor 1
CF106680.1_2073	PAQR7	164091	9.91032746590261e-22	0.503956105461356	1	progestin and adipoQ receptor family member VII
BW964574.1_510	RNASET2	8635	1.21830752745928e-27	0.504105710838786	1	Ribonuclease T2
BM484342.1_892	VPS28	51160	7.30500659529044e-13	0.504239361279063	1	vacuolar protein sorting 28 homolog (S. cerevisiae)
BQ602671.1_1091	KHDRBS3	10656	2.06656299225321e-28	0.504635359808296	1	KH domain containing, RNA binding, signal transduction associated 3
BQ599027.1_1391	CKB	1152	1.05698590802158e-14	0.50478157786651	2	Creatine kinase B-type (EC 2.7.3.2)(Creatine kinase B chain)(B-CK)
BF074995.1_673	CEACAM16	388551	2.95463178174783e-27	0.506165655138398	1	Carcinoembryonic antigen-related cell adhesion molecule 16
CF788294.1_469	MGST2	4258	3.72636359156241e-32	0.506235566094776	1	microsomal glutathione S-transferase 2
CB474404.1_547	FCGR3B	2215	1.02947263253372e-20	0.506998818913352	2	Fc fragment of IgG, low affinity IIIb, receptor (CD16b)
BQ597487.1_1203	CBY1	25776	3.06532955110755e-63	0.508854319576085	1	PKD2 interactor
BM658709.1_1330	AKR1CL1	340811	1.67250573354464e-32	0.509436313463849	1	aldo-keto reductase family 1, member C-like 1
BF193160.1_691	ART5	116969	5.23886910565034e-17	0.509592516207787	1	ADP-ribosyltransferase 5
CF366557.1_1356	TRMT2A	27037	1.33885936374547e-11	0.50977960859335	1	TRM2 tRNA methyltransferase 2 homolog A (S. cerevisiae)
CA780782.1_2912	RGL1	23179	1.02219037574008e-50	0.51109502028761	1	Ral guanine nucleotide dissociation stimulator-like 1
CA780867.1_1053	CD53	963	8.15784621985387e-18	0.51111657361704	1	CD53 molecule
CA779261.1_1558	FBLN2	2199	2.79020902039221e-39	0.511196389605968	2	Fibulin-2
BQ603796.1_947	ATP6V0D1	9114	1.56684553939881e-76	0.51125904173698	2	ATPase, H+ transporting, lysosomal 38kDa, V0 subunit d1
BU946766.1_2762	HADHA	3030	1.2285940615539e-45	0.511326772089719	1	hydroxyacyl-Coenzyme A dehydrogenase/3-ketoacyl-Coenzyme A thiolase/enoyl-Coenzyme A hydratase (trifunctional protein), alpha subunit
CB474320.1_2034	PLEKHO1	51177	6.72670723127495e-35	0.512268764592008	1	pleckstrin homology domain containing, family O member 1
BQ602111.1_1731	ACADVL	37	9.45726043560392e-38	0.513158399762203	1	acyl-Coenzyme A dehydrogenase, very long chain
BQ604639.1_1593	COL18A1	80781	1.7923569223681e-39	0.513521469869873	1	misc_RNA (LOC100055712), miscRNA.
BQ604429.1_1149	SEPX1	51734	1.10148007109404e-38	0.513625404176537	1	selenoprotein X, 1
CD572434.1_729	AGPAT4	56895	1.06827865513385e-29	0.514106059670678	1	1-acylglycerol-3-phosphate O-acyltransferase 4 (lysophosphatidic acid acyltransferase, delta)
BM190201.1_1649	SLC25A11	8402	5.77915276832003e-54	0.514217452601736	2	Mitochondrial 2-oxoglutarate/malate carrier protein
BQ604619.1_2262	TNFRSF1A	7132	8.51971483900397e-52	0.514890944846854	1	Tumor necrosis factor receptor superfamily member 1A
CB475632.1_884	VIM	7431	2.21989583377998e-43	0.515035503719211	1	vimentin
CF364247.1_1763	PGAP2	27315	1.03995925100034e-42	0.515591062573163	1	Post-GPI attachment to proteins factor 2
BP458384.1_328	COL4A1	1282	3.2156360793916e-41	0.516043471080824	2	Collagen alpha-1(IV) chain
CB481079.1_750	BLVRB	645	2.72134564407933e-53	0.516149533758248	2	Flavin reductase
CF179685.1_757	DYSFIP1	116729	7.75743107283887e-22	0.516765182748565	1	Dysferlin-interacting protein 1
CA779170.1_1142	NDUFA10	4705	1.92916495115455e-29	0.517286589093139	2	NADH dehydrogenase (ubiquinone) 1 alpha subcomplex, 10, 42kDa
CF181081.1_1575	FLAD1	80308	5.06876567047204e-42	0.517362442967391	1	FAD1 flavin adenine dinucleotide synthetase homolog (S. cerevisiae)
F22886.1.s_2215	ESRRA	2101	1.64553026856781e-42	0.518292628448735	1	estrogen-related receptor alpha-like (ESRRA), mRNA
CA780193.1_1994	LGALS3BP	3959	1.54255241103409e-10	0.519137643973308	1	Galectin-3-binding protein
CF181361.1_902	FAM115A	9747	3.31293244099268e-32	0.519999358731846	1	family with sequence similarity 115, member A
BQ603954.1_1322	RALY	22913	2.62937546713619e-65	0.520014938727057	3	RNA binding protein, autoantigenic (hnRNP-associated with lethal yellow homolog (mouse))
CF359398.1_1013	TSPAN11	441631	2.66279268106443e-35	0.520299369796363	1	Tetraspanin-11
CO939211.1_181	SNRPG	6637	1.10570437707974e-59	0.520605339159011	3	small nuclear ribonucleoprotein polypeptide G
CF364099.1_573	GRTP1	79774	1.7623384484307e-67	0.520778223238482	1	growth hormone regulated TBC protein 1
CB471007.1_1950	HCLS1	3059	5.20660137973374e-26	0.521375724989603	1	hematopoietic cell-specific Lyn substrate 1
CB481028.1_1150	CRELD1	78987	6.50397827517006e-13	0.521441728010814	1	cysteine-rich with EGF-like domains 1
CJ031251.1_409	ATP10A	57194	2.95662706480494e-53	0.521450335593419	1	misc_RNA (LOC510723), miscRNA.
CN164384.1_160	NDUFA3	4696	8.26133008419657e-13	0.521575079348767	1	NADH dehydrogenase (ubiquinone) 1 alpha subcomplex, 3, 9kDa
BQ604985.1_636	NUDT14	256281	9.88151368659601e-49	0.521663927179444	1	nudix (nucleoside diphosphate linked moiety X)-type motif 14
CN162114.1_1635	SEPN1	57190	2.36231037622276e-65	0.522147304810833	1	Selenoprotein N
F23035.1.s_517	PRAP1	118471	2.18732958282434e-26	0.522242191590074	1	proline-rich acidic protein 1
BP435464.1_1909	TSPAN33	340348	1.64015016768766e-23	0.522263470444656	1	Tetraspanin-33
CF793433.1_20	FBLN2	2199	3.62102378348804e-45	0.522505190855236	2	Fibulin-2
BM481895.1_1291	TMED3	23423	1.85871552313652e-41	0.523521849657413	2	Transmembrane emp24 domain-containing protein 3
BM481957.1_985	CDR2L	30850	1.23201954257007e-39	0.523547278979788	1	cerebellar degeneration-related protein 2-like
BM658896.1_2048	STIP1	10963	8.28021938613759e-40	0.524383528108949	1	Stress-induced-phosphoprotein 1 (STI1)(Hsc70/Hsp90-organizing protein)(Hop)
CB481712.1_1315	AADACL1	57552	1.33401798005888e-56	0.524759290128384	1	Neutral cholesterol ester hydrolase 1
CB473229.1_500	FCER1G	2207	6.13111234488721e-20	0.524878899537268	1	Fc fragment of IgE, high affinity I, receptor for
BP173014.1_108	TAGLN	6876	7.34262409097823e-21	0.525605055809608	1	transgelin
CB481296.1_745	C1ORF66	51093	3.55092950712376e-12	0.525738182485355	1	UPF0431 protein C1orf66
BX920405.1_960	FAM155B	27112	1.17903309025291e-30	0.526493026668828	1	family with sequence similarity 155, member B
BM484827.1_711	FAM176B	55194	1.61250352405187e-44	0.526551709501502	1	Protein FAM176B
CN157423.1_762	ITGA9	3680	5.68259487479697e-34	0.527069662292748	1	integrin, alpha 9 (ITGA9), mRNA
BM485010.1_1059	FADD	8772	1.44609107686369e-55	0.527243270846134	2	Fas (TNFRSF6)-associated via death domain
BM484902.1_2754	C1S	716	4.21097577889009e-23	0.527390689399228	2	complement component 1, s subcomponent
BQ603796.1_1044	ATP6V0D1	9114	2.73474766206147e-66	0.527962003766393	2	ATPase, H+ transporting, lysosomal 38kDa, V0 subunit d1
CB286533.1_1754	LRP4	4038	3.23199523289989e-27	0.528048417701687	1	low density lipoprotein receptor-related protein 4
BX670578.1_564	MYOD1	4654	2.94457434445787e-07	0.52888867306398	1	myogenic differentiation 1 (MYOD1), mRNA
CA780705.1_1139	CDC42EP5	148170	5.12938108371885e-57	0.529219380056101	1	Cdc42 effector protein 5
BX670120.1_1053	CABC1	56997	3.60450452057604e-35	0.529429596626508	2	chaperone, ABC1 activity of bc1 complex homolog (S. pombe)
BQ604354.1_1817	TNIP1	10318	3.56637460590029e-77	0.530388196912791	1	TNFAIP3 interacting protein 1
BP147179.1_1242	DRG2	1819	3.93643305836928e-08	0.530780293740673	1	Developmentally-regulated GTP-binding protein 2
CD571956.1_75	NDUFV1	4723	2.3016050454398e-51	0.530887767160638	2	NADH dehydrogenase (ubiquinone) flavoprotein 1, 51kDa
BQ604049.1_1287	CSRP1	1465	3.21200343518989e-43	0.530950211654881	1	Cysteine and glycine-rich protein 1
CB478276.1_610	C9ORF16	79095	1.62381908781466e-33	0.531319817340501	1	chromosome 9 open reading frame 16
BM658964.1_1494	UQCRC1	7384	5.68751303418975e-40	0.53135176727973	1	ubiquinol-cytochrome c reductase core protein I
BX673634.1_1317	DCAKD	79877	1.10211712885477e-23	0.531484050827091	1	Dephospho-CoA kinase domain-containing protein
BX670839.1_870	TUBB1	81027	3.55226172363681e-32	0.531577346151789	1	tubulin, beta 1
BP142222.1_1316	MARVELD2	153562	3.45933846319247e-32	0.531762367820428	1	MARVEL domain-containing protein 2
CB338001.1_2402	POR	5447	1.03552022766473e-33	0.53197072995397	1	P450 (cytochrome) oxidoreductase
BX675780.1_617	LCE1C	353133	7.04923320523716e-37	0.532854498617913	1	late cornified envelope 1C (LCE1C), mRNA
BQ602979.1_288	PRKCA	5578	3.48546649308749e-11	0.532902730614177	1	protein kinase C, alpha (PRKCA), mRNA
BM485230.1_2229	SMPD1	6609	1.68831432485017e-51	0.533114371365744	1	Sphingomyelin phosphodiesterase
BX672926.1_1323	EHD2	30846	2.12900063649112e-54	0.533584040577956	2	EH domain-containing protein 2
BQ598503.1_554	RBP4	5950	3.99586845614416e-05	0.533644630476008	2	retinol binding protein 4, plasma
CF366869.1_1601	ABCB6	10058	7.33585572207018e-35	0.534348027132651	1	ATP-binding cassette, sub-family B (MDR/TAP), member 6
BM484842.1_1096	ACO2	50	7.78972386184653e-26	0.53605089805365	1	Aconitate hydratase, mitochondrial
BP143890.1_604	RABL4	11020	8.06829750496415e-37	0.536061312248398	1	RAB, member of RAS oncogene family-like 4
BX669260.1_980	HDHD3	81932	4.94713942166964e-20	0.536094689117746	1	haloacid dehalogenase-like hydrolase domain containing 3 (HDHD3), mRNA
AJ661985.1_1427	ITGA1	3672	6.39127311351755e-25	0.537127258940331	1	Integrin alpha-1
BX925059.1_774	SLC8A1	6546	5.27809817270962e-38	0.538061061399365	1	solute carrier family 8 (sodium/calcium exchanger), member 1 (SLC8A1), transcript variant D, mRNA
CF367006.1_539	TULP4	56995	1.59576712882029e-17	0.538621947036015	1	Tubby-related protein 4
CK463854.1_1295	MPP7	143098	1.19906830452062e-28	0.538668728950943	1	membrane protein, palmitoylated 7 (MAGUK p55 subfamily member 7) (MPP7), mRNA
scaw0001.d_231	ACTB	60	1.36059673892497e-30	0.539197808151338	5	actin, beta
BM481947.1_1285	CLDN5	7122	6.54954951635433e-24	0.539241840662401	2	Claudin-5
BQ598748.1_919	ATP6V0B	533	5.0280567028153e-25	0.539328783612581	1	V-type proton ATPase 21 kDa proteolipid subunit
CN167069.1_937	SLC35E4	339665	7.16735862607968e-17	0.539473296340488	1	hypothetical LOC523783, transcript variant 1 (SLC35E4), mRNA
CK464888.1_1179	OR52I2	143502	8.15117030293565e-12	0.539548077928921	1	Olfactory receptor 52I2
BQ598080.1_1104	S100A10	6281	1.9239770593126e-16	0.539619186193762	1	Protein S100-A10
CF181001.1_1662	MIPEP	4285	7.30774134117725e-37	0.539629964017442	2	mitochondrial intermediate peptidase
CF175854.1_967	ASPDH	554235	1.0912256780797e-05	0.540060543234905	1	aspartate dehydrogenase domain containing
BP451725.1_772	SDC4	6385	9.17039524895216e-35	0.540360841006896	1	syndecan 4
BM190560.1_773	ID3	3399	8.73050372662668e-48	0.540509764952891	1	DNA-binding protein inhibitor ID-3 (Inhibitor of DNA binding 3)
CA778670.1_899	AP1M2	10053	3.8607503026925e-38	0.540587760642594	1	adaptor-related protein complex 1, mu 2 subunit (AP1M2), mRNA
CB482831.1_1057	FAM20A	54757	7.39185307023912e-19	0.540824340486304	1	Protein FAM20A
CA779591.1_620	CNN2	1265	2.90736945644788e-31	0.541440944884832	1	Calponin-2 (Fragment)
BM484432.1_1050	UBTD1	80019	3.67044683598272e-40	0.542035715845944	2	Ubiquitin domain-containing protein 1
BQ604869.1_1684	STK24	8428	5.05864526401671e-20	0.542110772625686	1	Serine/threonine-protein kinase 24
BQ599476.1_1032	ID2	3398	1.4568236101376e-29	0.542320175009177	1	inhibitor of DNA binding 2, dominant negative helix-loop-helix protein
BQ603958.1_1425	PLA2G7	7941	6.36577464099503e-21	0.542586530442624	2	phospholipase A2, group VII (platelet-activating factor acetylhydrolase, plasma)
CD572040.1_1497	PCOLCE	5118	3.9078446154208e-36	0.54324080247745	2	Procollagen C-endopeptidase enhancer 1
CF176316.1_1603	STARD10	10809	5.61811486613298e-27	0.543923696436105	1	StAR-related lipid transfer (START) domain containing 10
BX664837.1_1231	SMAGP	57228	2.61734603331852e-36	0.544006409738915	1	small cell adhesion glycoprotein
BQ599027.1_1331	CKB	1152	6.63135647581814e-16	0.544127678513472	2	Creatine kinase B-type
BM481961.1_615	KCTD11	147040	1.05608702652914e-43	0.544161837964742	1	BTB/POZ domain-containing protein KCTD11
C94932.1.s_1820	CRISPLD2	83716	1.52047006150761e-30	0.544332873292338	1	Cysteine-rich secretory protein LCCL domain-containing 2
CO953130.1_297	PDZK1IP1	10158	7.3673251629819e-05	0.544588943434734	2	PDZK1-interacting protein 1
BP161011.1_1661	APBB1IP	54518	5.2242679454359e-20	0.544631867423148	1	Amyloid beta A4 precursor protein-binding family B member 1-interacting protein
BQ604933.1_1201	MRPS12	6183	1.32048794611156e-40	0.544712389925636	1	28S ribosomal protein S12, mitochondrial
CK464017.1_165	HMOX1	3162	5.99841807733549e-16	0.544860966844468	3	Heme oxygenase 1
BM485170.1_2060	PGS1	9489	2.5606784394043e-67	0.544948867803358	1	CDP-diacylglycerol--glycerol-3-phosphate 3-phosphatidyltransferase, mitochondrial
CB476386.1_2526	SYK	6850	1.99216562234234e-23	0.545251888024091	1	Tyrosine-protein kinase SYK
CA779517.1_1667	NSDHL	50814	4.70843224802496e-29	0.545285219342496	1	Sterol-4-alpha-carboxylate 3-dehydrogenase, decarboxylating
BQ604902.1_1213	ACSF3	197322	6.6349706237681e-46	0.545942361463741	1	Acyl-CoA synthetase family member 3, mitochondrial
CF181349.1_1136	IGFBP2	3485	6.59983576636208e-35	0.546423609739513	1	insulin-like growth factor binding protein 2, 36kDa
BM659797.1_1312	S100B	6285	3.20611453154215e-18	0.546732314768618	1	Protein S100-B
CB474597.1_1635	MOGS	7841	4.35440179398124e-13	0.547714618434813	2	Mannosyl-oligosaccharide glucosidase
BM190492.1_1052	SLC22A17	51310	1.72534337106534e-26	0.548166829854113	1	solute carrier family 22, member 17
AU295985.1_1302	NDUFV1	4723	2.8730598041592e-47	0.548330392415972	2	NADH dehydrogenase (ubiquinone) flavoprotein 1, 51kDa
C94692.1.s_3339	THBS2	7058	0.013198901276304	0.548420342093133	1	thrombospondin 2 (THBS2), mRNA
CF179461.1_152	TUBB4	10382	7.68921687805177e-33	0.549264799282682	1	microRNA 220b
BM481947.1_984	CLDN5	7122	5.19285561910348e-21	0.549278382704018	2	Claudin-5
PMUS1-017B_61	TUBB6	84617	5.73998200903942e-22	0.549633414874455	1	Tubulin beta-6 chain
CF176535.1_1002	VASP	7408	2.73444090220417e-41	0.549835626539905	1	Vasodilator-stimulated phosphoprotein (VASP)
CF361030.1_1746	ANGPTL2	23452	3.29967586838642e-27	0.549952892413964	1	angiopoietin-like 2
AJ275258.1_1473	MXRA5	25878	6.55759493276334e-19	0.550137401303101	2	Matrix-remodeling-associated protein 5
CB288240.1_1787	CYBB	1536	6.95850158263762e-19	0.550296897981501	1	cytochrome b-245, beta polypeptide
BM190040.1_1872	SPARC	6678	2.89091883434412e-12	0.551025500540992	2	SPARC Precursor (Secreted protein acidic and rich in cysteine)(Osteonectin)(ON)(Basement-membrane protein 40)(BM-40)
AW416695.1_1173	C1QTNF2	114898	3.30907718626174e-33	0.551077580668544	1	Complement C1q tumor necrosis factor-related protein 2
BM659412.1_308	ACTB	60	6.93520360570235e-43	0.551315578473711	5	actin, beta (ACTB), mRNA.
CF795936.1_509	ATG2B	55102	0.000104293026047945	0.551366157208634	1	ATG2 autophagy related 2 homolog B (S. cerevisiae)
BP171685.1_1166	TRIM16	10626	3.39914346155717e-15	0.551592659063286	1	Tripartite motif-containing protein 16
BM659804.1_628	PROCR	10544	8.8542478789884e-20	0.553014229511957	1	protein C receptor, endothelial
F23146.1.s_1633	LYN	4067	2.94349353789139e-44	0.553279135567455	1	Tyrosine-protein kinase Lyn
Z84139.1.s_410	GPT	2875	9.93510021666113e-32	0.553559298084687	1	glutamic-pyruvate transaminase (alanine aminotransferase)
BP142027.1_1024	PODN	127435	1.61209009614663e-41	0.55357116890657	1	Podocan
BI339526.1_257	NDUFA11	126328	1.10879067998745e-54	0.553685184476009	1	NADH dehydrogenase [ubiquinone] 1 alpha subcomplex subunit 11
BQ604803.1_1359	OSBPL5	114879	1.43196281573098e-23	0.553830175965497	1	Oxysterol-binding protein-related protein 5
CA780064.1_791	SRPX	8406	6.13283678913249e-21	0.554588824329342	1	sushi-repeat-containing protein, X-linked
CK457168.1_1241	USP21	27005	1.16588252344586e-24	0.555425167087432	1	ubiquitin specific peptidase 21
BQ602166.1_800	MRPS6	64968	8.11226836075195e-31	0.555557467656146	1	28S ribosomal protein S6, mitochondrial
BM083211.1_1291	SLC3A1	6519	2.08777928341188e-34	0.555592320511078	1	solute carrier family 3 (cystine, dibasic and neutral amino acid transporters, activator of cystine, dibasic and neutral amino acid transport), member 1
CB472276.1_1079	WFDC1	58189	3.11780112347993e-28	0.555829154382733	1	WAP four-disulfide core domain 1
BP137575.1_1253	BCS1L	617	3.41619288305582e-55	0.556037917334548	1	Mitochondrial chaperone BCS1 (BCS1-like protein)
BP169642.1_727	PEX11A	8800	2.23988515211595e-28	0.556381747726749	1	peroxisomal biogenesis factor 11 alpha
BM658856.1_2515	TCF4	6925	8.02837732082146e-37	0.556508089721481	2	Transcription factor 4
CA778807.1_2403	CDH2	1000	5.59162062387112e-22	0.556725035050536	1	cadherin 2, type 1, N-cadherin (neuronal)
CF175998.1_836	SSNA1	8636	4.23640207305974e-66	0.556851122188519	2	Sjoegren syndrome nuclear autoantigen 1 homolog
CB481079.1_872	BLVRB	645	2.77572279346796e-48	0.556879910408318	2	Flavin reductase
BP456093.1_660	FBXL7	23194	3.59046150164246e-07	0.557409646157949	1	F-box and leucine-rich repeat protein 7, transcript variant 2 (FBXL7), mRNA
CB469449.1_2084	ATP13A2	23400	7.72010059670792e-06	0.557586704569	1	ATPase type 13A2
BP435492.1_1086	TAP2	6891	3.02518395878737e-21	0.557695609237127	3	Antigen peptide transporter 2
CB471100.1_1974	ITM2C	81618	1.65350950244939e-47	0.557819323366573	2	integral membrane protein 2C
BM484113.1_1138	MED19	219541	2.20118667686949e-43	0.558810755699213	2	mediator complex subunit 19 (MED19), mRNA
BM190671.1_598	MRPL28	10573	1.21777934062154e-55	0.559072851866364	1	mitochondrial ribosomal protein L28
BI304664.1_607	NFE2	4778	1.52683939693651e-12	0.559115436379168	1	Transcription factor NF-E2 45 kDa subunit
BX674529.1_1090	IGSF1	3547	2.36336851354914e-21	0.55911848393896	1	immunoglobulin superfamily, member 1
CB472442.1_1800	PFKL	5211	2.35165102258481e-49	0.559212849588296	1	6-phosphofructokinase, liver type
BQ604775.1_1115	CHID1	66005	1.2722592607058e-57	0.559492463948332	1	chitinase domain containing 1
CB288199.1_1769	CD86	942	3.72729537115299e-15	0.55981876276991	1	CD86 molecule
CF181670.1_924	TNNT2	7139	0.000222782750361498	0.560230494996777	1	Troponin T, cardiac muscle
BP162868.1_1323	STAT6	6778	2.33259287087488e-20	0.560398927528702	2	signal transducer and activator of transcription 6, interleukin-4 induced
BX921262.1_528	CD44	960	6.988806069573e-21	0.560442280080446	1	CD44 antigen
BM658897.1_1507	FAM166A	401565	1.3903575466538e-32	0.560739697298953	2	family with sequence similarity 166, member A
BM484681.1_1755	MVK	4598	1.98799957143636e-29	0.560797448298932	1	mevalonate kinase
CF175386.1_1717	CRIM1	51232	1.43139358040507e-28	0.561106591479264	1	Cysteine-rich motor neuron 1 protein
AW359427.1_1221	CSF1	1435	9.23503136795168e-18	0.561121616914654	1	colony stimulating factor 1 (CSF1), mRNA
BI339873.1_397	ZBTB25	7597	1.0260637135133e-38	0.561308257336948	1	zinc finger and BTB domain containing 25 / Entrez_ID
CF361454.1_706	CADM3	57863	1.26102488598799e-23	0.561624335735103	1	cell adhesion molecule 3
CB287253.1_1016	HLA-DMA	3108	3.86225066687208e-26	0.561725670892132	1	HLA class II histocompatibility antigen, DM alpha chain Precursor (MHC class II antigen DMA)(Really interesting new gene 6 protein)
PMUS1-004D_253	C1ORF170	84808	2.86905512178342e-23	0.561798768681698	2	chromosome 1 open reading frame 170 ortholog (C16H1orf170), mRNA
CA779379.1_373	ACTA1	58	8.71814318288743e-60	0.562016320809648	2	actin, alpha 1, skeletal muscle
scaw0002.j_189	SNRPG	6637	3.99985921928901e-53	0.562891973758069	3	small nuclear ribonucleoprotein polypeptide G
CB469442.1_1156	MMP19	4327	2.137258717512e-21	0.563134626636327	1	Matrix metalloproteinase-19
BM675781.1_2157	DMBT1	1755	5.88691027572041e-12	0.563892913781488	1	Deleted in malignant brain tumors 1 protein
CA778579.1_804	PILRA	29992	3.89333675276975e-16	0.564042625809408	1	Paired immunoglobulin-like type 2 receptor alpha
BQ598953.1_1396	CNIH	10175	3.74094235678658e-22	0.564047933719063	1	Protein cornichon homolog
BX921212.1_1309	IQGAP1	8826	1.0627101035189e-35	0.564165822135469	1	IQ motif containing GTPase activating protein 1
CB469451.1_1586	VAV1	7409	2.88036499843223e-15	0.564294258720605	1	vav 1 guanine nucleotide exchange factor
Y14399.1.s_1883	MFGE8	4240	2.59243998675357e-52	0.564630654059989	2	milk fat globule-EGF factor 8 protein
CK464815.1_1712	SYNPO2	171024	3.97569999325738e-39	0.565014704024615	2	synaptopodin 2, transcript variant 2 (SYNPO2), mRNA
BP144537.1_746	SLC16A11	162515	3.56253586860291e-09	0.565140282629385	1	solute carrier family 16, member 11 (monocarboxylic acid transporter 11)
CB287871.1_968	FCGRT	2217	7.72914114984506e-67	0.565212708985611	1	Fc fragment of IgG, receptor, transporter, alpha
BM484088.1_1327	ATP6AP1	537	2.43589699583306e-51	0.56535250614439	1	V-type proton ATPase subunit S1
CK457267.1_1413	CDS2	8760	1.65206540218071e-45	0.565609408031953	1	Phosphatidate cytidylyltransferase 2
BQ604081.1_1083	PNPLA7	375775	4.26250771970812e-20	0.565830603829374	1	patatin-like phospholipase domain containing 7
CA779845.1_1117	CCS	9973	2.28282764747092e-44	0.565952015792685	3	copper chaperone for superoxide dismutase
BM658897.1_1447	FAM166A	401565	3.82932993240191e-29	0.566293102897166	2	family with sequence similarity 166, member A
CK450837.1_443	RPP21	79897	2.16468589200308e-12	0.566762805017508	1	ribonuclease P/MRP 21kDa subunit
BP435492.1_1253	TAP2	6891	1.73012148973569e-19	0.566819544863772	3	Antigen peptide transporter 2
AJ275301.1_1778	KIAA0664	23277	1.02655172607558e-40	0.566929723330021	1	Protein KIAA0664
CF367562.1_1170	ABRA	137735	3.26011925107738e-15	0.567683738066855	2	actin-binding Rho activating protein
CB475402.1_1148	RRBP1	6238	4.57768244856106e-31	0.567834800866222	2	Ribosome-binding protein 1
BX674455.1_845	HSD3B7	80270	8.74568012305782e-31	0.567845741113671	1	hydroxy-delta-5-steroid dehydrogenase, 3 beta- and steroid delta-isomerase 7
BI181147.1_1551	WDTC1	23038	1.9881189498177e-08	0.567868318221724	1	WD and tetratricopeptide repeats 1 (WDTC1), mRNA
BP146421.1_1000	FANCA	2175	2.38966198782023e-30	0.568013694908058	1	Fanconi anemia group A protein
BM484285.1_987	COL4A2	1284	8.12093975664848e-36	0.5688071331596	2	collagen, type IV, alpha 2
F23151.1.s_2271	C1R	715	6.47411248972334e-17	0.569415866114835	2	complement component 1, r subcomponent
CF367562.1_1230	ABRA	137735	1.4216068245858e-10	0.569778878661305	2	actin-binding Rho activating protein
CA779167.1_215	TFF2	7032	1.63549196647963e-12	0.57006762844595	1	Trefoil factor 2 (Fragment)
AW416159.1_222	NOX5	79400	3.11039659886958e-12	0.570133594723916	1	NADPH oxidase 5
BM658630.1_1476	TUBA1A	7846	5.59287945267889e-47	0.570228603243517	1	tubulin, alpha 1A Gene
BM484015.1_1095	MRPS11	64963	1.09400699972231e-80	0.570526168923372	1	mitochondrial ribosomal protein S11
CB287866.1_1275	RCAN3	11123	0.000310794034295666	0.570905124319933	1	RCAN family member 3
BX672926.1_1032	EHD2	30846	5.29795576865175e-44	0.571572268392138	2	EH domain-containing protein 2
BM190612.1_752	MDK	4192	4.97279869293526e-25	0.571623611709121	1	midkine Gene
BQ601699.1_849	ATPAF2	91647	1.22101803952855e-46	0.571659933037108	1	ATP synthase mitochondrial F1 complex assembly factor 2
CF180313.1_813	GPC6	10082	8.80291358387275e-14	0.571934665463453	1	glypican 6 (GPC6), mRNA
BE234490.1_252	HP1BP3	50809	5.01564202041206e-06	0.572468266847685	1	similar to HP1-BP74, transcript variant 5 (LOC478203), mRNA
BQ604588.1_2695	FUT8	2530	6.25259292509649e-17	0.572953938592175	1	fucosyltransferase 8 (alpha (1,6) fucosyltransferase)
Z81226.1.s_299	NAALADL1	10004	8.08190663394973e-22	0.573408798384212	1	N-acetylated alpha-linked acidic dipeptidase-like 1
BM484902.1_2814	C1S	716	1.56379609746126e-18	0.573651623822778	2	complement component 1, s subcomponent
BP450642.1_561	TRIM14	9830	1.82020745433841e-55	0.573995506567807	1	Tripartite motif-containing protein 14
scbe0002.k_173	SNRPG	6637	7.12818355175506e-50	0.573996176047982	3	small nuclear ribonucleoprotein polypeptide G
BQ597435.1_2140	KDELC1	79070	1.30201114093219e-47	0.574200165433043	1	KDEL (Lys-Asp-Glu-Leu) containing 1
BM190529.1_1521	DRAM1	55332	5.94989078243486e-07	0.57430870152908	1	DNA-damage regulated autophagy modulator 1 (DRAM1), mRNA
BX668374.1_613	MYOZ3	91977	1.29249927814821e-45	0.574423120960641	1	Myozenin-3
CB469058.1_1213	C22ORF9	23313	2.81196659322983e-53	0.574661120965695	1	RIKEN cDNA 5031439G07 gene Gene
BM190694.1_1635	COL1A2	1278	7.72960174070612e-22	0.574793422469544	2	collagen, type I, alpha 2
AU296718.1_341	DMPK	1760	1.13154984230083e-19	0.575048886705902	1	misc_RNA (LOC513675), miscRNA.
CA778453.1_1223	IL2RG	3561	9.67103796829066e-21	0.57524353644397	1	interleukin 2 receptor, gamma (severe combined immunodeficiency)
BX919941.1_1175	LZTR1	8216	1.05357716751868e-60	0.575398396011748	1	Leucine-zipper-like transcriptional regulator 1
BQ600005.1_2578	PES1	23481	1.41038177958224e-68	0.575437119169375	1	pescadillo homolog 1, containing BRCT domain (zebrafish)
AW436114.1_1029	ACCS	84680	4.3244210544211e-09	0.575688797338144	1	1-aminocyclopropane-1-carboxylate synthase-like protein 1
BM481911.1_860	UPK2	7379	2.48033191730883e-18	0.576019801966981	1	Uroplakin-2
BQ604063.1_1424	SPHK2	56848	3.20528804276045e-42	0.576197891570932	1	Sphingosine kinase 2
CK449175.1_400	RAP1A	5906	2.87738129867116e-17	0.576206949668753	1	similar to RAP1A, member of RAS oncogene family (LOC100153199), mRNA
BQ598104.1_2674	FSTL1	11167	1.38169564177458e-31	0.576366477541544	1	Follistatin-related protein 1 Precursor (Follistatin-like 1)
BQ605113.1_2257	MUL1	79594	8.66669301941997e-44	0.57694175798708	1	Mitochondrial ubiquitin ligase activator of NFKB 1
AJ649828.1_362	IGFBP7	3490	7.68768268281452e-38	0.576973766491681	1	insulin-like growth factor binding protein 7
BP139415.1_877	GCHFR	2644	6.45613038255745e-52	0.577018173643316	1	GTP cyclohydrolase I feedback regulator
CF359328.1_631	DHRS4	10901	8.72561295172615e-43	0.577333403149516	1	Dehydrogenase/reductase SDR family member 4 (EC 1.1.1.184)(NADPH-dependent carbonyl reductase/NADP-retinol dehydrogenase)(PHCR)(CR)(Peroxisomal short-chain alcohol dehydrogenase)(NADPH-dependent retinol dehydrogenase/reductase)(NDRD)
CF796130.1_1385	IRF3	3661	4.01983282179412e-58	0.577542592624354	1	interferon regulatory factor 3
BP145252.1_126	TUBB2C	10383	4.56650367599791e-29	0.577725880532502	1	tubulin, beta 2C
BX914553.1_551	MAP7D2	256714	1.60450454217057e-08	0.57816288674176	1	MAP7 domain containing 2
BP169845.1_955	FARS2	10667	1.33285485100552e-34	0.579004453887485	1	Phenylalanyl-tRNA synthetase, mitochondrial
CF175778.1_1061	PDLIM4	8572	9.15367155759732e-41	0.579151777808681	1	PDZ and LIM domain 4
BQ601753.1_1896	SERPINE2	5270	1.08257223301733e-29	0.579153441729916	1	nexin-1
CB474404.1_311	FCGR3B	2215	2.608538989775e-15	0.579423515457843	2	Low affinity immunoglobulin gamma Fc region receptor III
CB285946.1_2413	LCP1	3936	2.96195069576648e-12	0.580050049091843	1	lymphocyte cytosolic protein 1 (L-plastin)
BM659057.1_997	INMT	11185	4.13061744625088e-09	0.580474224456705	1	indolethylamine N-methyltransferase
CA780415.1_1138	PNP	4860	2.72383044144855e-22	0.580530681009737	1	purine nucleoside phosphorylase
AU296458.1_1372	ACY1	95	2.8676731353506e-27	0.58080000305021	2	Aminoacylase-1
CB477124.1_1471	SIRT2	22933	5.633230188575e-70	0.580881527911226	1	sirtuin (silent mating type information regulation 2 homolog) 2 (S. cerevisiae)
BG384319.1_190	STOM	2040	5.69115064200768e-49	0.580890630981824	1	stomatin, transcript variant 1 (STOM), mRNA
BX669980.1_324	COL6A3	1293	1.55115385062337e-26	0.581155219903641	3	collagen, type VI, alpha 3
AW359513.1_1312	LARGE	9215	2.81349070800708e-48	0.581565164597775	1	Glycosyltransferase-like protein LARGE1
CB481550.1_1514	ENPP4	22875	3.42417752343682e-10	0.581749843293064	1	ectonucleotide pyrophosphatase/phosphodiesterase 4 (putative function) (ENPP4), mRNA
BM190672.1_2032	DBN1	1627	1.19577223744711e-25	0.582193426842368	1	drebrin 1
BM484345.1_826	HK3	3101	2.6421186781026e-23	0.58242528372846	1	hexokinase 3 (white cell)
BX666832.1_1011	EPHA4	2043	6.80607636255569e-18	0.582726398243328	1	EPH receptor A4
CA779983.1_93	RHOB	388	1.05460273623151e-29	0.582900633101606	2	ras homolog gene family, member B
CF365999.1_1800	FLOT2	2319	9.3371165246799e-23	0.582940574181226	1	flotillin 2
BM190254.1_1720	ARPC1B	10095	3.08051837054466e-31	0.583493930084207	2	Actin-related protein 2/3 complex subunit 1B
CB288147.1_1019	SRM	6723	4.22878313409438e-59	0.583743831317138	1	spermidine synthase
CB469847.1_1574	AP1M1	8907	7.7783544082504e-49	0.583779240729454	1	adaptor-related protein complex 1, mu 1 subunit
CF792121.1_977	GYLTL1B	120071	5.10230445319824e-44	0.583844959778086	1	glycosyltransferase-like 1B
CB285911.1_468	TBC1D8	11138	2.66903803191852e-16	0.584277645070294	1	TBC1 domain family, member 8 (with GRAM domain)
AJ663842.1_352	MPST	4357	9.89006765178249e-37	0.584325766050973	1	mercaptopyruvate sulfurtransferase
BQ601960.1_4176	THBS1	7057	3.94605311316439e-07	0.584462053474442	1	thrombospondin 1
BQ604216.1_1385	SHISA5	51246	3.53396208726044e-46	0.584516933109225	1	Protein shisa-5
CD572780.1_952	C11ORF84	144097	7.5169914125026e-46	0.584714731732068	1	Uncharacterized protein C11orf84 homolog
CA780289.1_2077	AIFM1	9131	1.43780563217447e-54	0.584893289044574	1	apoptosis-inducing factor, mitochondrion-associated, 1
BM484147.1_1572	SLC39A3	29985	6.76408930992415e-51	0.585169427594583	1	Zinc transporter ZIP3
BM658573.1_5173	SCD	6319	2.48362893640987e-06	0.58553039055689	1	stearoyl-CoA desaturase (delta-9-desaturase)
AJ647067.1_312	ATP5A1	498	1.73946291474208e-39	0.585546811483765	3	ATP synthase subunit alpha, mitochondrial Precursor
CA778946.1_1206	WFS1	7466	1.06873018199097e-41	0.58556284665084	1	Wolframin
CB480212.1_1359	FSCN1	6624	2.03850221964587e-22	0.58655006907642	1	fascin homolog 1, actin-bundling protein
AW785780.1_821	MFSD4	148808	5.40011904583509e-17	0.586556040708072	1	major facilitator superfamily domain containing 4
CF180178.1_1786	DDX56	54606	4.59972872420232e-54	0.586981387706018	1	DEAD (Asp-Glu-Ala-Asp) box polypeptide 56
BQ599149.1_1480	ACTB	60	1.80818409651754e-31	0.587235711740654	5	actin, beta
BX665915.1_1508	selo	83642	7.78478532379941e-59	0.587488605168628	1	Selenoprotein O (SelO)
BF443638.1_319	NTF4	4909	4.66943355641553e-28	0.587506541174251	1	neurotrophin 5 Gene
CF791329.1_1201	ESF1	51575	3.51533339342442e-28	0.587572166770704	1	ESF1 homolog
BQ602305.1_1383	FAM84B	157638	5.59688727842426e-19	0.587636065180206	1	family with sequence similarity 84, member B (FAM84B), mRNA
CF363687.1_621	PPP1R14B	26472	1.56348442648684e-33	0.587977573855955	1	protein phosphatase 1, regulatory (inhibitor) subunit 14B
CF794765.1_279	VASH1	22846	2.24539695843479e-23	0.588279278825702	1	vasohibin 1 (VASH1), mRNA
CA779566.1_1132	CNN1	1264	1.70662839832333e-22	0.588874440651902	2	calponin 1, basic, smooth muscle
BM499259.1_1071	ANXA2	302	1.23512425197969e-22	0.588901203334164	2	annexin A2
CF367486.1_1320	DPP3	10072	1.95693104545776e-34	0.588956399241484	1	Bardet-Biedl syndrome 1
CF792240.1_1765	NFYC	4802	3.72129323170029e-31	0.589002769034769	1	Nuclear transcription factor Y subunit gamma
BM658590.1_281	MT-ND6	4541	4.49712817844549e-16	0.589239411609801	2	NADH dehydrogenase subunit 6 / Entrez_ID
CF792882.1_163	GAB2	9846	3.07552623395013e-24	0.589846687604317	1	GRB2-associated-binding protein 2
CD572557.1_992	SUPT4H1	6827	1.03691148064054e-26	0.589861690785029	1	Transcription elongation factor SPT4
BM190482.1_1546	C9ORF114	51490	5.81799305890083e-42	0.589900085022934	1	Uncharacterized protein C9orf114
CB286077.1_1314	RRAD	6236	6.56546949686644e-10	0.589942971678001	1	Ras-related associated with diabetes
BM484776.1_3648	MGLL	11343	1.76950351988363e-43	0.590938313444977	1	Monoglyceride lipase
CB473344.1_867	HLA-DQB1	3119	7.88209545105477e-24	0.591171666145459	2	SLA-DQ beta1 domain / Entrez_ID
BP164254.1_477	RALY	22913	2.49949792409332e-58	0.591777972441718	3	RNA-binding protein Raly
BM190147.1_927	ENHO	375704	5.06167926127188e-10	0.592531997175888	1	energy homeostasis associated (ENHO), mRNA
CN164123.1_2020	C13ORF33	84935	1.18953142308023e-16	0.593888185652708	1	Uncharacterized protein C13orf33
BP141811.1_885	ID1	3397	4.8171931576879e-23	0.594188398314778	1	inhibitor of DNA binding 1, dominant negative helix-loop-helix protein
CF177614.1_1015	ICAM2	3384	4.13173593052765e-42	0.594577611863578	1	intercellular adhesion molecule 2
BM484485.1_1441	AP1B1	162	1.25182254317393e-56	0.595894367332632	1	adaptor-related protein complex 1, beta 1 subunit (AP1B1), mRNA
CF368271.1_1599	SULF1	23213	6.32032005609981e-30	0.596126307837122	1	sulfatase 1 (SULF1), mRNA
CF176127.1_1317	C20ORF27	54976	6.02589619506311e-46	0.596273572335818	1	UPF0687 protein C20orf27
CF364361.1_817	TGFBR2	7048	3.39663302646274e-42	0.5964903969333	1	TGF-beta receptor type-2
BM484187.1_2106	MLYCD	23417	1.00121842699262e-16	0.596503530096386	1	Malonyl-CoA decarboxylase, mitochondrial
BM484011.1_1361	SH3KBP1	30011	7.53069396878973e-10	0.596529080635807	1	SH3-domain kinase binding protein 1
CK452250.1_1286	DHDDS	79947	6.5368526304425e-37	0.59718330968919	1	dehydrodolichyl diphosphate synthase (DHDDS), transcript variant 2, mRNA
BX926353.1_686	FCGR2B	2213	1.38006809744454e-14	0.597610393047859	2	Fc fragment of IgG, low affinity IIb, receptor (CD32) (FCGR2B), mRNA
BX673512.1_1224	RAB20	55647	1.27025091956931e-12	0.59852538678961	1	Ras-related protein Rab-20
CB470982.1_790	LYPLA2	11313	2.67229227747613e-18	0.599783858804724	1	Acyl-protein thioesterase 2
CF363747.1_552	COL6A3	1293	2.49591131924056e-20	0.600139390304408	3	collagen, type VI, alpha 3
AU296058.1_1183	b3gnt1	11041	5.41649042978678e-42	0.600213639413399	1	N-acetyllactosaminide beta-1,3-N-acetylglucosaminyltransferase (EC 2.4.1.149)(Poly-N-acetyllactosamine extension enzyme)(I-beta-1,3-N-acetylglucosaminyltransferase)(iGnT)(UDP-GlcNAc:betaGal beta-1,3-N-acetylglucosaminyltransferase 1)
CB287791.1_1840	IRF5	3663	9.26924734567934e-20	0.600246001164776	1	Interferon regulatory factor 5
CF361704.1_363	ZYX	7791	1.8471745916466e-38	0.60044482197323	1	zyxin
PMUS1-021A_345	KBTBD5	131377	6.5408707858642e-30	0.60065177474405	1	kelch repeat and BTB (POZ) domain containing 5
CK465921.1_712	SPTB	6710	1.72903038729615e-20	0.600773779758157	1	Spectrin beta chain, erythrocyte
BQ599008.1_277	NDUFA8	4702	7.05908631303228e-37	0.600792950701975	2	NADH dehydrogenase (ubiquinone) 1 alpha subcomplex, 8, 19kDa
BP159176.1_1276	NRP2	8828	4.90329478116961e-26	0.600992358983629	2	neuropilin 2 (NRP2), transcript variant 1, mRNA
BP461824.1_737	ZNF576	79177	5.78906594595657e-18	0.601368588004304	1	Zinc finger protein 576
BM658760.1_1193	TBC1D9	23158	0.000214408215882441	0.601747300952905	1	TBC1 domain family, member 9 (with GRAM domain) / Entrez_ID
CF363169.1_1026	GOLM1	51280	2.01722413483927e-22	0.602324870369907	1	golgi membrane protein 1
BQ601235.1_1354	HAPLN4	404037	1.35550697368001e-23	0.602335946336762	1	similar to KIAA1926 protein (LOC468776), mRNA
CF359044.1_714	SMYD1	150572	3.04609056697308e-22	0.602565630871786	2	SET and MYND domain-containing protein 1
CB478173.1_1094	ARHGDIB	397	2.33204352965331e-40	0.602736499410873	1	Rho GDP dissociation inhibitor (GDI) beta
BP157285.1_1845	C8ORF30A	51236	1.58234558549695e-46	0.60341473320572	1	Brain protein 16
CA779355.1_1243	PTPRJ	5795	2.42330593686122e-29	0.603461012328536	1	Receptor-type tyrosine-protein phosphatase eta
CF177156.1_1592	IGSF8	93185	3.41102730802843e-46	0.60377151616821	1	immunoglobulin superfamily, member 8
BP149860.1_1692	SH3BP2	6452	1.06261444258766e-14	0.603845733039787	1	misc_RNA (LOC617344), miscRNA.
BQ598685.1_1610	GLIPR2	152007	7.31580616723362e-25	0.604404849740593	1	Golgi-associated plant pathogenesis-related protein 1
BX671944.1_2633	GDF9	2661	6.11283703382635e-25	0.604404922198539	1	growth differentiation factor 9
BM483867.1_1312	GPR153	387509	9.9858914787223e-23	0.604410281828407	1	similar to Probable G-protein coupled receptor 153 (G-protein coupled receptor PGR1) (GPR153), mRNA
DN100789.1_598	PPM1N	147699	4.28644474869186e-41	0.604462068703634	1	Probable protein phosphatase 1B-like
BP167841.1_154	MAP7	9053	2.50668487653021e-14	0.604512912471434	1	microtubule-associated protein 7
CF364186.1_26	GSN	2934	1.51369868106252e-25	0.604796307974453	1	Gelsolin (Fragment)
BQ599992.1_850	SNRPD1	6632	1.04548090827634e-56	0.604839802006194	1	Small nuclear ribonucleoprotein Sm D1
CK455518.1_254	GLRX5	51218	3.33743198293477e-18	0.605361107535417	2	Glutaredoxin-related protein 5, mitochondrial
BQ598138.1_2069	CNN3	1266	4.21806186971985e-42	0.605694722006192	1	calponin 3, acidic
CB470972.1_1222	GBA	2629	3.98732240277912e-49	0.60573013678392	2	glucosidase, beta, acid
DN111492.1_452	GAMT	2593	2.22129804564146e-53	0.605841631416215	1	Guanidinoacetate N-methyltransferase
BQ598029.1_1106	APOE	348	8.94228871591802e-12	0.606048259337249	1	apolipoprotein E
BM190494.1_1477	MARCKSL1	65108	2.12081631144437e-24	0.606212453547807	1	MARCKS-like 1
CA779460.1_1088	SLPI	6590	0.000147602163388478	0.606715236856625	1	Antileukoproteinase Precursor
BI336814.1_190	MT-CO1	4512	2.24993951287332e-23	0.607208452420528	7	cytochrome c oxidase subunit I / Entrez_ID
CK466337.1_1714	NPR1	4881	8.45763325182288e-43	0.607514476200075	1	Atrial natriuretic peptide receptor 1
BM484396.1_1141	CYC1	1537	7.78951544800997e-39	0.60780857934317	1	cytochrome c-1
CB473098.1_1750	CRTAP	10491	2.92428898841008e-32	0.608307664434762	1	Cartilage-associated protein
M29506.1.s_1197	HSPA4	3308	0.00381555292027983	0.608319813981302	1	heat shock protein 70
CF181241.1_1612	SIAH2	6478	2.39145990476338e-14	0.60839562555444	1	E3 ubiquitin-protein ligase SIAH2
CF359372.1_1533	COX10	1352	4.37370171784472e-30	0.608775463793462	1	Protoheme IX farnesyltransferase, mitochondrial
BX672289.1_1438	ORAI3	93129	2.11989641597044e-26	0.608823377819307	1	Protein orai-3
BP451010.1_93	PCOLCE	5118	3.13916847167137e-16	0.608967642330125	2	procollagen C-endopeptidase enhancer
CK458158.1_808	SRGN	5552	4.21695844481108e-17	0.609150863131473	1	Serglycin
BP145298.1_1231	MMACHC	25974	7.35154184903316e-29	0.609419314698234	1	Methylmalonic aciduria and homocystinuria type C protein homolog
BX671222.1_533	DYNC2LI1	51626	7.4815660052223e-12	0.609762119692406	1	dynein, cytoplasmic 2, light intermediate chain 1
CK461585.1_616	MAP7D1	55700	6.85105760782781e-27	0.609776132982194	1	MAP7 domain containing 1
BQ604048.1_1053	RHOG	391	1.02798008037255e-39	0.609880135039339	1	Rho-related GTP-binding protein RhoG
CK465102.1_993	DCHS1	8642	2.06484614827676e-37	0.609966372522476	1	dachsous 1 (Drosophila) (DCHS1), mRNA
CF791268.1_1136	MRPL2	51069	1.96113986031895e-57	0.6101310550998	1	mitochondrial ribosomal protein L2
CF791029.1_776	CCNF	899	1.65089789387467e-24	0.610150067273093	1	G2/mitotic-specific cyclin-F
BM481960.1_2408	MX1	4599	3.33182926467477e-05	0.61045862832378	1	Interferon-induced GTP-binding protein Mx1 (Myxovirus resistance protein 1)
CA780537.1_798	MFNG	4242	1.91929838404196e-20	0.610876967849394	1	MFNG O-fucosylpeptide 3-beta-N-acetylglucosaminyltransferase (MFNG), mRNA
BM484713.1_1600	ANGPTL4	51129	1.69156744594024e-09	0.610940401160855	2	angiopoietin-like 4
AJ660568.1_145	SLC25A6	293	5.73312757084509e-08	0.611008827606976	2	ADP/ATP translocase 3
CF175199.1_2643	SPTAN1	6709	2.64348299576387e-18	0.611170621755244	2	spectrin, alpha, non-erythrocytic 1 (alpha-fodrin)
BM481903.1_2849	CSK	1445	1.70543854721332e-45	0.611183329210222	1	c-src tyrosine kinase
BP142313.1_2034	CD34	947	1.29626787213335e-19	0.611233385403354	1	CD34 molecule
BQ604906.1_1397	SLC25A39	51629	1.13798170682365e-33	0.611266392535454	1	Solute carrier family 25 member 39
CB469228.1_1806	ACADS	35	5.17652941092489e-46	0.611329265640114	1	acyl-Coenzyme A dehydrogenase, C-2 to C-3 short chain
BM189957.1_1290	TWF2	11344	1.15587346273518e-31	0.61143766940581	1	twinfilin, actin-binding protein, homolog 2 (Drosophila)
BI467879.1_140	C12ORF5	57103	2.112779238665e-10	0.611506496528226	1	Probable fructose-2,6-bisphosphatase TIGAR
BM481912.1_1514	CHST14	113189	2.15964346609868e-46	0.611717772722877	1	Carbohydrate sulfotransferase 14
CF364751.1_1272	HOXD9	3235	5.93349601546627e-40	0.611720492578761	1	Homeobox protein Hox-D9
BQ603984.1_432	RPS19BP1	91582	3.58971057610683e-34	0.611749750956757	2	ribosomal protein S19 binding protein 1
CB287507.1_1993	CALR	811	2.91289778472515e-71	0.612300455414359	2	calreticulin
BQ599904.1_443	TNNI3	7137	8.6400878030879e-14	0.612813061758827	1	troponin I type 3 (cardiac)
AJ679477.1_1179	ASAP1	50807	1.22580163150939e-10	0.6130708340535	1	Pregnancy-associated glycoprotein 2
BF444692.1_54	TMEM204	79652	9.44629410302868e-31	0.613146369316638	2	transmembrane protein 204
BQ597831.1_1561	LANCL2	55915	4.02047854280952e-59	0.613351697180897	2	LanC-like protein 2
BM484348.1_1728	PI4K2A	55361	1.61439100169095e-48	0.61353431881277	2	phosphatidylinositol 4-kinase type 2 alpha
CJ034332.1_331	SLC25A6	293	2.44830186714565e-39	0.613545419837809	2	ADP/ATP translocase 3
CF794193.1_694	MRM1	79922	1.02175634268848e-30	0.613606348919055	1	mitochondrial rRNA methyltransferase 1 homolog (S. cerevisiae)
BM484590.1_1668	YWHAH	7533	2.99503970603713e-23	0.61366216475164	2	14-3-3 protein eta (Protein kinase C inhibitor protein 1)(KCIP-1)
CF364640.1_407	BCL7C	9274	5.01244060907927e-51	0.613694674638031	2	microRNA 762
CB474879.1_1334	TMEM115	11070	1.38555545839817e-60	0.614152889957463	1	Transmembrane protein 115
CB478095.1_1392	FCGR2B	2213	6.24547018669606e-14	0.614177233010514	2	Fc fragment of IgG, low affinity IIb, receptor for (CD32)
BP144204.1_1206	S1PR2	9294	4.38993898306092e-16	0.614447833303191	1	Sphingosine 1-phosphate receptor 2
CB473645.1_3844	MSN	4478	7.79628359279799e-53	0.614508204860462	1	Moesin (Membrane-organizing extension spike protein)
CK452444.1_493	SECTM1	6398	8.69811919309639e-27	0.61457525005078	1	Secreted and transmembrane protein 1
BX672700.1_736	CAV3	859	7.01436505385706e-44	0.614685550631425	1	Caveolin-3
CA780566.1_1517	UCP2	7351	7.17117992686403e-22	0.615409610281274	1	uncoupling protein 2 (mitochondrial, proton carrier)
CF366362.1_1469	DERL1	79139	6.3357219934402e-59	0.615428508397924	1	Der1-like domain family, member 1
BX665227.1_2041	MCM2	4171	9.62432008159146e-15	0.615812050686239	1	DNA replication licensing factor MCM2
BQ601281.1_1504	ILK	3611	1.50398629245481e-53	0.616041191890968	1	Integrin-linked protein kinase
CB288132.1_2722	GPR177	79971	4.48989249345374e-33	0.616657413495419	1	Protein wntless homolog
BX664911.1_1397	SPINK13	153218	1.24426467574779e-10	0.616723298705997	1	Serine protease inhibitor Kazal-type 5-like 3
BM484771.1_541	FAM98C	147965	1.07648676750606e-41	0.616787168992495	1	family with sequence similarity 98, member C
BM484432.1_1519	UBTD1	80019	1.15380656802465e-29	0.61722184005855	2	Ubiquitin domain-containing protein 1
BX667302.1_1020	MSX1	4487	2.2564254715844e-30	0.617373821276094	1	msh homeobox 1
PMUS1-019C_251	ACTA1	58	1.19796469984148e-45	0.617396781555382	2	actin, alpha 1, skeletal muscle
BX923950.1_605	CDT1	81620	5.74621942548779e-26	0.617409735577922	1	DNA replication factor Cdt1
CA780401.1_1579	CABC1	56997	3.11207893857209e-28	0.617459503330742	2	chaperone, ABC1 activity of bc1 complex homolog (S. pombe)
BP445516.1_1705	SGSH	6448	2.24178501633189e-24	0.617509828941489	2	N-sulphoglucosamine sulphohydrolase
CA778751.1_1286	CDK16	5127	1.6630199138969e-57	0.617536827761273	1	cyclin-dependent kinase 16
BI343138.1_208	IFNAR2	3455	2.72593521742933e-21	0.617662837106533	1	Interferon alpha/beta receptor 2
BM659871.1_1470	CHST15	51363	5.2541477945551e-20	0.617672275085534	1	Carbohydrate sulfotransferase 15
CB287568.1_991	ARHGDIA	396	2.17791893151146e-55	0.617734749901671	2	Rho GDP-dissociation inhibitor 1 (Rho GDI 1)(Rho-GDI alpha)
BQ599091.1_842	C6ORF115	58527	1.01071904185145e-09	0.617877223356368	1	UPF0727 protein C6orf115
BP142095.1_753	TUBA1C	84790	1.74776635298889e-31	0.618284884559765	2	tubulin, alpha 1c
CN164518.1_417	BCAM	4059	1.70752726819568e-25	0.618388045692419	1	Basal cell adhesion molecule
BM484497.1_1477	PADI2	11240	2.13904329862616e-09	0.618512644966692	1	peptidyl arginine deiminase, type II
BG835087.1_271	TIMM50	92609	2.11452362495821e-48	0.618585058565526	2	Mitochondrial import inner membrane translocase subunit TIM50 Precursor
BX924091.1_1278	SPHK1	8877	1.77009270873841e-15	0.618741821980674	1	Sphingosine kinase 1
CJ013867.1_771	ST6GALNAC2	10610	2.46500064791253e-21	0.618885134272802	1	ST6 (alpha-N-acetyl-neuraminyl-2,3-beta-galactosyl-1,3)-N-acetylgalactosaminide alpha-2,6-sialyltransferase 2
BM484054.1_1295	EDC4	23644	5.04246288678492e-38	0.618944570699614	1	enhancer of mRNA decapping 4
CF181520.1_1470	KDM6B	23135	1.47231616181538e-05	0.619082439799229	1	lysine (K)-specific demethylase 6B
BM190555.1_729	UNC45B	146862	9.62036939641899e-29	0.619377874354252	1	Protein unc-45 homolog B
BX924040.1_672	MRPL52	122704	3.65572390310633e-44	0.619625666988886	1	mitochondrial ribosomal protein L52
BM484421.1_2139	SUPT6H	6830	9.91214340100714e-20	0.619752451862374	1	suppressor of Ty 6 homolog (S. cerevisiae)
BQ598704.1_1321	CDK2AP2	10263	1.5323213739539e-54	0.620323813029712	1	cyclin-dependent kinase 2 associated protein 2
BQ604474.1_373	DDX49	54555	5.124895938622e-46	0.620690089446261	1	DEAD (Asp-Glu-Ala-Asp) box polypeptide 49
BX666750.1_1535	C18ORF22	79863	1.42717383692444e-25	0.620706283194621	1	Putative ribosome-binding factor A, mitochondrial
BP462108.1_1177	CYHR1	50626	2.50044064957399e-49	0.620876065004436	1	Cysteine and histidine-rich protein 1
BM659129.1_4559	C3	718	0.000117637067211585	0.620958752163649	1	complement component 3
BP145975.1_1621	FADS3	3995	9.63321376831063e-28	0.620994301916401	1	fatty acid desaturase 3
BM190546.1_415	GLRX5	51218	4.65144701944577e-24	0.621077701844708	2	glutaredoxin 5
BM190065.1_1064	HSPB7	27129	1.58259031966949e-11	0.621253060417701	1	Heat shock protein beta-7
BX668990.1_920	OCEL1	79629	2.29254998013987e-55	0.621367071245957	1	occludin/ELL domain containing 1
CF793252.1_1093	RAB34	83871	4.53875149834825e-34	0.621469389353572	1	RAB34, member RAS oncogene family
CA779513.1_53	RPL30	6156	2.38232380718733e-31	0.621503114608538	1	60S ribosomal protein L30
CA513593.1_1750	MLEC	9761	1.51560464757199e-23	0.621789225730149	1	malectin (MLEC), mRNA
AU296409.1_1985	GFOD2	81577	3.20682491843996e-43	0.622115784499429	1	Glucose-fructose oxidoreductase domain-containing protein 2
BM484799.1_868	MBOAT7	79143	6.92728358523076e-45	0.622349183395293	2	Lysophospholipid acyltransferase 7
BM484713.1_1851	ANGPTL4	51129	2.5705058403807e-09	0.622461270263849	2	angiopoietin-like 4
BQ604548.1_564	GNB2	2783	9.80144420223841e-50	0.622482541947906	1	guanine nucleotide binding protein (G protein), beta polypeptide 2
AJ275265.1_850	VAMP8	8673	2.63788057908699e-38	0.622548131956528	1	vesicle-associated membrane protein 8 (endobrevin)
BF079103.1_1171	NOL9	79707	0.000664508872795221	0.623276220488649	1	Nucleolar protein 9
CB475709.1_809	TMEM135	65084	5.27046464555539e-18	0.623417440564126	2	Transmembrane protein 135
BP150489.1_310	AVPI1	60370	9.35898275523847e-36	0.623491115157351	1	Arginine vasopressin-induced protein 1
PPLA2-035D_106	STX11	8676	2.04579947981697e-12	0.623517359836061	1	Syntaxin-11
BQ598893.1_2176	SDHA	6389	5.87578325846827e-47	0.623755076019803	1	Succinate dehydrogenase [ubiquinone] flavoprotein subunit, mitochondrial
BE031997.1_241	FBXL14	144699	4.03984823636959e-29	0.623791727121214	1	F-box and leucine-rich repeat protein 14 (FBXL14), mRNA
BF443970.1_532	NOL12	79159	1.43840987607932e-23	0.623967170467371	1	nucleolar protein 12
CF366598.1_2052	TGFB1	7040	1.10104032118212e-31	0.624264198950883	1	Transforming growth factor beta-1
PPLA2-024B_522	MLLT11	10962	3.17200993599134e-18	0.62435886443327	1	Protein AF1q
BP144750.1_550	ATF3	467	0.0260650832900751	0.624639066995016	1	activating transcription factor 3
CB469239.1_1387	IKBKG	8517	3.07579609685691e-30	0.625198914008883	1	NF-kappa-B essential modulator
CF179132.1_1166	CCND2	894	9.87439485965203e-20	0.625255847157362	1	cyclin D2
BM190367.1_552	MRC2	9902	1.10185132416179e-35	0.625395000539337	1	similar to mannose receptor, C type 2 (MRC2), mRNA
CB472903.1_2028	VPS26B	112936	1.76841114906792e-28	0.62553080863203	2	vacuolar protein sorting 26 homolog B (S. pombe)
CF363614.1_1069	HPS6	79803	2.40063957230554e-21	0.625575726821289	1	Hermansky-Pudlak syndrome 6
CF792425.1_3121	JUP	3728	3.66229558499282e-40	0.6256589680975	1	junction plakoglobin
CN069904.1_307	DIDO1	11083	3.42442796038158e-28	0.62599191005325	1	Death-inducer obliterator 1
CD572450.1_242	FXYD6	53826	9.6442533555151e-26	0.626064986311323	2	similar to FXYD domain-containing ion transport regulator 6 (LOC610831), mRNA
BX921705.1_677	KDELC2	143888	8.72608554700559e-23	0.626345328357149	1	KDEL (Lys-Asp-Glu-Leu) containing 2
CF791585.1_532	CLEC14A	161198	1.36210815077116e-24	0.626727047462572	1	C-type lectin domain family 14, member A
BP437959.1_1197	PARM1	25849	6.6317280365865e-22	0.626763019705115	1	prostate androgen-regulated mucin-like protein 1
BP149790.1_1772	R3HDM2	22864	4.35113333141981e-06	0.626832489662293	1	R3H domain containing 2
BX919416.1_1177	AK3	50808	2.53143994878871e-13	0.627619279749595	1	adenylate kinase 3-like 2 (pseudogene)
BP147696.1_640	PLA2G7	7941	9.92782435998769e-14	0.627639987543086	2	phospholipase A2, group VII (platelet-activating factor acetylhydrolase, plasma)
CB287051.1_1192	C20ORF4	25980	5.98676938309455e-52	0.627799527554368	1	Uncharacterized protein C20orf4 homolog
BM190386.1_1097	MVD	4597	2.69457668583642e-39	0.627931944000205	1	Diphosphomevalonate decarboxylase
AF218917.1_323	IGFALS	3483	4.72394167710022e-11	0.628021261125036	1	insulin-like growth factor binding protein, acid labile subunit
CA779917.1_15	HSPB1	3315	1.19347327592771e-08	0.628210240418708	1	heat shock 27kDa protein 1
BX671650.1_258	YDJC	150223	1.20642453899423e-44	0.628280590761365	2	YdjC homolog (bacterial)
BP165136.1_1168	PAK1	5058	2.62927783154599e-06	0.6285851847687	1	p21 protein (Cdc42/Rac)-activated kinase 1
BX915933.1_481	HRC	3270	6.05902084995147e-37	0.628748199963151	1	histidine rich calcium binding protein
BX666795.1_3146	SLCO3A1	28232	1.21329896724124e-19	0.629015756816622	2	solute carrier organic anion transporter family, member 3A1
CB470053.1_1755	TXNRD2	10587	3.69548833758974e-39	0.629362864554103	1	thioredoxin reductase 2
BP140890.1_1139	RAB13	5872	4.12193123908138e-32	0.629580200365362	2	RAB13, member RAS oncogene family
BQ605084.1_1076	IFI35	3430	1.49595897813604e-29	0.629689500449814	1	Interferon-induced 35 kDa protein
BQ601659.1_584	ELOVL5	60481	5.01087607216481e-21	0.62983917707734	1	Elongation of very long chain fatty acids protein 5
CF361072.1_1546	FAM57A	79850	3.14309651841752e-24	0.630454198679301	1	Protein FAM57A
AW437066.1_183	VWA5B2	90113	1.8606471357881e-12	0.63046458236188	1	von Willebrand factor A domain containing 5B2
AU296363.1_1105	ZNRF1	84937	1.62623438711445e-43	0.630590529931153	1	zinc and ring finger 1
AJ662430.1_286	PLEKHG6	55200	4.1037142531567e-08	0.630871429611628	1	pleckstrin homology domain containing, family G (with RhoGef domain) member 6
CF178202.1_770	CTRB2	440387	6.93753252099457e-33	0.630882517952001	1	Chymotrypsinogen B2
CA780580.1_2196	NUCB1	4924	9.53658262999761e-53	0.631163311186205	1	Nucleobindin-1
BM484932.1_684	LMNA	4000	7.65958811747133e-21	0.631336176751981	1	lamin A/C
CB476403.1_1882	PLOD1	5351	5.39931521511707e-33	0.631431027019085	1	procollagen-lysine 1, 2-oxoglutarate 5-dioxygenase 1
BX672076.1_2221	CKAP4	10970	8.54692096691895e-26	0.631541299274999	1	cytoskeleton-associated protein 4, transcript variant 2 (CKAP4), mRNA
CF787472.1_1168	ABHD6	57406	5.08303138055261e-18	0.631736313943091	1	Monoacylglycerol lipase ABHD6
BX675081.1_481	C11ORF59	55004	0.000842298321181795	0.632128060339451	1	RhoA activator C11orf59 homolog
BM190142.1_1256	CNDP2	55748	3.79549744145542e-52	0.632173164934812	1	CNDP dipeptidase 2 (metallopeptidase M20 family)
BP154757.1_564	IDS	3423	1.62512509675858e-43	0.632268714479018	1	iduronate 2-sulfatase
CA779845.1_968	CCS	9973	9.4311176608734e-23	0.632312920825669	3	Copper chaperone for superoxide dismutase
DN107526.1_324	ATP5D	513	1.33269844919109e-29	0.632315893703153	1	ATP synthase subunit delta, mitochondrial
BM658514.1_2339	COL4A1	1282	2.24671563916814e-29	0.632362087180162	2	Collagen alpha-1(IV) chain
BX674278.1_1141	VAT1L	57687	1.60856517461485e-07	0.632699774344461	1	vesicle amine transport protein 1 homolog (T. californica)-like
BM484947.1_1361	CNPY3	10695	4.22009483514778e-41	0.632742287528451	1	canopy 3 homolog (zebrafish)
CA779662.1_884	CRABP2	1382	7.19795678735616e-09	0.633205804115643	1	cellular retinoic acid binding protein 2
BQ603679.1_1802	HYOU1	10525	1.45906659678302e-50	0.633487812517203	1	Pongo abelii hypoxia up-regulated 1 (HYOU1), mRNA
BM482088.1_1036	HLA-DOA	3111	1.70884892350574e-12	0.633765218314924	1	HLA class II histocompatibility antigen, DO alpha chain Precursor (MHC class II antigen DOA)(MHC DZ alpha)(MHC DN-alpha)
CF361174.1_733	LETM1	3954	3.31654642618649e-25	0.633781248334222	2	leucine zipper-EF-hand containing transmembrane protein 1
AJ651063.1_319	SPARC	6678	1.05236200321118e-13	0.633978965529358	2	secreted acidic cysteine rich glycoprotein Gene
BG610179.1_345	DGKQ	1609	1.34458856986237e-05	0.633996603400933	1	Diacylglycerol kinase theta
BP455684.1_355	RHBDF2	79651	9.05833698312156e-09	0.6344159036256	1	rhomboid 5 homolog 2 (Drosophila)
BM484856.1_2362	MMP2	4313	3.13100297606047e-21	0.634529372493839	2	matrix metallopeptidase 2 (gelatinase A, 72kDa gelatinase, 72kDa type IV collagenase)
BP434440.1_2297	ICAM1	3383	1.09906327095675e-14	0.634540138790908	1	intercellular adhesion molecule 1
scan0006d._374	RPL13	6137	2.9319194895659e-37	0.634656753818491	1	ribosomal protein L13 (RPL13), mRNA
CB285844.1_1564	CORO1A	11151	1.70679885326068e-12	0.63473226994495	1	Coronin-1A (Coronin-like protein p57)(Coronin-like protein A)(Clipin-A)(Tryptophan aspartate-containing coat protein)(TACO)
BM190568.1_3435	DSE	29940	7.98679414275228e-20	0.63475898809515	1	Dermatan-sulfate epimerase
BQ597763.1_1783	CAP1	10487	5.1448970874743e-42	0.63493370996013	2	CAP, adenylate cyclase-associated protein 1 (yeast)
CF790584.1_1171	PPP1R10	5514	1.80215116519184e-18	0.635003697094475	1	Serine/threonine-protein phosphatase 1 regulatory subunit 10
CF178014.1_729	CCDC85B	11007	1.19909292602226e-41	0.635053354469952	1	Coiled-coil domain-containing protein 85B
BM484400.1_3472	OTUD5	55593	9.37333933223819e-70	0.635128865085302	1	OTU domain-containing protein 5
BM481967.1_368	DNMBP	23268	1.76227863020887e-25	0.635620395431922	1	dynamin binding protein
CF362105.1_2316	RDH13	112724	6.56545579546839e-36	0.63564351939376	1	Retinol dehydrogenase 13
CA780568.1_1242	APLNR	187	5.17332151316346e-13	0.635805324506509	1	apelin receptor (APLNR), mRNA
BQ604191.1_2532	SEC61A1	29927	1.84847289831867e-19	0.636120394020526	1	Sec61 alpha 1 subunit (S. cerevisiae)
BQ598173.1_2578	ENG	2022	2.44196620415975e-19	0.636253801322708	2	endoglin
CF361593.1_2352	MCM5	4174	8.10920920431898e-19	0.63626443033456	1	DNA replication licensing factor MCM5
BM484223.1_1344	TPRG1L	127262	2.1104502285469e-53	0.63636555202676	1	Tumor protein p63-regulated gene 1-like protein
CA779566.1_1384	CNN1	1264	3.60832711815503e-19	0.63664515247449	2	calponin 1, basic, smooth muscle
CA779057.1_1739	PFKP	5214	2.24524674974181e-34	0.636743959766518	2	6-phosphofructokinase type C
CF175439.1_1244	GRAMD1A	57655	7.29810033222994e-38	0.636757688208936	1	GRAM domain containing 1A Gene
AU296055.1_1640	SAMM50	25813	6.5364193645111e-44	0.636948886457456	1	Sorting and assembly machinery component 50 homolog
CF181663.1_1137	UBE2Z	65264	2.24326600965761e-50	0.636961937165244	1	LOC100138178 protein Fragment
CF794040.1_1637	GPATCH3	63906	5.41894386276464e-41	0.637128397937933	1	G patch domain containing 3
AB031958.1_438	CDKN1B	1027	1.30084393059392e-09	0.63714723754753	1	Cyclin-dependent kinase inhibitor 1B
BM481993.1_2895	CD97	976	6.06820766058892e-32	0.637167602904726	1	CD97 molecule
CF179293.1_1037	IL17D	53342	2.91317589500222e-33	0.637192781058417	1	Interleukin-17D
CF364640.1_795	BCL7C	9274	1.83527190604857e-69	0.63771094697154	2	microRNA 762
F23061.1.s_779	CD81	975	5.08088037732591e-44	0.638073672705252	1	CD81 molecule
BM484516.1_2124	WBSCR16	81554	1.0744206952962e-59	0.638146574370433	1	Williams-Beuren syndrome chromosomal region 16 protein
BX667093.1_271	ISOC2	79763	2.842998454438e-40	0.638208200359798	1	Isochorismatase domain-containing protein 2, mitochondrial
CB472608.1_1403	SDS	10993	1.92809359151584e-06	0.638234796206953	1	serine dehydratase
CF176323.1_487	SMTNL2	342527	5.75632548599811e-14	0.638561301203696	1	smoothelin-like 2
BP449506.1_1917	MON1A	84315	2.13189382151028e-36	0.638664937670804	1	Vacuolar fusion protein MON1 homolog A
BW956616.1_399	TMEM43	79188	1.3537576604438e-28	0.638742167115738	1	Transmembrane protein 43
BQ597831.1_1425	LANCL2	55915	3.49716798486361e-48	0.639013555726419	2	LanC-like protein 2
BM484628.1_1908	HSPG2	3339	9.6698546760215e-42	0.639264509778468	1	heparan sulfate proteoglycan 2 (HSPG2), mRNA
BX664790.1_846	RRAS	6237	8.53749027359749e-36	0.639368108444226	1	related RAS viral (r-ras) oncogene homolog
BP452919.1_1468	ORAI1	84876	2.10680524235584e-39	0.639509148058488	1	ORAI calcium release-activated calcium modulator 1
CA778850.1_998	BTBD6	90135	5.18170643892963e-40	0.640292726303966	2	BTB/POZ domain-containing protein 6
BQ598262.1_1658	PCSK6	5046	4.92391357322545e-25	0.64035692113874	1	Proprotein convertase subtilisin/kexin type 6
CB481811.1_1648	NOP2	4839	3.55407516358705e-48	0.640469264579143	1	NOP2 nucleolar protein homolog (yeast)
BX672215.1_649	IGF1	3479	2.82573749292644e-26	0.640738134861817	1	insulin-like growth factor 1 (somatomedin C)
CB482630.1_2053	CLN6	54982	1.03688328342875e-34	0.640845410563194	2	Ceroid-lipofuscinosis neuronal protein 6 homolog
AW308034.1_692	C3ORF54	389119	1.96983020502588e-45	0.640879344412704	1	chromosome 3 open reading frame 54
CB472903.1_1827	VPS26B	112936	1.07782649807982e-24	0.64101044756818	2	vacuolar protein sorting 26 homolog B (S. pombe)
AW360353.1_569	VKORC1	79001	1.28440377292508e-54	0.641014770951725	3	vitamin K epoxide reductase complex, subunit 1
CN165411.1_686	TBX15	6913	4.07123713894683e-28	0.641187098635317	1	T-box transcription factor TBX15
AU059295.1_133	ASB5	140458	4.78032324864536e-08	0.64144404715593	2	Ankyrin repeat and SOCS box protein 5
AJ683222.1_1047	PTK7	5754	1.14403331082831e-35	0.641810843113162	1	Tyrosine-protein kinase-like 7
CF795057.1_2066	NDC80	10403	4.78908193181781e-32	0.641898222151694	1	NDC80 homolog, kinetochore complex component (S. cerevisiae)
CA779809.1_399	HN1	51155	7.70703638170193e-38	0.642256307742429	1	hematological and neurological expressed 1
BP150529.1_1151	MRPL32	64983	2.17814677528474e-30	0.642292766111363	2	39S ribosomal protein L32, mitochondrial
CF361500.1_2380	FARSA	2193	9.42464322509078e-45	0.642349987554528	1	phenylalanyl-tRNA synthetase, alpha subunit
PPLA2-015D_211	PARVA	55742	1.2245966153273e-32	0.642375517072429	1	Alpha-parvin
BP152502.1_1098	RAB3IL1	5866	6.83858905590494e-26	0.642464054626048	1	Guanine nucleotide exchange factor for Rab-3A
CF362704.1_908	L3MBTL2	83746	0.00492853183799456	0.642604874085873	1	l(3)mbt-like 2 (Drosophila)
CK460151.1_1095	COL16A1	1307	2.45732460878737e-19	0.642682881069447	1	collagen, type XVI, alpha 1
AU296310.1_191	MCAM	4162	0.0004708485831019	0.642908164844845	1	melanoma cell adhesion molecule
F23151.1.s_2211	C1R	715	8.0490843371992e-16	0.643136139409901	2	complement component 1, r subcomponent
BP150878.1_2217	PRMT7	54496	9.56827964052804e-62	0.643248081488617	1	protein arginine methyltransferase 7
CB470008.1_1530	PHF11	51131	4.78605012403592e-22	0.643336794625131	1	PHD finger protein 11
AU296458.1_1032	ACY1	95	8.39109837745713e-23	0.643340139684879	2	aminoacylase 1
BM484617.1_361	PNPLA2	57104	5.84555495320502e-26	0.643386977056685	1	patatin-like phospholipase domain containing 2
BX665035.1_398	PPAP2A	8611	1.75835983767718e-24	0.643399338930633	2	phosphatidic acid phosphatase type 2A
CF180218.1_1372	PRELP	5549	2.73107667301618e-20	0.64349895522663	1	proline/arginine-rich end leucine-rich repeat protein (PRELP), transcript variant 2, mRNA
CB287779.1_805	NDUFS8	4728	1.05136582027168e-22	0.6439422207183	2	NADH dehydrogenase (ubiquinone) Fe-S protein 8, 23kDa (NADH-coenzyme Q reductase)
BQ603984.1_630	RPS19BP1	91582	2.60722087249637e-30	0.643978664822045	2	ribosomal protein S19 binding protein 1
BQ604323.1_1386	ELOVL1	64834	7.28326136698185e-39	0.644042834715301	2	elongation of very long chain fatty acids (FEN1/Elo2, SUR4/Elo3, yeast)-like 1
BM658671.1_1977	CLU	1191	6.25011801042394e-16	0.644406228173359	1	clusterin
BM484770.1_631	PEX16	9409	9.18176070451693e-51	0.644410485247719	1	peroxisomal biogenesis factor 16
CB469152.1_1359	ARPC1A	10552	9.2076789703038e-44	0.644847244127958	1	actin related protein 2/3 complex, subunit 1A Gene
CA778680.1_1304	TMEM82	388595	4.43632704873318e-12	0.644919420141054	1	Transmembrane protein 82
CB286173.1_2466	ANXA11	311	1.39509592799306e-46	0.644967581141588	3	Annexin A11
CB285815.1_935	ADRBK1	156	1.65533820924376e-06	0.645219621771006	1	Beta-adrenergic receptor kinase 1
AW784873.1_458	MMRN2	79812	6.4127923413994e-14	0.645713433239133	2	Multimerin-2
CB469046.1_1004	PI4K2A	55361	6.66195177578937e-30	0.645829678096099	2	phosphatidylinositol 4-kinase type 2 alpha
BM484520.1_940	C19ORF10	56005	7.15731407937088e-61	0.64583063067274	1	UPF0556 protein C19orf10 homolog
BP164599.1_523	HMGA1	3159	7.41752187451825e-06	0.64608044490157	1	high mobility group AT-hook 1
CF791991.1_531	MPV17L2	84769	3.25736585046607e-16	0.646527829298809	1	MPV17 mitochondrial membrane protein-like 2
BM659551.1_1836	PDIA3	2923	3.35055861874564e-47	0.647028457851219	2	protein disulfide isomerase family A, member 3
BQ602040.1_1003	RAP2A	5911	3.45347846279028e-34	0.647187894821825	1	RAP2A, member of RAS oncogene family (RAP2A), mRNA
BX673036.1_1132	NRK	203447	1.05744719128497e-08	0.647511546569901	1	Nik related kinase (NRK), mRNA
CF361727.1_2068	LEPREL4	10609	1.10017276780174e-34	0.64760637388001	2	Synaptonemal complex protein SC65 (Nucleolar autoantigen No55)
BM484914.1_1004	PIGQ	9091	2.79889624632938e-31	0.64767939552428	1	Phosphatidylinositol N-acetylglucosaminyltransferase subunit Q
BX670742.1_2119	SH3BP4	23677	5.17407664289063e-30	0.647796549461509	1	SH3-domain binding protein 4, transcript variant 1 (SH3BP4), mRNA
CK450395.1_1045	PLA2R1	22925	2.62164251452611e-10	0.647906570143212	1	Secretory phospholipase A2 receptor
CF367135.1_633	FAM81B	153643	3.37469845616102e-15	0.648388716330386	1	Protein FAM81B
BX665345.1_1220	SEMA6C	10500	1.86060452076267e-25	0.648426714523532	1	Semaphorin-6C
BM190214.1_3547	ADIPOR2	79602	1.88989660875012e-33	0.648571162849635	1	Adiponectin receptor protein 2
F23130.1.s_2273	BCL2L1	598	3.11124469242173e-40	0.648656693171544	2	BCL2-like 1
CF176275.1_1640	ITGB5	3693	1.85498164245711e-43	0.648742575053217	1	integrin, beta 5
CA780200.1_1082	TAP1	6890	1.92595679249249e-14	0.648794467369307	1	Antigen peptide transporter 1
CB471876.1_629	ATP6V1F	9296	9.48367352707282e-36	0.648928594970075	1	ATPase, H+ transporting, lysosomal V1 subunit F Gene
CA780093.1_822	TRIM11	81559	1.08559902424045e-43	0.64900015118085	1	tripartite motif-containing 11 (TRIM11), mRNA
CF790502.1_552	RBPMS	11030	3.85218493457804e-22	0.64915097039204	1	RNA binding protein with multiple splicing
BP142439.1_1880	PRPS2	5634	1.83584084985518e-19	0.649508282366505	1	Ribose-phosphate pyrophosphokinase 2
AJ275302.1_1454	FMNL3	91010	4.92090589493244e-34	0.649510493545012	1	Formin-like protein 3
BP157376.1_274	MLLT6	4302	1.90766616109157e-20	0.649985482790669	1	Protein AF-17
BX921484.1_150	PAPD7	11044	1.93243288325868e-35	0.650126794918733	1	PAP associated domain containing 7
BM190431.1_2689	CD164	8763	8.81768165384463e-25	0.650264925440758	1	CD164 molecule, sialomucin
CK465167.1_1041	LIX1L	128077	8.92092165066362e-24	0.650330701425375	1	Lix1 homolog (mouse)-like
BP161035.1_1130	RORC	6097	7.76193028434234e-08	0.650360494792221	2	RAR-related orphan receptor C
BP456116.1_990	NUDT4	11163	9.5678940989566e-30	0.650369746329543	2	nudix (nucleoside diphosphate linked moiety X)-type motif 4 pseudogene 1
BX673080.1_441	ADAMTSL4	54507	8.31954419327388e-25	0.650548372848231	1	misc_RNA (ADAMTSL4), miscRNA.
BQ602197.1_1878	ARSB	411	6.95282693602442e-31	0.650620120051131	1	arylsulfatase B (ARSB), mRNA
AJ682530.1_296	NDUFS8	4728	1.79351202907006e-42	0.650723767732818	2	NADH dehydrogenase [ubiquinone] iron-sulfur protein 8, mitochondrial
BM484390.1_1067	DBNL	28988	1.41287195929736e-33	0.6510736478936	2	Drebrin-like protein
CA780547.1_1240	KANK2	25959	1.60239215581315e-34	0.65111089221764	1	KN motif and ankyrin repeat domains 2 (KANK2), mRNA
BQ600400.1_1361	ATG4D	84971	2.32988387286362e-35	0.651294686610016	1	ATG4 autophagy related 4 homolog D (S. cerevisiae)
CF179401.1_651	B3GNT9	84752	6.8864985670221e-30	0.651548492442888	2	UDP-GlcNAc:betaGal beta-1,3-N-acetylglucosaminyltransferase 9 (Beta-1,3-N-acetylglucosaminyltransferase-9)(Beta3Gn-T9)(BGnT-9)(EC 2.4.1.-)
CB473658.1_1899	RAP2B	5912	1.12331583323342e-31	0.651559307491905	1	RAP2B, member of RAS oncogene family
CF181244.1_819	KCNJ8	3764	7.40170219034894e-18	0.651810839007782	1	potassium inwardly-rectifying channel, subfamily J, member 8
BQ604446.1_1534	TNKS1BP1	85456	1.39594871117717e-20	0.651924137744249	1	182 kDa tankyrase-1-binding protein
CA780642.1_1339	TBCD	6904	1.35379109304758e-45	0.651932445668553	1	tubulin folding cofactor D
CB474597.1_1741	MOGS	7841	1.84988074632992e-43	0.652006347391963	2	Mannosyl-oligosaccharide glucosidase
BM189954.1_1751	LGMN	5641	2.02994602383267e-28	0.652169490600346	1	legumain
BM482019.1_3069	ATP1A1	476	3.72596999545694e-24	0.652222498961114	2	ATPase, Na+/K+ transporting, alpha 1 polypeptide
CB476793.1_1390	C10ORF54	64115	1.89549392978492e-35	0.652508571918721	2	Platelet receptor Gi24
CB470083.1_1176	TRPM2	7226	7.61565402916551e-21	0.652534818718776	1	transient receptor potential cation channel, subfamily M, member 2
BG382040.1_17	GOT2	2806	5.14376533842009e-36	0.652608648733248	1	glutamic-oxaloacetic transaminase 2, mitochondrial (aspartate aminotransferase 2)
BQ601343.1_1150	TAX1BP3	30851	4.7836136942717e-31	0.652608784138231	1	Tax1 (human T-cell leukemia virus type I) binding protein 3
CF790254.1_122	SSNA1	8636	1.24900805877531e-36	0.652935295835235	2	Sjogren syndrome nuclear autoantigen 1 (SSNA1), mRNA
F22998.1.s_1222	PTTG1IP	754	1.89347092426529e-41	0.653407247204938	1	Pituitary tumor-transforming gene 1 protein-interacting protein
BM659119.1_1653	CTSC	1075	7.7234653623467e-14	0.653449279570448	1	cathepsin C
BX673608.1_1299	PREX1	57580	2.14960531190306e-20	0.653468794339285	1	PREX1 protein (PREX1), mRNA
CF364051.1_1180	ASL	435	2.31640786423319e-24	0.653514197868905	1	argininosuccinate lyase Gene
BM659551.1_1749	PDIA3	2923	2.93421718314202e-55	0.653554268993072	2	protein disulfide isomerase family A, member 3
AJ657799.1_478	ANXA11	311	5.74563264854323e-52	0.653574123539029	3	annexin A11
BM484176.1_1004	ASS1	445	7.84491992034243e-21	0.653618286427738	1	Argininosuccinate synthetase 1 Fragment
BP140890.1_1058	RAB13	5872	3.50218953522824e-27	0.653684288881937	2	RAB13, member RAS oncogene family
BP159992.1_194	ATP5A1	498	5.79882124812939e-24	0.653775739543915	3	ATP synthase, H+ transporting, mitochondrial F1 complex, alpha subunit 1, cardiac muscle
AJ301328.1_569	MT-ND3	4537	3.59488617188369e-16	0.653963406245193	1	NADH dehydrogenase subunit 3 / Entrez_ID
BM190079.1_1597	PEPD	5184	3.21841151430451e-40	0.654072803487539	1	peptidase D
CN166026.1_1136	PSKH1	5681	9.17507126403272e-57	0.654206076252615	1	protein serine kinase H1
BG608518.1_459	CRYAA	1409	2.48786260875547e-18	0.654212274000731	1	Alpha-crystallin A chain [Contains Alpha-crystallin A chain, short form]
CA780704.1_904	COX4NB	10328	1.18441481100329e-36	0.654244672510663	1	Neighbor of COX4
CF181703.1_1063	NMNAT2	23057	3.28412591028596e-29	0.654430035996941	1	nicotinamide mononucleotide adenylyltransferase 2 (NMNAT2), mRNA
BP433925.1_473	ZNF511	118472	5.50735254772291e-44	0.654519623391898	1	zinc finger protein 511
CF181022.1_1407	NHEJ1	79840	2.20105536725068e-45	0.654553712385099	1	nonhomologous end-joining factor 1
BP460212.1_579	C1ORF183	55924	1.02390309203547e-13	0.654754806566798	1	chromosome 1 open reading frame 183 ortholog
BP456610.1_1646	CSDC2	27254	1.60546574001503e-17	0.655183114642151	1	Cold shock domain-containing protein C2
BQ603041.1_1864	NFIL3	4783	7.23455487884845e-05	0.655298826596469	1	Nuclear factor interleukin-3-regulated protein
CF787985.1_607	PSMB3	5691	1.82887706044786e-38	0.655330249781293	2	proteasome (prosome, macropain) subunit, beta type, 3
BG382377.1_314	ANXA11	311	1.75911270402731e-45	0.655367567137134	3	annexin A11
CF366551.1_2345	SLC39A7	7922	9.60585118036659e-18	0.655417727066478	1	Zinc transporter SLC39A7
CB478073.1_1667	SLC46A1	113235	1.23307559762796e-17	0.655517130208126	1	Proton-coupled folate transporter
CA779836.1_2298	PAPSS1	9061	1.90319070320746e-40	0.656145981852252	1	Bifunctional 3'-phosphoadenosine 5'-phosphosulfate synthase 1
AW431144.1_361	CAPN10	11132	5.59162062387112e-22	0.6566591947231	1	calpain 10
BE032066.1_450	MID1	4281	2.14021787666717e-16	0.656844574079773	1	Midline-1
CB475402.1_845	RRBP1	6238	5.8803397944427e-21	0.6570161597287	2	Ribosome-binding protein 1
BP164121.1_1459	RFNG	5986	1.70630489638254e-15	0.657059402949495	1	Beta-1,3-N-acetylglucosaminyltransferase radical fringe
AJ684905.1_984	ENTPD1	953	5.74525168096691e-18	0.657158704342502	1	Ectonucleoside triphosphate diphosphohydrolase 1
CA780305.1_132	LETM1	3954	4.98139716488986e-22	0.657197602920224	2	LETM1 and EF-hand domain-containing protein 1, mitochondrial
CF792506.1_629	FEZ2	9637	4.24546919186325e-26	0.657247276578066	2	fasciculation and elongation protein zeta 2 (zygin II)
BQ601902.1_2031	LITAF	9516	8.97744419896683e-19	0.657254629583983	1	Lipopolysaccharide-induced tumor necrosis factor-alpha factor homolog
BP150262.1_268	FTL	2512	3.22306371910826e-31	0.657273958413088	1	Ferritin light chain
CB470198.1_2003	PCNA	5111	6.46846641373312e-51	0.657325333759254	1	Proliferating cell nuclear antigen
CN070072.1_386	COX8A	1351	3.97742640071553e-31	0.657502726439939	1	Cytochrome c oxidase subunit 8A, mitochondrial Precursor (Cytochrome c oxidase polypeptide VIII-liver)(Cytochrome c oxidase subunit 8-2)(IX)
CA779634.1_1240	C14ORF4	64207	7.06814809425086e-28	0.658295665292604	1	Enhanced at puberty protein 1
AW787048.1_486	TUBB	203068	1.15411770280355e-24	0.658342596884918	3	Tubulin beta chain (Tubulin beta-5 chain)
CB472243.1_1585	SQRDL	58472	1.78249969175847e-26	0.658375760134184	1	sulfide quinone reductase-like (yeast)
CB285327.1_524	MFSD5	84975	7.25669164815626e-26	0.658792788916238	1	major facilitator superfamily domain containing 5
CF175736.1_1384	MS4A2	2206	1.45482013284763e-10	0.659153699580822	1	High affinity immunoglobulin epsilon receptor subunit beta
CA780582.1_3440	SIRPA	140885	1.48466152866762e-23	0.659183400983237	2	Tyrosine-protein phosphatase non-receptor type substrate 1
BX916765.1_1242	C1ORF89	79363	5.50361145911145e-14	0.659634792026113	1	Miro domain-containing protein C1orf89
CF794945.1_990	FANCF	2188	2.87689154377485e-18	0.65994082031533	1	Fanconi anemia, complementation group F
BP144647.1_3842	TGFBR3	7049	3.51452946000304e-07	0.660167702400179	1	Transforming growth factor beta receptor type 3
CA780398.1_1532	KLF2	10365	2.29042303492399e-12	0.660216210120457	1	Kruppel-like factor 2 (lung)
BM485198.1_1470	TIMM44	10469	1.65961742330277e-27	0.660273492820042	2	translocase of inner mitochondrial membrane 44 homolog (yeast)
BX673809.1_570	ISG15	9636	8.11474494597564e-05	0.660376473437743	1	Interferon-induced 17 kDa protein
CB286168.1_966	WARS	7453	1.49290043034773e-20	0.660415009802587	2	Tryptophanyl-tRNA synthase Fragment
CF791496.1_1282	C15ORF23	90417	2.18989444976752e-23	0.660416006788663	1	Putative TRAF4-associated factor 1
BM190588.1_512	UGDH	7358	6.1265245805684e-28	0.660500114713294	1	UDP-glucose 6-dehydrogenase
BX672103.1_860	TP53INP2	58476	4.62360220057976e-09	0.660804637908345	1	Tumor protein p53-inducible nuclear protein 2
BM484201.1_1268	RCN3	57333	6.35491382631986e-20	0.660825823552014	1	Reticulocalbin-3
BM658910.1_1017	PCDH8	5100	7.34773661170812e-22	0.660913190558706	1	protocadherin 8
CB475000.1_1516	MRRF	92399	8.7413902814059e-27	0.661073223694012	1	Ribosome-recycling factor, mitochondrial
BX668491.1_850	RANBP10	57610	2.95483127907929e-43	0.661206956905693	1	RAN binding protein 10 (RANBP10), mRNA
CF181583.1_1034	C19ORF30	284424	7.69803414148737e-17	0.661348475858352	1	Pituitary gland-specific factor 1
CF361620.1_1207	PPPDE2	27351	1.63328532003226e-23	0.661587267425061	1	PPPDE peptidase domain-containing protein 2
CB475649.1_2095	URM1	81605	1.29516572937347e-43	0.66202692853105	1	Ubiquitin-related modifier 1 homolog
BQ604247.1_1713	KATNB1	10300	1.58531822804073e-46	0.662115503308102	1	katanin p80 (WD repeat containing) subunit B 1
BP150529.1_1280	MRPL32	64983	5.47669539388009e-26	0.662223491350995	2	39S ribosomal protein L32, mitochondrial
CA780292.1_1486	PHF23	79142	3.39692376467372e-35	0.662303952205207	1	PHD finger protein 23 (PHF23), mRNA
CF367266.1_319	CHIA	27159	2.62936552133824e-14	0.662400491072847	1	Acidic mammalian chitinase Precursor (AMCase)(EC 3.2.1.14)(Chitin-binding protein b04)(CBPb04)
BX664782.1_1310	CAMK2N1	55450	2.57480666419602e-20	0.662411162521156	1	Calcium/calmodulin-dependent protein kinase II inhibitor 1
BQ601637.1_632	TSHZ2	128553	1.4530949484613e-19	0.662468234667074	1	similar to OVC10-2 (LOC100292165), mRNA
BM482087.1_1103	SIL1	64374	2.30821545964221e-38	0.662468336003966	2	endoplasmic reticulum chaperone SIL1 homolog (S. cerevisiae) Gene
CB481195.1_973	C1ORF85	112770	4.41570417443958e-36	0.66263450569203	2	Lysosomal protein NCU-G1 Precursor
BQ599597.1_743	SSR2	6746	7.75855856996139e-63	0.662708723043004	1	signal sequence receptor, beta (translocon-associated protein beta)
DN100866.1_679	SERP1	27230	1.43464467959621e-28	0.662753269273486	1	stress-associated endoplasmic reticulum protein 1
CK466226.1_11	RP11	26121	1.00980307926781e-17	0.662826401004541	1	PRP31 pre-mRNA processing factor 31 homolog (S. cerevisiae)
CA780687.1_1000	RALGDS	5900	1.3237068962552e-23	0.662951547653454	1	ral guanine nucleotide dissociation stimulator
BX915303.1_1030	MMP7	4316	3.5720877705986e-06	0.663051924994887	1	matrix metallopeptidase 7 (matrilysin, uterine)
BM483880.1_722	KIAA0141	9812	3.21480455981724e-27	0.663440679886686	1	KIAA0141
BP138310.1_1737	ACOX2	8309	2.92037006705804e-24	0.663530411350732	1	acyl-Coenzyme A oxidase 2, branched chain
CB287270.1_1469	HTATIP2	10553	7.67987237197201e-07	0.663653491162442	1	Oxidoreductase HTATIP2
BP141728.1_173	RHOA	387	6.91622438010349e-40	0.663720515654506	1	ras homolog gene family, member A
CF178418.1_1275	C12ORF43	64897	1.73060530292385e-46	0.663746864329055	1	Uncharacterized protein C12orf43
CB469495.1_1056	GLT25D1	79709	9.13390647683605e-35	0.663844585668566	1	Procollagen galactosyltransferase 1
BM484781.1_1532	BCKDK	10295	2.05357263670718e-39	0.664154325010128	1	branched chain ketoacid dehydrogenase kinase
BX673246.1_993	KAT2A	2648	3.01711416890512e-28	0.664256880941311	1	general control of amino acid synthesis 5-like 2
CF792293.1_547	RASEF	158158	5.60576486689365e-21	0.664330675484735	1	Ras and EF-hand domain-containing protein
CF787235.1_2090	KBTBD7	84078	1.19343663827334e-28	0.6643513753945	1	kelch repeat and BTB (POZ) domain containing 7
CF179067.1_1180	H2AFX	3014	1.64725064471377e-21	0.664452408790794	1	H2A histone family, member X
CF175460.1_217	FAM128B	80097	1.33992718005065e-21	0.664642156453883	1	Protein FAM128B
CF175408.1_1896	VPS37B	79720	9.81421737530249e-26	0.664895587622951	2	Vacuolar protein sorting-associated protein 37B
CN153532.1_661	RUSC2	9853	1.73941193032423e-28	0.664969643700214	1	RUN and SH3 domain containing 2
CB477177.1_1092	GRN	2896	4.3548266148965e-39	0.665457307939431	1	granulin
CF176081.1_696	NOTCH3	4854	1.30935828124648e-25	0.665592445825606	1	Neurogenic locus notch homolog protein 3
BM659622.1_1108	NDUFA9	4704	1.05858496840613e-36	0.665688761428253	1	NADH dehydrogenase (ubiquinone) 1 alpha subcomplex, 9, 39kDa
CB285482.1_631	CD19	930	1.3780413896655e-09	0.665825468838684	1	CD19 molecule
CD572114.1_870	KCNMA1	3778	1.59818126735419e-16	0.66583755722381	1	potassium large conductance calcium-activated channel, subfamily M, alpha member 1
BF444692.1_239	TMEM204	79652	3.07747090480308e-28	0.666352578301514	2	transmembrane protein 204
BM483972.1_396	PAX8	7849	1.79286876844218e-06	0.666373163384038	1	paired box 8 (PAX8), mRNA
BP173115.1_494	OS9	10956	0.00136411570916828	0.666414660184508	1	Protein OS-9
BX919524.1_221	TRNP1	388610	5.79274981160832e-17	0.666761204810082	1	TMF-regulated nuclear protein 1
AW414891.1_623	CXCR7	57007	7.48264944308757e-15	0.666878742000578	1	C-X-C chemokine receptor type 7
BE013952.1_957	P2RX3	5024	9.83293867483816e-27	0.666941249191367	1	purinergic receptor P2X, ligand-gated ion channel, 3
CF361757.1_350	TEX261	113419	1.59936137888601e-39	0.666948912432856	1	testis expressed 261
CF181352.1_1388	ARMC6	93436	2.89745177068118e-16	0.667066245443925	1	Armadillo repeat-containing protein 6
BQ600910.1_1735	ENO1	2023	5.87065700961992e-31	0.667215377744023	1	Alpha-enolase
CF361227.1_1147	YDJC	150223	6.14133916217552e-18	0.667329841317056	2	YdjC homolog (bacterial)
BF189934.1_981	ZNRF4	148066	1.38876834601138e-34	0.667340829285201	1	zinc and ring finger 4
CF179493.1_299	DDT	1652	2.45876358193915e-32	0.66739478545018	1	D-dopachrome decarboxylase (EC 4.1.1.84)(D-dopachrome tautomerase)
CB480671.1_1346	CMTM7	112616	7.14626588633151e-23	0.667447552966516	1	CKLF-like MARVEL transmembrane domain containing 7
BQ600436.1_628	NME2	4831	1.36494173233554e-49	0.667581572943624	1	NME1-NME2 readthrough
CB481698.1_1085	SAMD1	90378	4.84377271676618e-29	0.667611774803145	1	sterile alpha motif domain containing 1-like (SAMD1), partial mRNA
CF792354.1_670	SNX19	399979	1.23325342796599e-33	0.667635672572742	1	Sorting nexin-19
BM485027.1_1152	FXYD6	53826	4.21075887506983e-16	0.667733963468907	2	FXYD domain-containing ion transport regulator 6
BM190519.1_1739	C21ORF57	54059	9.05481768679178e-25	0.667870019998313	1	Putative metalloprotease C21orf57
BP436404.1_1603	ALDH1A3	220	2.53095926347174e-10	0.667980830514076	1	aldehyde dehydrogenase 1 family, member A3
CF359122.1_2267	SAP30BP	29115	7.27134001383954e-53	0.668074558681961	1	SAP30-binding protein
CK464780.1_1442	ESPL1	9700	9.29894115416689e-13	0.668159103265043	1	extra spindle pole bodies homolog 1 (S. cerevisiae)
CB473368.1_2346	DLST	1743	1.18778016314174e-44	0.668222411195538	1	dihydrolipoamide S-succinyltransferase (E2 component of 2-oxo-glutarate complex)
CO944930.1_499	TAP2	6891	3.28802136346108e-16	0.668230256773297	3	Antigen peptide transporter 2
BM484773.1_867	C20ORF70	140683	1.5595126728602e-29	0.66857779777946	1	Short palate, lung and nasal epithelium carcinoma-associated protein 2
BM083209.1_2466	HSP90AB1	3326	9.46421846925652e-40	0.668696239534358	1	heat shock protein 90kDa alpha (cytosolic), class B member 1
BX926004.1_1859	GYS1	2997	3.07158600453577e-22	0.66886555537732	2	Glycogen [starch] synthase, muscle
CB477334.1_889	MRPL24	79590	1.01584282650984e-42	0.66892595637521	1	mitochondrial ribosomal protein L24
CF364689.1_1186	PXDN	7837	1.04023301689553e-29	0.669093940235017	2	similar to peroxidasin homolog (LOC515860), mRNA
BP445569.1_379	CCS	9973	2.55104063307773e-38	0.669325454912554	3	Copper chaperone for superoxide dismutase
AU296436.1_1364	LMF1	64788	3.63678672595965e-41	0.669444024514516	1	lipase maturation factor 1
BX914909.1_491	KRT1	3848	6.3045992872126e-16	0.669844497466565	1	keratin 1
CF790348.1_866	NPPA	4878	8.65879196011972e-26	0.670118229376422	1	natriuretic peptide precursor A
BQ604791.1_850	TMEM120A	83862	1.68584718553327e-19	0.670172972975115	1	Transmembrane protein 120A
CB472299.1_803	NAA20	51126	9.24217746412199e-17	0.670223691952077	2	N(alpha)-acetyltransferase 20, NatB catalytic subunit
CF181145.1_448	LENG1	79165	4.47666576096416e-36	0.670257750571077	1	leukocyte receptor cluster (LRC) member 1
BM481972.1_1811	PQLC2	54896	1.35879534634588e-30	0.670402454790197	1	PQ loop repeat containing 2
BM190129.1_1832	RXRB	6257	5.73155305685941e-46	0.670575708391628	1	retinoid X receptor, beta
CF791325.1_1684	GRWD1	83743	1.01089587669328e-38	0.670759781474088	1	Glutamate-rich WD repeat-containing protein 1
CB473344.1_1121	HLA-DQB1	3119	4.26475046081345e-11	0.670901304598341	2	SLA-DQ beta1 domain / Entrez_ID
BP155932.1_1133	TBC1D10B	26000	1.28242766774084e-26	0.670979869285428	1	TBC1 domain family, member 10B, transcript variant 1 (TBC1D10B), mRNA
BM484856.1_2294	MMP2	4313	1.05665199930918e-21	0.671283181767813	2	matrix metallopeptidase 2 (gelatinase A, 72kDa gelatinase, 72kDa type IV collagenase)
BM190500.1_3518	TIMP2	7077	1.02859705855039e-31	0.671443171182382	1	TIMP metallopeptidase inhibitor 2
CF178041.1_2222	WDR91	29062	1.33397221206513e-20	0.671612866483317	2	WD repeat domain 91
BX665720.1_686	EEFSEC	60678	2.686392547646e-35	0.671712511151676	1	Selenocysteine-specific elongation factor
BQ602168.1_1460	MARCKS	4082	8.61803922090039e-17	0.671861516015291	1	myristoylated alanine rich protein kinase C substrate Gene
BP172793.1_1419	NNT	23530	3.34742753680967e-26	0.672416979612311	1	nicotinamide nucleotide transhydrogenase
C94687.1.s_3659	CDH5	1003	2.82401897659435e-25	0.672468889984642	1	cadherin 5, type 2 (vascular endothelium)
CB475197.1_872	PSMB9	5698	5.81149838943688e-09	0.672631877786203	1	proteasome beta 9 subunit
BM485198.1_1233	TIMM44	10469	4.52450526884421e-23	0.672810918965195	2	translocase of inner mitochondrial membrane 44 homolog (yeast)
BI342951.1_152	TMEM65	157378	1.1498428462998e-27	0.673103142347066	2	transmembrane protein 65
BM190447.1_1491	CDC34	997	1.33274824779779e-05	0.673112763329063	1	Ubiquitin-conjugating enzyme E2 R1
BM484664.1_821	BAD	572	5.9764292407041e-47	0.673338792534885	1	BCL2-associated agonist of cell death
CF176075.1_860	COMMD5	28991	1.78474628674368e-39	0.673661612255154	1	COMM domain-containing protein 5
BP158588.1_1159	SDF2	6388	1.42388069884469e-52	0.673940223339751	1	Stromal cell-derived factor 2
BE663159.1_1003	C6ORF47	57827	1.03612700314229e-16	0.674003332320651	1	G4 protein
CB470495.1_256	FAM129A	116496	1.7476857274086e-28	0.674395195195748	3	Protein Niban
CD572479.1_663	RBM38	55544	1.8736995448828e-23	0.674448156284753	1	RNA binding motif protein 38
CB481195.1_1524	C1ORF85	112770	6.24722514531836e-46	0.674618537057805	2	Lysosomal protein NCU-G1 Precursor
CF794744.1_928	ZCCHC3	85364	4.82848595986104e-33	0.674625331558958	1	zinc finger, CCHC domain containing 3
CB479293.1_395	NDUFA13	51079	1.28949757208564e-38	0.674800761263002	1	NADH dehydrogenase (ubiquinone) 1 alpha subcomplex, 13 Gene
BP154402.1_1168	MRPS2	51116	4.65687913922657e-29	0.674812014277361	1	28S ribosomal protein S2, mitochondrial
F23034.1.s_1012	LXN	56925	2.15700169085826e-10	0.674893818231489	1	Latexin
BQ604212.1_1736	ATP8B1	5205	1.10948721065821e-19	0.675118298971132	1	ATPase, class I, type 8B, member 1
BM484590.1_1608	YWHAH	7533	2.60712136937231e-16	0.675213143905863	2	14-3-3 protein eta (Protein kinase C inhibitor protein 1)(KCIP-1)
AU296613.1_935	PLAC9	219348	1.04391829473695e-22	0.675393384580827	1	placenta-specific 9
BX665111.1_1255	RPRM	56475	8.45765990766772e-07	0.675686553769183	1	reprimo, TP53 dependent G2 arrest mediator candidate
AJ647954.1_465	RPS3	6188	3.4792056605815e-49	0.675791151862551	2	similar to 40S ribosomal protein S3 / Entrez_ID
BM484390.1_722	DBNL	28988	6.4281020316912e-29	0.67597825274531	2	drebrin-like
BX665782.1_1240	FBXL22	283807	9.22553522018473e-11	0.676088674537973	1	F-box/LRR-repeat protein 22
CF175249.1_194	CRAT	1384	3.12670184222004e-30	0.676145997069381	1	carnitine acetyltransferase
scan0032d._507	RPS3	6188	3.69484879680334e-44	0.676302499844759	2	40S ribosomal protein S3
BM482087.1_1601	SIL1	64374	3.10603740400345e-47	0.676334985436005	2	Nucleotide exchange factor SIL1
BX926294.1_405	MAPK8IP2	23542	2.66399795814164e-13	0.676341189258255	1	mitogen-activated protein kinase 8 interacting protein 2
CB472567.1_1221	GFER	2671	4.14129377166422e-39	0.676377817257146	1	growth factor, augmenter of liver regeneration
BI341423.1_396	HFE	3077	5.71850115777615e-22	0.676452112685114	1	Hereditary hemochromatosis protein homolog
CF181634.1_1413	MDFIC	29969	2.7302598343167e-22	0.676508396498732	2	MyoD family inhibitor domain containing
BP143002.1_790	TOMM34	10953	1.74365378048336e-17	0.676558237795176	1	translocase of outer mitochondrial membrane 34
CN163650.1_228	COX6A2	1339	8.20885585359563e-24	0.676617186976926	1	Cytochrome c oxidase subunit 6A2, mitochondrial
BP148544.1_1054	LRRC10B	390205	2.61212697359807e-11	0.676685460630266	1	LRRC10-like protein ENSP00000367315
CB475947.1_1281	RENBP	5973	9.37119670039098e-14	0.676737458286345	1	renin binding protein
CN162099.1_1025	TMEM169	92691	1.82027057107938e-08	0.676818697356989	1	hypothetical LOC470640, transcript variant 3 (LOC470640), mRNA
AU296580.1_1383	PRKCSH	5589	2.53206380868855e-31	0.676897167460856	1	protein kinase C substrate 80K-H
CA779057.1_1614	PFKP	5214	6.3149600482375e-26	0.676982706777568	2	6-phosphofructokinase type C
CF363362.1_1400	REEP4	80346	3.17567229752937e-14	0.67711837200262	1	receptor accessory protein 4
BQ600528.1_1290	SLC2A3	6515	5.32629582396317e-07	0.677149178223867	1	Ovis aries solute carrier family 2 (facilitated glucose transporter), member 3 (SLC2A3), mRNA
BM659560.1_1057	YTHDF1	54915	1.95177868628756e-55	0.6772263730854	1	Rattus norvegicus YTH domain family, member 1 (Ythdf1), mRNA
CF788907.1_1366	CTNND1	1500	8.71683153284117e-21	0.677406832692247	1	catenin (cadherin-associated protein), delta 1
CB470571.1_1823	ACTR1A	10121	4.81416087888577e-34	0.677486274497022	1	Alpha-centractin
BP433139.1_438	TUBA1C	84790	8.24855060087894e-22	0.677496394274613	2	tubulin, alpha 1c
BM481914.1_1286	THTPA	79178	1.13053942968661e-15	0.67758680542013	1	thiamine triphosphatase
BM190693.1_932	ABCB8	11194	7.96488866823395e-28	0.677610597892234	1	ATP-binding cassette, sub-family B (MDR/TAP), member 8 (ABCB8), nuclear gene encoding mitochondrial protein, mRNA
CF368338.1_532	GPD1	2819	1.24591597084303e-13	0.677686657878371	1	Pongo abelii glycerol-3-phosphate dehydrogenase 1 (soluble) (GPD1), mRNA
BM190091.1_5916	MYH1	4619	5.38835175360593e-33	0.677739733528866	1	myosin, heavy chain 1, skeletal muscle, adult
BM484386.1_149	PRDM2	7799	7.22050687751564e-25	0.677761957728726	1	PR domain containing 2, with ZNF domain
BE234004.1_3	MT-CO1	4512	1.58726521926053e-17	0.677843571995258	7	cytochrome c oxidase subunit I / Entrez_ID
BX666338.1_1083	ENGASE	64772	1.19799457778708e-18	0.678058221185784	1	Cytosolic endo-beta-N-acetylglucosaminidase
BQ603669.1_1658	RPS18	6222	7.25475547978992e-25	0.67814917409605	1	40S ribosomal protein S18
BX670794.1_948	TMEM18	129787	5.37741663858671e-37	0.678184443144828	1	Transmembrane protein 18
AU296419.1_288	C8ORF55	51337	6.7632642065682e-18	0.678242937536673	1	UPF0670 protein C8orf55 homolog Precursor
BM659821.1_351	ETFB	2109	2.11222461733158e-32	0.678688104409544	2	electron-transfer-flavoprotein, beta polypeptide
AW416902.1_876	ITPKC	80271	1.2445769569718e-32	0.678857183308997	1	Inositol-trisphosphate 3-kinase C
BP142312.1_1089	LHPP	64077	1.30835365205997e-27	0.678975491769286	1	phospholysine phosphohistidine inorganic pyrophosphate phosphatase
CK455405.1_748	FTH1	2495	1.00693540896656e-30	0.679062262441459	1	ferritin, heavy polypeptide 1
CF362048.1_723	EIF1B	10289	1.6094121981159e-22	0.679126542081506	1	eukaryotic translation initiation factor 1B
BP166043.1_1036	ACSS2	55902	4.48733476938223e-23	0.679268286828073	1	acyl-CoA synthetase short-chain family member 2
CF791478.1_1057	PODXL	5420	1.41340736529822e-29	0.67963245864636	1	Canis lupus familiaris podocalyxin-like (PODXL), mRNA
CF177925.1_812	FGF11	2256	5.30449021809127e-18	0.679652998581696	1	Fibroblast growth factor 11
CF176034.1_1192	ENTPD6	955	4.56718352945102e-31	0.679677566288713	1	Ectonucleoside triphosphate diphosphohydrolase 6
CK459449.1_873	NRP2	8828	0.000145128025832775	0.679747389014508	2	similar to neuropilin 2, transcript variant 1 (NRP2), mRNA
CB287178.1_1154	HLA-DQA1	3117	3.28152498750147e-12	0.679870683359179	1	MHC class II histocompatibility antigen SLA-DQA / Entrez_ID
CB475691.1_1667	NEU1	4758	4.6775220221148e-14	0.679982529218262	1	Sialidase-1 Precursor (EC 3.2.1.18)(Lysosomal sialidase)(N-acetyl-alpha-neuraminidase 1)(Acetylneuraminyl hydrolase)(G9 sialidase)
CF791516.1_1146	BCL3	602	3.13333413639984e-21	0.680464286836334	2	B-cell lymphoma 3 protein
CD572656.1_289	VKORC1	79001	1.22431585869738e-45	0.680468164071607	3	vitamin K epoxide reductase complex, subunit 1
CB287745.1_1418	PPP2R4	5524	1.21461737437719e-35	0.680481628127898	1	Serine/threonine-protein phosphatase 2A activator
BP142740.1_737	MECR	51102	1.41505059534611e-28	0.680510613718252	1	Trans-2-enoyl-CoA reductase, mitochondrial
CF180384.1_1457	PMP22	5376	2.87109488873422e-10	0.680529970772775	1	Peripheral myelin protein 22
CF361727.1_1810	LEPREL4	10609	7.82314520875494e-29	0.680656393059776	2	Synaptonemal complex protein SC65 (Nucleolar autoantigen No55)
scaw0002.j_338	ACTB	60	7.37029092022145e-17	0.680905056487457	5	actin, beta
CB478670.1_1460	SF3B4	10262	1.36528050221855e-33	0.68106283254347	1	splicing factor 3b, subunit 4, 49kDa
BX920650.1_483	P2RX5	5026	5.88862653009151e-16	0.681073598340315	1	purinergic receptor P2X, ligand-gated ion channel, 5
BF443543.1_22	ENG	2022	2.28773744162101e-24	0.681399328938943	2	endoglin
BF079525.1_703	HDAC10	83933	5.73567586204614e-29	0.68148641857929	1	histone deacetylase 10
CA779866.1_1237	CHMP6	79643	1.04547581387545e-20	0.681506936583097	1	Charged multivesicular body protein 6
BI339422.1_282	GPX4	2879	3.97227226341915e-39	0.681577030206956	2	Phospholipid hydroperoxide glutathione peroxidase, mitochondrial
BX926181.1_669	SEL1L3	23231	4.65069360516654e-17	0.681635306057088	1	Protein sel-1 homolog 3
AU296308.1_472	PLCH2	9651	2.515880890896e-19	0.68167113663584	1	1-phosphatidylinositol-4,5-bisphosphate phosphodiesterase eta-2
BQ601900.1_2172	ELAVL1	1994	4.72639293719595e-59	0.681763285148227	1	ELAV (embryonic lethal, abnormal vision, Drosophila)-like 1 (Hu antigen R)
CF179518.1_731	HSPB6	126393	1.04255701540603e-17	0.682019956300625	2	Heat shock protein beta-6
CA780698.1_3080	APLP2	334	1.59177542510674e-15	0.682145234807936	1	similar to Amyloid-like protein 2 precursor (Amyloid protein homolog) (APPH) (CDEI box-binding protein) (CDEBP) (APLP2), mRNA
CN166141.1_2	ACTB	60	4.88816242170425e-34	0.682210082422996	5	actin, beta (ACTB), mRNA
CA779105.1_1162	SORD	6652	1.42194708344224e-19	0.682307945672826	1	sorbitol dehydrogenase
CO947641.1_158	CTSL1	1514	2.81095972245671e-05	0.682484748351251	2	cathepsin L1 (CTSL1), mRNA
Z99080.1.s_1711	COL1A2	1278	4.15514427092982e-11	0.682546056088506	2	collagen, type I, alpha 2
BX665543.1_460	SYNGR1	9145	5.69783702711906e-20	0.682577750439676	1	Pongo abelii synaptogyrin 1 (SYNGR1), mRNA
BG609270.1_802	B3GNT3	10331	5.4676827963777e-31	0.682622548710865	2	UDP-GlcNAc:betaGal beta-1,3-N-acetylglucosaminyltransferase 3 (B3GNT3), mRNA
CK464907.1_592	BCL2L13	23786	8.11555936516219e-36	0.68267105213597	2	Bcl-2-like protein 13
CA778589.1_1343	MRPS18B	28973	1.02136799108314e-49	0.68274233868131	2	28S ribosomal protein S18b, mitochondrial Precursor (S18mt-b)(MRP-S18-b)(Mrps18-b)(28S ribosomal protein S18-2, mitochondrial)(MRP-S18-2)
CB469197.1_1046	GLG1	2734	1.69166778000714e-20	0.682967162469269	1	Golgi apparatus protein 1
BM659297.1_2024	PHB	5245	1.37975184152839e-41	0.683081342150546	1	Prohibitin
BP437643.1_802	F2RL2	2151	1.29977468470819e-12	0.683164810938226	1	coagulation factor II (thrombin) receptor-like 2
BM483858.1_612	MAP2K3	5606	2.48699728817233e-25	0.683545899869197	1	mitogen-activated protein kinase kinase 3
PMUS1-024A_439	MT-ND4L	4539	2.99651292913637e-26	0.683585622974025	2	NADH-ubiquinone oxidoreductase chain 4L (EC 1.6.5.3)(NADH dehydrogenase subunit 4L)
BQ598671.1_754	VKORC1	79001	5.25523104755552e-50	0.683681848093924	3	vitamin K epoxide reductase complex, subunit 1
CB469954.1_391	MT-ND6	4541	3.49089344464961e-16	0.683731081736387	2	NADH dehydrogenase subunit 6 / Entrez_ID
CB474663.1_760	CBX6	23466	1.11326059385979e-23	0.68376425143365	1	chromobox homolog 6
BM658500.1_1854	FOS	2353	0.000717347107532349	0.683777798879336	1	FBJ murine osteosarcoma viral oncogene homolog
CK464343.1_1342	FLJ22184	80164	1.01188655899786e-28	0.683885950031465	1	hypothetical protein FLJ22184
CF363602.1_782	TRAPPC1	58485	9.56389690111459e-51	0.683893597071173	1	trafficking protein particle complex 1
CB287044.1_277	POLRMT	5442	6.66238975268063e-40	0.684548291767022	1	DNA-directed RNA polymerase, mitochondrial
BQ600519.1_1617	BASP1	10409	1.5544749432093e-07	0.684682481493324	1	brain abundant, membrane attached signal protein 1
CB477780.1_3855	PC	5091	1.0441615859664e-25	0.684738288483683	1	pyruvate carboxylase
CO991364.1_624	KCNH2	3757	2.87904683650984e-09	0.684766607923377	1	potassium voltage-gated channel, subfamily H (eag-related), member 2
BX665368.1_861	PLAC8	51316	0.00112839069264606	0.684872657372758	1	placenta-specific 8
BM190118.1_1929	SLC39A1	27173	2.87718130581781e-40	0.685064634164435	1	Zinc transporter ZIP1
BX925135.1_1060	ARHGEF12	23365	1.23085247645972e-20	0.685470971457982	1	Rho guanine nucleotide exchange factor (GEF) 12
CA778549.1_1939	SDCCAG3	10807	4.04028258809823e-36	0.68554306385843	2	Serologically defined colon cancer antigen 3 homolog
CK463866.1_1051	UCK2	7371	1.58241754013138e-12	0.685934340727945	1	Uridine-cytidine kinase 2
BQ604386.1_863	C11ORF96	387763	0.0228384853817489	0.685946542690106	1	protein Ag2 homolog
AW359861.1_658	ACHE	43	1.64906937479334e-19	0.686213288096467	1	Acetylcholinesterase
CB287091.1_1577	RHOH	399	3.12078224562848e-08	0.686326868727646	1	Rho-related GTP-binding protein RhoH
BQ604286.1_1197	PRAF2	11230	1.62543018668286e-48	0.68636746191827	1	PRA1 family protein 2
BI341014.1_214	TMEM65	157378	1.6263383768116e-21	0.686428345769008	2	transmembrane protein 65 (TMEM65), mRNA
CA779873.1_2086	TBRG4	9238	7.28326136698185e-39	0.686591795090247	1	small nucleolar RNA, H/ACA box 5B
BX915984.1_291	CENPM	79019	4.93490758399828e-12	0.686745411967165	1	centromere protein M (CENPM), mRNA
CB477698.1_509	DBI	1622	5.18261786910912e-34	0.686984496474943	1	diazepam binding inhibitor (GABA receptor modulator, acyl-Coenzyme A binding protein)
BQ602475.1_1638	CD46	4179	9.02557399569183e-24	0.687115228396179	2	Membrane cofactor protein
BM485228.1_3205	HIPK4	147746	1.08212899636662e-41	0.687189170412139	1	Homeodomain-interacting protein kinase 4
AW315576.1_549	CREBL1	1388	1.02206976372217e-21	0.68767121094016	1	activating transcription factor 6 beta
BM190622.1_2581	ABI3	51225	1.69739361375802e-20	0.687727529962949	1	ABI family, member 3
BQ598070.1_1310	GCAT	23464	1.93729583457981e-27	0.687929769982703	2	glycine C-acetyltransferase
BP141304.1_1436	PNMA1	9240	1.38932432546505e-26	0.688240667193376	1	Paraneoplastic antigen Ma1
CA780597.1_1030	CDK5	1020	4.3858722051715e-47	0.6883568552917	1	Cell division protein kinase 5 (EC 2.7.11.22)(Cyclin-dependent kinase 5)(Tau protein kinase II catalytic subunit)(TPKII catalytic subunit)(Serine/threonine-protein kinase PSSALRE)(Proline-directed protein kinase 33 kDa subunit)(PDPK)
CK460417.1_642	MDH2	4191	1.45669949966802e-13	0.688496773336727	3	Malate dehydrogenase, mitochondrial
BQ598050.1_1504	TST	7263	1.79227243738515e-26	0.688541875096486	1	thiosulfate sulfurtransferase (rhodanese)
BQ597755.1_1046	MYST2	648927	1.56807354482296e-45	0.688559981753195	1	similar to MYST histone acetyltransferase 2
AW346419.1_1019	TOR1AIP2	163590	1.84533762851221e-27	0.688673995650802	2	Torsin-1A-interacting protein 2
BM483978.1_2371	GGA2	23062	2.55540397029821e-28	0.688785906261847	1	ADP-ribosylation factor-binding protein GGA2
CB286163.1_1030	TFPT	29844	2.79568153367795e-50	0.688834661741987	1	TCF3 (E2A) fusion partner (in childhood Leukemia)
BX672213.1_1063	CTDP1	9150	4.03116116186542e-42	0.688864078728714	1	CTD (carboxy-terminal domain, RNA polymerase II, polypeptide A) phosphatase, subunit 1
BQ604206.1_1228	HLA-DRA	3122	2.30874816082586e-13	0.68894828552972	1	major histocompatibility complex, class II, DR alpha precursor
BX673900.1_774	CENPB	1059	1.44507290115918e-24	0.688959065920667	1	Major centromere autoantigen B
BP162316.1_184	TSSC1	7260	2.24671563916814e-29	0.689027627037452	1	Protein TSSC1
BM037661.1_1314	PNPO	55163	2.3295456730797e-09	0.689196793971	1	pyridoxamine 5'-phosphate oxidase
CB482617.1_1728	FBXO6	26270	3.42534684960833e-30	0.689333217743346	1	F-box only protein 6
CF362082.1_1640	WDR18	57418	7.02223008748396e-18	0.689401210271325	1	WD repeat domain 18
CD572207.1_544	WBSCR17	64409	1.5943032995163e-18	0.689415952620447	1	Putative polypeptide N-acetylgalactosaminyltransferase-like protein 3
BP163826.1_590	SNX6	58533	1.84547955145905e-33	0.689703826584968	1	similar to sorting nexin 6 (LOC100154775), mRNA
BM190319.1_2099	lrp1	4035	3.69838506245476e-33	0.689759261340959	1	Prolow-density lipoprotein receptor-related protein 1 Precursor (LRP-1)(Alpha-2-macroglobulin receptor)(A2MR)(Apolipoprotein E receptor)(APOER)(CD91 antigen) [Contains Low-density lipoprotein receptor-related protein 1 85 kDa subunit(LRP-85)
BX921375.1_981	HS3ST6	64711	2.35810595847659e-13	0.689801034810775	1	Heparan sulfate glucosamine 3-O-sulfotransferase 6
BQ604053.1_829	ARL2	402	1.15583693438547e-43	0.689945068396567	1	ADP-ribosylation factor-like 2
CB288214.1_1684	TRIM26	7726	9.22610986832645e-32	0.689957787880597	1	tripartite motif-containing 26
BP146476.1_1173	AHCY	191	5.4168007836164e-47	0.689998803960719	1	adenosylhomocysteinase
BX921325.1_1235	NUBP2	10101	1.69381400145498e-07	0.690026331965354	1	nucleotide binding protein 2 (MinD homolog, E. coli)
CF359086.1_1057	SLC44A1	23446	3.73063761093052e-23	0.690224547789387	2	solute carrier family 44, member 1
CF793387.1_1110	PGM5	5239	8.34294246821258e-36	0.690357269676343	2	phosphoglucomutase 5 (PGM5), mRNA
CB471780.1_1760	C11ORF24	53838	1.3168540680239e-47	0.690471103111754	1	Uncharacterized protein C11orf24 homolog
BQ602009.1_1467	RRP9	9136	7.51279475641e-49	0.690633956710863	1	ribosomal RNA processing 9, small subunit (SSU) processome component, homolog (yeast)
CK460774.1_938	ELP3	55140	3.65668267993712e-10	0.690961692975752	1	elongation protein 3 homolog (S. cerevisiae) (ELP3), mRNA
BP161279.1_659	RORC	6097	4.92622922514151e-11	0.691176371436421	2	Nuclear receptor ROR-gamma
BP166524.1_1039	INPP1	3628	4.8437879056877e-16	0.691282197104736	1	inositol polyphosphate-1-phosphatase
BQ598667.1_1319	AKR1B1	231	4.04897220471678e-37	0.69129430419983	3	aldo-keto reductase family 1, member B1 (aldose reductase)
CF367477.1_2060	PPIL2	23759	6.89108946598909e-40	0.691363385697003	1	peptidylprolyl isomerase (cyclophilin)-like 2
CF180247.1_1017	ZNF410	57862	2.46996731708965e-16	0.691380575542758	1	Zinc finger protein 410
BE235558.1_273	DKFZP761E198	91056	2.54556345454949e-10	0.691632521221655	1	hypothetical protein LOC509087 (DKFZP761E198), mRNA
BQ597763.1_1843	CAP1	10487	8.82596327996967e-28	0.691989569472996	2	CAP, adenylate cyclase-associated protein 1 (yeast)
CA779583.1_1679	AGPAT1	10554	1.62841969376621e-50	0.692097606845656	1	1-acyl-sn-glycerol-3-phosphate acyltransferase alpha (EC 2.3.1.51)(1-acylglycerol-3-phosphate O-acyltransferase 1)(1-AGP acyltransferase 1)(1-AGPAT 1)(Lysophosphatidic acid acyltransferase alpha)(LPAAT-alpha)(Protein G15)
BP159859.1_1811	TRAF1	7185	3.35198340683854e-15	0.692365447605293	2	TNF receptor-associated factor 1
CF366520.1_776	XIRP1	165904	0.047499254179422	0.692595119565614	1	xin actin-binding repeat containing 1
Y14399.1.s_1240	MFGE8	4240	6.44088766923259e-22	0.692596110554035	2	milk fat globule-EGF factor 8 protein
BF442454.1_708	COL11A2	1302	2.01976385318504e-06	0.692622626824814	1	Collagen alpha-2(XI) chain Precursor
CF176692.1_1969	POLR1C	9533	7.02881268859744e-34	0.692668523866582	1	RNA polymerase I subunit hRPA39
BM190155.1_1420	DNPEP	23549	9.68563296312553e-44	0.692704537301048	1	aspartyl aminopeptidase
CA779667.1_2662	PGP	283871	1.58539650232026e-18	0.692799442663203	2	Phosphoglycolate phosphatase
CO951111.1_275	ESD	2098	1.4986141187039e-19	0.693020476452247	1	S-formylglutathione hydrolase
F23086.1.s_2105	VAMP3	9341	2.23878714468599e-28	0.693177873916763	1	Vesicle-associated membrane protein 3
CF795778.1_539	TUT1	64852	2.6608320833257e-29	0.693267327533677	3	terminal uridylyl transferase 1, U6 snRNA-specific
CB286520.1_2716	HN1L	90861	2.57512036791236e-39	0.69336662747797	1	Hematological and neurological expressed 1-like protein
BP142801.1_1361	DCPS	28960	1.12696568962557e-10	0.693443368111471	1	decapping enzyme, scavenger
CA778610.1_442	NDUFB7	4713	1.48627195625916e-38	0.693456061120266	1	NADH dehydrogenase (ubiquinone) 1 beta subcomplex, 7, 18kDa
scbf0003.a_542	SH3BGRL	6451	9.16064446725882e-24	0.693531616836736	2	SH3 domain-binding glutamic acid-rich-like protein
BQ604240.1_2337	HSPA5	3309	1.91084363769714e-30	0.693684541250899	1	heat shock 70kDa protein 5 (glucose-regulated protein, 78kDa)
BX670997.1_1421	SULT1A1	6817	8.19100490200872e-16	0.693861611464791	1	sulfotransferase family, cytosolic, 1A, phenol-preferring, member 1
BX668821.1_1433	NUDT18	79873	7.84140776870949e-22	0.693882588831369	2	Nucleoside diphosphate-linked moiety X motif 18
CF181011.1_1225	FAM131C	348487	4.0704140852471e-15	0.694333279749371	1	Protein FAM131C
BX924299.1_687	EPN2	22905	1.29057088071353e-36	0.694334876053701	1	Epsin-2
BM484394.1_844	IDH3G	3421	1.7510303253584e-43	0.694495028823454	2	isocitrate dehydrogenase 3 (NAD+) gamma
BQ601160.1_1551	SEC24C	9632	2.76712814843717e-36	0.694789928799576	2	SEC24 family, member C (S. cerevisiae)
BM484957.1_708	PGLS	25796	8.49405733659575e-38	0.694802570670848	1	6-phosphogluconolactonase
CD572715.1_1673	DPP6	1804	4.77382609420879e-14	0.694805400199007	1	Dipeptidyl aminopeptidase-like protein 6
CB477386.1_823	ANO10	55129	2.6652687820274e-26	0.694816184954237	1	Anoctamin-10
BX674450.1_1075	PGM5	5239	2.80205542139932e-29	0.694863093788284	2	phosphoglucomutase 5
BM190134.1_1786	CUX1	1523	6.97404418248545e-49	0.695001235468495	1	Protein CASP
AJ680018.1_49	AKR1B1	231	2.60809529012869e-34	0.69500546787798	3	aldo-keto reductase family 1, member B1 (aldose reductase)
BI184289.1_656	RAB4A	5867	2.74394361626616e-34	0.695165953698975	1	Ras-related protein Rab-4A
BM484096.1_657	STRA13	201254	4.46269247801374e-14	0.695317830811883	1	Centromere protein X
CB477358.1_1438	FKBP15	23307	7.48225843118401e-39	0.6953694355551	1	FK506 binding protein 15, 133kDa
BQ598761.1_1225	GPR108	56927	7.86152404598635e-10	0.695627994825208	1	Protein GPR108
CF794897.1_495	GMPPB	29925	4.29802881073716e-08	0.695871714139013	1	GDP-mannose pyrophosphorylase B, transcript variant 1 (GMPPB), mRNA
BM484477.1_1216	LIN52	91750	5.49668325646714e-19	0.695890547736953	1	Protein lin-52 homolog
BQ603775.1_1877	SLC2A8	29988	1.86411405434537e-30	0.695940374096936	1	solute carrier family 2 (facilitated glucose transporter), member 8
BG695751.1_27	MT-CO1	4512	1.9702231016135e-15	0.696098872109871	7	cytochrome c oxidase subunit I / Entrez_ID
BM484197.1_2434	VARS	7407	3.32292725146269e-26	0.696130933222458	1	Valyl-tRNA synthetase
AU295963.1_327	TUBB3	10381	1.06713959387875e-18	0.696171790881885	1	melanocortin 1 receptor (alpha melanocyte stimulating hormone receptor)
BU946768.1_1611	HSPB8	26353	3.38717458277199e-12	0.696550385063273	1	Heat shock protein beta-8
BM482002.1_1500	KTI12	112970	3.52463304788608e-19	0.696595193008852	1	Protein KTI12 homolog
BQ598848.1_1829	MDH2	4191	1.52387310630652e-21	0.696699230316356	3	Malate dehydrogenase, mitochondrial
CF181092.1_1570	MXRA7	439921	6.18286021296805e-33	0.696727373145083	1	similar to HBV PreS1-transactivated protein 1, transcript variant 2 (LOC740113), mRNA
BQ598674.1_2228	TJP2	9414	1.21199069335836e-07	0.696738626749609	1	Tight junction protein ZO-2
CB477368.1_630	PRUNE	58497	9.44993832538903e-26	0.696946599379178	3	Protein prune homolog
BQ599589.1_1811	SNRNP40	9410	3.25380539719296e-18	0.697071981808703	1	U5 small nuclear ribonucleoprotein 40 kDa protein
BQ598144.1_776	USP47	55031	2.58029771501815e-20	0.697334018063484	2	Ubiquitin carboxyl-terminal hydrolase 47
CB477797.1_1894	CHMP1A	5119	8.279395865757e-42	0.697500613617178	1	Charged multivesicular body protein 1a
BP157523.1_400	ITM2C	81618	2.02597594498868e-10	0.697511624158815	2	integral membrane protein 2C
AW436997.1_236	BOLL	66037	2.20808751082192e-15	0.697751913345085	1	Protein boule-like
BM190345.1_2709	ZNF207	7756	1.80006935637463e-14	0.697822130293704	1	Zinc finger protein 207
BX669755.1_1469	EVI5L	115704	1.010788052309e-37	0.698099024992302	1	ecotropic viral integration site 5-like
BQ599948.1_388	PLEKHA2	59339	1.26631058506871e-25	0.698113366178571	1	pleckstrin homology domain containing, family A (phosphoinositide binding specific) member 2 (PLEKHA2), mRNA
BP437762.1_1213	MECOM	2122	3.37825299124544e-26	0.698168705272572	1	MDS1 and EVI1 complex locus
BM190385.1_1222	HMG20B	10362	6.97662554808482e-31	0.698193445434395	1	high-mobility group 20B
BQ599316.1_868	PNKD	25953	2.95085874747926e-28	0.698270375975737	1	Probable hydrolase PNKD (EC 3.-.-.-)
BP456116.1_774	NUDT4	11163	3.96921641539464e-24	0.698342452541251	2	nudix (nucleoside diphosphate linked moiety X)-type motif 4 pseudogene 1
CF175813.1_1074	ITPRIP	85450	2.36568567895764e-20	0.6988251590275	1	Inositol 1,4,5-triphosphate receptor-interacting protein Precursor
BQ598070.1_1136	GCAT	23464	4.71670447219777e-30	0.698922423730913	2	glycine C-acetyltransferase
CB470585.1_548	TMEM205	374882	2.72258854292894e-42	0.698979334153691	1	transmembrane protein 205
BM481973.1_121	HSP90AA1	3320	6.4277559421623e-12	0.699136493369791	3	90-kDa heat shock protein
BF075059.1_389	SULF2	55959	1.95382248075636e-18	0.699189162007695	1	sulfatase 2
CF176008.1_1303	MRPL38	64978	1.16182479996534e-34	0.699267532509463	1	mitochondrial ribosomal protein L38
CB286271.1_1235	ETS1	2113	2.24539075074045e-19	0.699339946945533	1	v-ets erythroblastosis virus E26 oncogene homolog 1 (avian)
CO994461.1_159	VASN	114990	5.47545968839475e-07	0.699508395425667	1	Vasorin
CF181527.1_1437	SPTLC2	9517	8.27761659351568e-38	0.69965692797489	1	serine palmitoyltransferase, long chain base subunit 2 (SPTLC2), mRNA
BX926580.1_711	STRA6	64220	0.00311103481404272	0.699823707120163	1	Stimulated by retinoic acid gene 6 protein homolog
AW315793.1_1295	CACNB3	784	1.10477302367692e-17	0.700320509161207	1	Voltage-dependent L-type calcium channel subunit beta-3
CF177422.1_1186	TUBG2	27175	1.08338398497939e-23	0.700333764315806	1	Tubulin gamma-2 chain (Gamma-2-tubulin)
CF794738.1_2399	ARFGAP2	84364	1.04139664480196e-37	0.700461336379037	1	ADP-ribosylation factor GTPase-activating protein 2
BM190457.1_636	C19ORF70	125988	2.6200356682102e-36	0.700487871368842	1	Protein QIL1 (Protein P117)
BQ602196.1_273	SRI	6717	4.15330948221252e-23	0.70051607535429	2	sorcin
BE235134.1_679	C3ORF39	84892	4.08757354844249e-22	0.700764535256674	1	Uncharacterized glycosyltransferase AGO61 Precursor (EC 2.4.-.-)
CB472836.1_1508	EMILIN2	84034	2.82846700592326e-09	0.700784478140562	1	EMILIN-2
BX674990.1_116	MT1CP	441771	1.00962235382767e-24	0.700847641266926	1	Metallothionein-2 (MT-2)(Metallothionein-II)(MT-II)
BQ601512.1_2536	HABP4	22927	1.31249314561882e-36	0.700954944182353	1	Intracellular hyaluronan-binding protein 4
BP170169.1_1156	LARP6	55323	4.67085973460072e-23	0.701112128639504	1	acheron
CK462302.1_765	PLXND1	23129	1.88950641553028e-23	0.701146321965879	1	Plexin-D1
CB480127.1_2247	PRMT5	10419	1.45006471378348e-39	0.701245911078925	1	protein arginine methyltransferase 5
CK459796.1_460	SORBS2	8470	4.91403101143702e-09	0.701331697880751	1	sorbin and SH3 domain containing 2, transcript variant 5 (SORBS2), mRNA
CF364652.1_640	GPC3	2719	7.2703679938872e-21	0.70137084926529	1	glypican 3
BX671468.1_3457	NFX1	4799	2.77613259140891e-06	0.70143057685252	1	Transcriptional repressor NF-X1
CA779831.1_245	CHCHD10	400916	1.54164273828799e-20	0.701646204182939	1	coiled-coil-helix-coiled-coil-helix domain containing 10
CF176341.1_1262	CDKN2D	1032	2.88215011220227e-35	0.701685196688224	1	Cyclin-dependent kinase 4 inhibitor D
BQ598299.1_894	CABIN1	23523	2.56125026640142e-41	0.701708535006963	1	Calcineurin-binding protein cabin-1
BX924833.1_148	TRAF1	7185	1.45424111212494e-07	0.70175268854521	2	TNF receptor-associated factor 1, transcript variant 1 (TRAF1), mRNA
CF175950.1_1176	2005-09-01	5413	1.3127358020844e-30	0.701834358222978	1	septin 5
CB479457.1_1186	DDX6	1656	1.39580665922631e-34	0.701947576246981	1	DEAD (Asp-Glu-Ala-Asp) box polypeptide 6
CF795778.1_1152	TUT1	64852	2.63112238730509e-36	0.702220130962379	3	terminal uridylyl transferase 1, U6 snRNA-specific
CK450451.1_643	ZFYVE1	53349	7.22208122132601e-22	0.702303848964294	1	zinc finger, FYVE domain containing 1
BP434229.1_632	NPC2	10577	8.18989129603995e-13	0.702344876977768	1	Niemann-Pick disease, type C2
AU059288.1_61	DDO	8528	4.20312067165862e-21	0.702368359595573	1	D-aspartate oxidase (DASOX)(EC 1.4.3.1)(DDO)
CF361908.1_1243	NFE2L1	4779	2.16601392193424e-09	0.702526282186035	2	nuclear factor (erythroid-derived 2)-like 1 (NFE2L1), mRNA
CF364567.1_1240	EYA3	2140	1.45293593085419e-27	0.702563247562897	1	eyes absent homolog 3 (Drosophila)
CA778589.1_1283	MRPS18B	28973	2.33231968094547e-44	0.70267992393032	2	28S ribosomal protein S18b, mitochondrial Precursor (S18mt-b)(MRP-S18-b)(Mrps18-b)(28S ribosomal protein S18-2, mitochondrial)(MRP-S18-2)
CF179336.1_3505	CAPN1	823	2.73487840619033e-30	0.702697748968174	1	calpain 1, (mu/I) large subunit
BP444998.1_594	C9	735	6.64038174799759e-12	0.702710087959642	1	Complement component C9
BP150342.1_1023	PPCDC	60490	7.71858488701419e-20	0.702797367165685	1	phosphopantothenoylcysteine decarboxylase
BQ597832.1_1263	AKR1A1	10327	9.77102940554809e-25	0.702939904543533	1	aldo-keto reductase family 1, member A1 (aldehyde reductase)
CK460248.1_1104	DSCR3	10311	4.35207786665247e-28	0.702942835282625	1	Down syndrome critical region protein 3
CF792039.1_1338	OPLAH	26873	2.18654852990112e-22	0.703080215035198	2	5-oxoprolinase
CF360950.1_1125	C19ORF43	79002	0.000607449267797614	0.70317356455469	1	Uncharacterized protein C19orf43 homolog
CF792637.1_877	VPS18	57617	2.95946097761263e-35	0.703177662108922	1	Vacuolar protein sorting-associated protein 18 homolog
CF175929.1_479	KLC3	147700	8.91222829313598e-38	0.703402115489778	1	Kinesin light chain 3
CB478866.1_1617	DGCR14	8220	1.47542084832792e-26	0.70341164586095	1	DiGeorge syndrome critical region gene 14
AU296251.1_968	C17ORF39	79018	1.87584263714236e-19	0.703501878593136	1	misc_RNA (H19C17ORF39), miscRNA.
BP156768.1_1161	APEX2	27301	3.13216037958626e-30	0.703584318312877	1	DNA-(apurinic or apyrimidinic site) lyase 2
BP160144.1_1569	ARPP21	10777	1.2868866712903e-14	0.703614759181656	1	cAMP-regulated phosphoprotein 21
BM484098.1_1010	S100A16	140576	1.12173737974871e-12	0.703655355159904	1	Protein S100-A16
CA780468.1_408	COX7A1	1346	3.510574348372e-29	0.703696166168859	1	cytochrome c oxidase polypeptide VIIa-muscle/heart
BX669734.1_791	PMM1	5372	1.127039516276e-19	0.703735884050034	2	Phosphomannomutase 1
AJ301233.1_141	MT-CYB	4519	5.59604866361459e-24	0.70400951766773	3	mitochondrially encoded cytochrome b
CK461722.1_544	SOX18	54345	1.34423895566618e-07	0.704144014057952	1	SRY-box 18
BM659266.1_839	AK2	204	7.91666489580088e-41	0.704243388993443	1	Adenylate kinase 2, mitochondrial
CB469529.1_2718	ZDHHC9	51114	1.06216756930964e-11	0.704419946343686	1	Palmitoyltransferase ZDHHC9 (EC 2.3.1.-)(Zinc finger DHHC domain-containing protein 9)(DHHC-9)
BM190453.1_3033	PDIA4	9601	1.76091704495622e-40	0.704446816813889	1	Protein disulfide-isomerase A4
CB475879.1_1838	TAOK2	9344	3.35316543522782e-13	0.704455647386041	1	Serine/threonine-protein kinase TAO2
BI360685.1_221	ETFB	2109	5.81594478624035e-08	0.704549121019441	2	Electron transfer flavoprotein subunit beta
BX915403.1_418	CD46	4179	2.62160810751298e-17	0.704588782725165	2	Membrane cofactor protein
BM190382.1_1052	LAPTM4B	55353	1.70771095463391e-37	0.704596129807205	1	lysosomal protein transmembrane 4 beta
BM659501.1_1323	BPNT1	10380	3.65861445739417e-31	0.704656704902841	1	3'(2'), 5'-bisphosphate nucleotidase 1
CN154305.1_782	SIK2	23235	1.22436158543127e-13	0.704752520125279	1	salt-inducible kinase 2
BI402913.1_503	SORL1	6653	1.48892308864528e-13	0.704990113681021	1	sortilin-related receptor, L(DLR class) A repeats-containing
CK453644.1_1226	TCTN3	26123	1.02233327593836e-24	0.705113393826998	1	Tectonic-3
CA780109.1_1802	TMEM102	284114	3.82412139803275e-13	0.70540076452167	1	Transmembrane protein 102
BQ598667.1_1259	AKR1B1	231	3.03427858689491e-26	0.705487980737095	3	aldo-keto reductase family 1, member B1 (aldose reductase)
AF350447.1_1888	MYOC	4653	6.90894672141974e-10	0.70565767027602	2	myocilin, trabecular meshwork inducible glucocorticoid response
AU298689.1_1631	AQP3	360	4.94057874762607e-10	0.705671474604152	1	aquaporin 3 (Gill blood group)
AU296702.1_717	NAPA	8775	1.75734647117418e-34	0.705674424817562	1	N-ethylmaleimide-sensitive factor attachment protein, alpha
BM481930.1_1331	VDAC2	7417	6.46383988506577e-36	0.705748467844321	1	voltage-dependent anion channel 2
BQ604669.1_932	UNG	7374	7.03058486262585e-34	0.705749545258085	1	Uracil-DNA glycosylase
CF181518.1_1196	CLIC5	53405	1.10247965944222e-20	0.705793826889897	2	chloride intracellular channel 5 (CLIC5), nuclear gene encoding mitochondrial protein, transcript variant 2, mRNA
BX670539.1_1102	FBXO34	55030	2.04151122337713e-25	0.705865680511583	1	F-box protein 34
CB482550.1_1477	SMARCB1	6598	2.5245023827229e-30	0.706027984466317	1	SWI/SNF related, matrix associated, actin dependent regulator of chromatin, subfamily b, member 1
CA779299.1_659	KLF1	10661	2.5566768189444e-18	0.706118121760968	1	Krueppel-like factor 1
BP171590.1_1035	TIMM22	29928	3.89156882677708e-34	0.706383666679153	1	Mitochondrial import inner membrane translocase subunit Tim22
BQ599113.1_1859	CDK2	1017	9.54116316636833e-25	0.706518035429623	1	Cell division protein kinase 2
BQ603781.1_450	PXDN	7837	2.0966332912871e-13	0.706557629828366	2	peroxidasin homolog (Drosophila)
BE236282.1_335	POPDC2	64091	1.04968689026851e-11	0.706604844255252	1	popeye domain containing 2
BX926004.1_1769	GYS1	2997	2.8133619115653e-25	0.706657885892008	2	Glycogen [starch] synthase, muscle
CF791957.1_3183	NTRK2	4915	3.44012526935622e-19	0.706705835323298	1	BDNF/NT-3 growth factors receptor
CF181482.1_1041	LSM10	84967	1.71902099935995e-37	0.7067144029545	1	U7 snRNA-associated Sm-like protein LSm10
CA780036.1_3005	STAT6	6778	2.51214829340508e-24	0.706792406495554	2	signal transducer and activator of transcription 6, interleukin-4 induced
CF787149.1_1497	WIZ	58525	2.73493288457423e-38	0.706982214684553	1	widely interspaced zinc finger motifs
CB482885.1_993	FBXO18	84893	3.91372380873709e-11	0.70721838562715	1	F-box only protein 18
CA778487.1_1772	TCTA	6988	1.69168970369518e-32	0.707278025939252	1	T-cell leukemia translocation altered gene
BQ604935.1_1018	TRPV6	55503	1.1778229280766e-08	0.70730512699061	1	transient receptor potential cation channel, subfamily V, member 6
CB286783.1_915	LRPAP1	4043	1.00962235382767e-24	0.707457030381827	2	low density lipoprotein receptor-related protein associated protein 1
CB473930.1_773	MFSD7	84179	8.33833874619364e-14	0.707469293141084	1	Major facilitator superfamily domain-containing protein 7
BX672277.1_750	MST1R	4486	1.95480859932346e-09	0.707488601012378	1	Macrophage-stimulating protein receptor
CB474901.1_1037	DYRK3	8444	5.92467169689515e-15	0.7077504449167	1	ual-specificity tyrosine-(Y)-phosphorylation regulated kinase 3
BM485040.1_1388	THOC5	8563	9.98285627164516e-26	0.707764448513938	2	THO complex subunit 5 homolog
CF179564.1_115	CALY	50632	0.0226999623940992	0.70802815145414	1	calcyon neuron-specific vesicular protein
CB480564.1_1394	SRPRB	58477	4.34283198767177e-31	0.708050327420866	1	Signal recognition particle receptor subunit beta
CN162416.1_1302	C16ORF59	80178	6.75745994580895e-34	0.708061029347442	1	Uncharacterized protein C16orf59 homolog
BP459781.1_616	C12ORF66	144577	4.44176943392848e-10	0.70808895537552	1	UPF0536 protein C12orf66
BM485003.1_7252	VWF	7450	6.9148535206959e-25	0.708161772775606	1	von Willebrand factor
CB286220.1_1430	WDR26	80232	1.78859087016228e-18	0.708374683398246	1	WD repeat domain 26
CN157699.1_1243	ADAMTS9	56999	1.97853302107051e-14	0.70855690147852	1	A disintegrin and metalloproteinase with thrombospondin motifs 9
BQ599731.1_2345	RALB	5899	4.40176774900399e-18	0.708700607665542	1	Ras-related protein Ral-B
BE033213.1_852	TMCO6	55374	6.2074038994146e-07	0.708716787687343	1	transmembrane and coiled-coil domains 6
BQ604939.1_1036	CD320	51293	1.0283485026358e-29	0.709054735524295	1	CD320 antigen
CA779797.1_270	VIL2	7430	1.49898821966162e-16	0.709374858500378	1	ezrin
BQ601802.1_1058	TOB2	10766	3.23210315020091e-15	0.709446003354841	1	transducer of ERBB2, 2
AW311962.1_398	TMEM8A	58986	3.82331280481624e-21	0.70947449411585	1	transmembrane protein 8A
CK466250.1_1622	TTL	150465	8.62808238504882e-29	0.7095283317964	1	Tubulin--tyrosine ligase
BX919646.1_1981	KATNA1	11104	7.11809837487521e-08	0.709532036009715	1	Katanin p60 ATPase-containing subunit A1
CA780142.1_582	NFKBIB	4793	4.17637946825836e-27	0.709770958961523	1	nuclear factor of kappa light polypeptide gene enhancer in B-cells inhibitor, beta
BX925811.1_800	PCOLCE2	26577	3.79712757423858e-12	0.709905677144207	1	procollagen C-endopeptidase enhancer 2
BQ601937.1_1365	SDHAF2	54949	7.43563905796895e-08	0.710028937138386	1	succinate dehydrogenase complex assembly factor 2
AW784877.1_104	HAUS7	55559	2.01160326922304e-21	0.710777672497107	1	HAUS augmin-like complex, subunit 7
CD572449.1_169	NRAS	4893	5.29482548330864e-28	0.710807165529015	1	neuroblastoma RAS viral (v-ras) oncogene homolog
BM485026.1_1176	ADAM15	8751	4.06882768192041e-22	0.71116028847973	1	Disintegrin and metalloproteinase domain-containing protein 15
CB287694.1_1692	FASTK	10922	9.64170088681075e-33	0.711298397041723	1	Fas-activated serine/threonine kinase
BQ603866.1_1804	CHRNA3	1136	1.54388403938714e-24	0.7113882911271	1	cholinergic receptor, nicotinic, alpha 3 (CHRNA3), mRNA
CB472100.1_307	LGALS1	3956	1.14090589664249e-20	0.71146991593934	1	lectin, galactoside-binding, soluble, 1
CB287387.1_445	CRELD2	79174	1.26018476546217e-15	0.711486188933932	1	cysteine-rich with EGF-like domains 2
BX664806.1_623	DNAJB2	3300	1.30945677306497e-29	0.71169564877924	1	DnaJ (Hsp40) homolog, subfamily B, member 2
CA779851.1_1213	DTNBP1	84062	5.95879000638279e-32	0.711697412072599	1	dystrobrevin binding protein 1
BM190238.1_2550	PABPC3	5042	1.41701747502485e-22	0.711727648674512	1	poly(A) binding protein, cytoplasmic 3
CF363837.1_1085	FSTL3	10272	4.62719834081218e-25	0.712062769205353	1	Follistatin-related protein 3
PPLA2-022D_374	SLC25A5	292	6.65655578530861e-07	0.712275114624515	1	solute carrier family 25 (mitochondrial carrier
CB475476.1_828	AMDHD2	51005	4.01965093405926e-21	0.712564599119305	1	amidohydrolase domain containing 2
CB285588.1_1348	TP53I13	90313	6.42065382901035e-25	0.712709781106399	1	Tumor protein p53-inducible protein 13
CF364107.1_824	B3GAT3	26229	3.93877445535516e-22	0.712760446757724	1	beta-1,3-glucuronyltransferase 3
BP158720.1_451	RALY	22913	2.75449870078889e-38	0.712772220327093	3	RNA-binding protein Raly
BM190254.1_1549	ARPC1B	10095	1.52476831401326e-15	0.712841291873836	2	Actin-related protein 2/3 complex subunit 1B
CB471952.1_1652	NCKAP1L	3071	1.61669979272198e-07	0.712917989824982	1	Nck-associated protein 1-like
BW955656.1_16	MT-ND4L	4539	1.65974522641145e-17	0.713117030447073	2	NADH-ubiquinone oxidoreductase chain 4L (EC 1.6.5.3)(NADH dehydrogenase subunit 4L)
CB826600.1_56	MT-ND4	4538	2.98437711165424e-31	0.713195802959814	2	NADH dehydrogenase subunit 4 / Entrez_ID
CB470722.1_1054	GBA	2629	4.07771423102736e-39	0.713204070943587	2	glucosidase, beta, acid
BP460783.1_1277	PPME1	51400	8.30972833491705e-32	0.71380379619125	1	Protein phosphatase methylesterase 1
BE241047.1_490	JMJD8	339123	2.3746927183246e-27	0.714025711391054	1	jumonji domain containing 8
BQ603755.1_2413	ARAF	369	9.32246087790976e-33	0.714146070764059	1	v-raf murine sarcoma 3611 viral oncogene homolog
CF788705.1_775	ANKRD9	122416	8.62379894594716e-15	0.714234034667856	1	ankyrin repeat domain 9
AW417462.1_1364	KBTBD6	89890	1.62542424170125e-16	0.71435763000379	1	Kelch repeat and BTB domain-containing protein 6
CB477368.1_570	PRUNE	58497	6.6241781173262e-25	0.714465599022831	3	Protein prune homolog
CF788273.1_1872	PET112L	5188	7.60778611409074e-26	0.71455722433578	1	PET112-like (yeast)
BQ600542.1_1155	AP3S2	10239	1.42129456381664e-29	0.714754163594264	1	adaptor-related protein complex 3, sigma 2 subunit
CF791201.1_1041	INTS9	55756	1.56739655164503e-30	0.714782773050435	1	Integrator complex subunit 9
CF178344.1_1349	TMCO3	55002	1.5051580366143e-21	0.714948202981863	1	transmembrane and coiled-coil domains 3
CB479588.1_1023	JMJD6	23210	1.24700287741537e-16	0.715057757086674	1	jumonji domain containing 6 Gene
BQ604470.1_1710	PLIN2	123	2.23103599395369e-05	0.715775893387135	2	perilipin 2
BM481871.1_1266	CIAPIN1	57019	1.42547437054341e-28	0.715918833552737	1	Anamorsin
CB476793.1_1110	C10ORF54	64115	1.30325268660804e-27	0.715968210039463	2	Platelet receptor Gi24
BQ598092.1_1564	C6ORF89	221477	9.87443339431581e-25	0.716061898691002	1	Uncharacterized protein C6orf89 homolog
AJ687393.1_147	ACTA2	59	2.52480017413076e-19	0.716169016253472	2	actin, alpha 2, smooth muscle, aorta
CK462226.1_1585	BCL10	8915	8.62170721334872e-26	0.716267306398592	2	B-cell lymphoma/leukemia 10
CF359095.1_1850	SMARCC2	6601	2.31033061162783e-21	0.716536435863887	1	SWI/SNF complex subunit SMARCC2
BP464676.1_32	PTPN23	25930	6.17460983780224e-16	0.716644779553849	1	protein tyrosine phosphatase, non-receptor type 23
BQ601404.1_561	C6ORF136	221545	1.19911330388526e-26	0.716715912621128	1	chromosome 6 open reading frame 136 ortholog
CJ038840.1_563	MAP2K7	5609	7.36772574268857e-07	0.71691780710085	1	mitogen-activated protein kinase kinase 7
CF360761.1_607	FYN	2534	1.66061135014121e-11	0.716998884809134	1	FYN oncogene related to SRC, FGR, YES
CB285603.1_1627	BSDC1	55108	0.000161139381438329	0.717070801157113	1	BSD domain-containing protein 1
BM484604.1_1073	CDH13	1012	1.75139687386706e-25	0.717238208942715	1	Cadherin-13
BQ601695.1_1201	ZNF436	80818	2.04274160714474e-23	0.717422984636852	1	zinc finger protein 436 (ZNF436), mRNA
AU296356.1_875	WARS	7453	2.03234881906185e-19	0.717426298065765	2	Tryptophanyl-tRNA synthase Fragment
BX668296.1_1163	LUM	4060	2.07392579117307e-12	0.717511021236345	1	lumican
BM499252.1_1988	ACOX1	51	4.79651980117176e-28	0.717615989853324	1	acyl-Coenzyme A oxidase 1, palmitoyl
BP172836.1_1306	SIRT6	51548	2.20262391694435e-32	0.717741384914253	1	sirtuin (silent mating type information regulation 2 homolog) 6 (S. cerevisiae)
BM658753.1_1058	EBP	10682	3.67672911854151e-30	0.718125036587966	1	3-beta-hydroxysteroid-Delta(8),Delta(7)-isomerase
BX668821.1_1224	NUDT18	79873	1.48342578494062e-13	0.718364603217382	2	Nucleoside diphosphate-linked moiety X motif 18
AJ650203.1_293	PDK1	5163	4.95687080473196e-15	0.718398273032226	1	[Pyruvate dehydrogenase [lipoamide]] kinase isozyme 1, mitochondrial Precursor (EC 2.7.11.2)(Pyruvate dehydrogenase kinase isoform 1)(PDK p48)
BM484010.1_2060	CD82	3732	1.06447315755457e-25	0.71860072221794	1	similar to CD82 protein (CD82), mRNA
CF361133.1_518	KCNJ14	3770	1.82539919534006e-10	0.718772456137845	1	ATP-sensitive inward rectifier potassium channel 14
BX919134.1_945	KCNJ11	3767	1.1535858431113e-29	0.718794398207674	1	potassium inwardly-rectifying channel, subfamily J, member 11 (KCNJ11), mRNA
AJ660716.1_498	CMTM6	54918	4.08612587501466e-23	0.719047428021311	2	CKLF-like MARVEL transmembrane domain-containing protein 6
AU296609.1_93	LRRC24	441381	6.34643778005979e-16	0.71904930270002	1	leucine rich repeat containing 24
BP146482.1_897	NIP7	51388	3.02538904542866e-09	0.719140323254156	1	nuclear import 7 homolog (S. cerevisiae) (NIP7), mRNA
BM658569.1_1056	FAH	2184	1.22874356463099e-07	0.719552670903047	1	fumarylacetoacetate hydrolase (fumarylacetoacetase)
CB285717.1_1030	CFD	1675	5.23519867576409e-28	0.719678190447477	1	complement factor D (adipsin)
BM484799.1_983	MBOAT7	79143	1.72558784618739e-29	0.71974069247651	2	Lysophospholipid acyltransferase 7
CA779872.1_1084	WDR82	80335	2.43749291613832e-22	0.719808408123278	1	WD repeat domain 82
BX673247.1_909	YAP1	10413	2.02634742010624e-15	0.71982432789905	1	misc_RNA (LOC787360), miscRNA.
BQ603465.1_1095	CITED1	4435	1.71146027702109e-10	0.720474626152392	1	Cbp/p300-interacting transactivator, with Glu/Asp-rich carboxy-terminal domain, 1
CB481746.1_691	LMO2	4005	3.1475612000376e-23	0.720574436898976	1	LIM domain only 2 (rhombotin-like 1)
BM485202.1_1352	PYCR2	29920	6.34770696965108e-22	0.720708092562336	1	pyrroline-5-carboxylate reductase family, member 2
CF175556.1_931	CLEC3B	7123	2.5351204527613e-23	0.720711475817368	1	Tetranectin
BQ602919.1_2352	NCAM1	4684	2.24848505037839e-17	0.720922807525253	1	neural cell adhesion molecule 1
CF796076.1_1234	EGLN3	112399	2.7736335431849e-09	0.721122907543171	1	Egl nine homolog 3
CF787033.1_417	ITFG3	83986	1.21171198043936e-25	0.72112544636203	1	integrin alpha FG-GAP repeat containing 3
BP441649.1_2092	SLC39A4	55630	3.92269546716281e-29	0.721350274078167	1	Zinc transporter ZIP4
CF366877.1_671	MICALL2	79778	1.11665299784613e-06	0.72167220972628	1	MICAL-like protein 2
CD571936.1_165	TUBB	203068	4.78759508543515e-15	0.721926016732521	3	Tubulin beta chain (Tubulin beta-5 chain)
CF363859.1_301	MFSD3	113655	8.52917349906902e-24	0.7222671760285	1	major facilitator superfamily domain containing 3
CA780735.1_448	CSTB	1476	6.88321300430452e-22	0.72237600256344	1	cystatin B (stefin B)
CF175527.1_1481	PLIN2	123	8.8052639680998e-11	0.722562588364948	2	perilipin 2 (PLIN2), mRNA
BW974113.1_149	ANXA2	302	3.07414327003824e-09	0.722681858711297	2	Annexin A2
CB288247.1_1059	PANK4	55229	1.62366860403002e-20	0.722846811898099	1	pantothenate kinase 4
BX925319.1_9	ZNF467	168544	1.12809883664626e-06	0.723206406063163	1	Zinc finger protein 467
CB482607.1_1582	NCLN	56926	2.5343316781611e-26	0.723252512463481	1	nicalin homolog (zebrafish)
AJ667482.1_632	C1GALT1	56913	5.73355519547123e-16	0.723293414929591	1	core 1 synthase, glycoprotein-N-acetylgalactosamine 3-beta-galactosyltransferase, 1, transcript variant 3 (C1GALT1), mRNA
CF178054.1_643	BTG2	7832	0.00355873151677978	0.723476198882255	1	BTG family, member 2
CB473855.1_1620	NEK6	10783	1.44918259786368e-14	0.723589249793246	1	NIMA (never in mitosis gene a)-related kinase 6
CF362176.1_869	TUFM	7284	2.4074278493207e-24	0.72374710005303	1	Tu translation elongation factor, mitochondrial
BP145890.1_1587	TXNL4B	54957	8.42204139899577e-10	0.72375672052186	1	Thioredoxin-like protein 4B
BF441446.1_202	RASSF3	283349	1.18061567782609e-25	0.724439345983174	3	Rattus norvegicus Ras association (RalGDS/AF-6) domain family member 3 (Rassf3), mRNA
CF789789.1_1139	TFB1M	51106	7.47417331782092e-24	0.724449923847137	1	transcription factor B1, mitochondrial
F23163.1.s_1076	SNAPC2	6618	1.0612310013906e-14	0.724499379298061	1	small nuclear RNA activating complex, polypeptide 2, 45kDa
BQ603744.1_2295	EPAS1	2034	1.71984024079786e-26	0.724557750060583	1	endothelial PAS domain protein 1
CB287568.1_598	ARHGDIA	396	2.2869870706069e-25	0.724603728371816	2	Rho GDP-dissociation inhibitor 1
BQ602036.1_1064	EFEMP1	2202	1.00667093378563e-08	0.72465001027565	1	EGF-containing fibulin-like extracellular matrix protein 1
BQ599504.1_2312	PLAT	5327	4.08676375728008e-16	0.72465922734452	1	plasminogen activator, tissue
CF359509.1_1183	SERPINB8	5271	1.30743961316286e-05	0.724906054615873	1	Serpin B8
CB287587.1_1971	S1PR1	1901	2.96417958322681e-27	0.724943997161301	1	Sphingosine 1-phosphate receptor 1
BI183715.1_186	ATP1A1	476	3.35316226781241e-10	0.724978666313524	2	ATPase, Na+/K+ transporting, alpha 1 polypeptide
CF178391.1_1518	CSNK1E	1454	3.43539953168724e-19	0.725702341068584	1	Casein kinase I isoform epsilon
BQ603879.1_1197	MYO9B	4650	7.13632718330376e-15	0.725731608502804	1	Myosin-IXb
AU296107.1_1076	DPYSL3	1809	9.04734306006617e-13	0.725790748790252	2	Dihydropyrimidinase-related protein 3
DN595078.1_222	FBRS	64319	2.68581017709118e-18	0.726018335401514	1	fibrosin
BP158076.1_2142	CPXM2	119587	1.8529842909469e-11	0.726149101524729	1	Inactive carboxypeptidase-like protein X2
CF360855.1_1085	SLC10A3	8273	2.80122258355719e-28	0.72618138728914	1	P3 protein (Solute carrier family 10 member 3)
F23177.1.s_4590	STAT2	6773	3.11990657856778e-18	0.726195169489335	1	signal transducer and activator of transcription 2, 113kDa
CB471842.1_2153	NAGPA	51172	2.34038751570367e-18	0.726210733600987	1	N-acetylglucosamine-1-phosphodiester alpha-N-acetylglucosaminidase
CK453743.1_1084	HEMK1	51409	3.30143011536986e-16	0.72660472493756	1	similar to HemK methyltransferase family member 1 (M.HsaHemKP)
BP433877.1_852	MYADM	91663	4.83108403557974e-29	0.726813704225206	1	myeloid-associated differentiation marker Gene
BP144222.1_3026	SPPL2B	56928	1.00339271841183e-26	0.726891996556465	1	Signal peptide peptidase-like 2B
BQ604050.1_1061	CYB561D2	11068	4.27440596275587e-21	0.726968022905949	1	Cytochrome b561 domain-containing protein 2
BM190310.1_1598	PGD	5226	1.39979833127195e-24	0.72717611045351	1	phosphogluconate dehydrogenase
BM484940.1_596	SMTN	6525	4.35959800840608e-25	0.727199214041113	2	smoothelin
CF177909.1_1965	ZACN	353174	5.26002887708895e-14	0.727240666415905	1	Zinc-activated ligand-gated ion channel
BQ604642.1_1686	PRSS23	11098	5.98654462335285e-06	0.727282797374524	1	Serine protease 23
BX674588.1_354	MYO10	4651	1.70396518090547e-13	0.727467007859761	1	Myosin-X
CB478451.1_2607	RTCD1	8634	9.25325525387163e-20	0.727648058962704	1	RNA terminal phosphate cyclase domain 1
BQ603348.1_1009	PYGB	5834	3.93871689275788e-14	0.727673390147252	1	Glycogen phosphorylase, brain form
BX669830.1_1594	MT-CO2	4513	5.86926447201335e-11	0.727987229388368	1	mitochondrially encoded cytochrome c oxidase II
BG834473.1_291	C12ORF57	113246	1.16347700307316e-20	0.728057853232674	1	Protein C10
CB288035.1_1309	TRAF3IP3	80342	1.65833966249487e-13	0.7280670079596	1	TRAF3 interacting protein 3
BP166418.1_2180	ZBTB5	9925	4.89456502455515e-26	0.728171202968695	1	zinc finger and BTB domain containing 5
BP157238.1_2247	PPP2R5D	5528	4.21904098339754e-24	0.728244176740065	1	protein phosphatase 2, regulatory subunit B', delta isoform
CB286356.1_1962	COPA	1314	4.82641990244535e-17	0.728526212212456	1	coatomer protein complex, subunit alpha
CF367462.1_1410	HOMER2	9455	3.25848550185622e-17	0.728588620651076	2	homer homolog 2 (Drosophila)
BM658636.1_1406	SOD2	6648	7.70097263038354e-19	0.72863408138851	1	superoxide dismutase 2, mitochondrial
CB472299.1_863	NAA20	51126	3.9319804576342e-18	0.72870841492763	2	N(alpha)-acetyltransferase 20, NatB catalytic subunit
C94541.1.s_1652	NIPSNAP3A	25934	1.24833573984786e-09	0.728717392151744	1	Protein NipSnap homolog 3A
BX921855.1_592	PLEKHB2	55041	1.34983064430422e-15	0.728752315388393	1	Pleckstrin homology domain-containing family B member 2
CF791416.1_1187	S100A14	57402	7.72400630988172e-08	0.728833342348558	1	S100 calcium binding protein A14
CK452642.1_1470	ANAPC7	51434	4.02245514342697e-13	0.728864511370494	1	anaphase promoting complex subunit 7 / Entrez_ID
CO940911.1_1002	OPTC	26254	7.32594750262088e-07	0.728887267947106	1	opticin
CF181212.1_1728	CORO1B	57175	7.17657935847631e-23	0.729017302852282	1	coronin, actin binding protein, 1B
BI184046.1_451	GPX7	2882	1.44583017472056e-15	0.729100482914967	1	Glutathione peroxidase 7
BX916188.1_1028	PPARA	5465	1.17663232231694e-13	0.729125960856591	2	peroxisome proliferator activated receptor alpha
BQ600108.1_2118	GLB1	2720	1.20629535886589e-15	0.729485366627609	1	Beta-galactosidase
CF791104.1_872	SCAND1	51282	2.56420820281597e-19	0.729529949025266	1	SCAN domain-containing protein 1
CF792117.1_1840	DHCR7	1717	2.63455102210943e-14	0.729584498178904	1	7-dehydrocholesterol reductase
AJ651317.1_202	PABPC1	26986	1.72419104785368e-29	0.729789597421385	1	Polyadenylate-binding protein 1
CF178442.1_548	CASQ2	845	7.16009476160143e-06	0.730199795185828	1	calsequestrin 2 (cardiac muscle) (CASQ2), nuclear gene encoding mitochondrial protein, mRNA
AW325605.1_61	NR0B2	8431	1.05883830693985e-06	0.730349679163573	1	nuclear receptor subfamily 0, group B, member 2
AJ661317.1_1294	TMEM45A	55076	2.80449098976343e-05	0.7304334512553	1	transmembrane protein 45A
CB285326.1_399	SFRS9	8683	3.05324950156388e-19	0.730576290619108	1	splicing factor, arginine/serine-rich 9
F23116.1.s_3039	EMP1	2012	8.72081460422054e-06	0.730654986555525	1	similar to Epithelial membrane protein 1 (EMP-1) (Tumor-associated membrane protein) (CL-20) (B4B protein) (EMP1), mRNA
BQ605136.1_1369	PML	5371	2.49040347517246e-14	0.731143328063865	2	Probable transcription factor PML
BM658512.1_886	NDUFS3	4722	5.73638600671137e-24	0.731422122312842	1	NADH dehydrogenase (ubiquinone) Fe-S protein 3, 30kDa (NADH-coenzyme Q reductase)
BX672247.1_533	NMT1	4836	1.55578821243474e-19	0.731619600344985	1	N-myristoyltransferase 1
BI185198.1_118	C20ORF3	57136	1.06163859732777e-25	0.731886054676663	1	Adipocyte plasma membrane-associated protein
CK463551.1_343	RASSF3	283349	4.7135022851759e-16	0.73209302129916	3	Rattus norvegicus Ras association (RalGDS/AF-6) domain family member 3 (Rassf3), mRNA
CK462204.1_292	RAMP2	10266	2.94955043619697e-23	0.732155273370466	1	receptor (G protein-coupled) activity modifying protein 2
CK462226.1_1452	BCL10	8915	1.65722292914681e-23	0.73222486065001	2	B-cell lymphoma/leukemia 10
CB286653.1_1149	WIPI1	55062	6.05578213113793e-13	0.732297160393186	2	WD repeat domain, phosphoinositide interacting 1
BX921902.1_726	ISYNA1	51477	1.02410142752195e-10	0.73256598006666	1	inositol-3-phosphate synthase 1
BX669947.1_811	ZSCAN29	146050	8.25228282137551e-21	0.732641786580485	1	Zinc finger and SCAN domain-containing protein 29
CF178158.1_847	B3GNT9	84752	7.29609457714137e-07	0.732670219945837	2	UDP-GlcNAc:betaGal beta-1,3-N-acetylglucosaminyltransferase 9
AJ938962.1_551	2007-09-01	989	1.07421642135993e-07	0.732812988790575	1	septin 7 Gene
CK454562.1_1686	NEDD4L	23327	4.52166211188144e-07	0.732829961409126	1	neural precursor cell expressed, developmentally down-regulated 4-like (NEDD4L), transcript variant b, mRNA
BM190441.1_526	C12ORF10	60314	5.54645072373729e-28	0.732955716646907	1	UPF0160 protein MYG1, mitochondrial Precursor
CF361919.1_1082	UBQLN4	56893	9.64117203090589e-18	0.733190056748508	1	ubiquilin 4
BQ597877.1_2293	HSD17B12	51144	4.70315964258438e-10	0.733228625855145	1	hydroxysteroid (17-beta) dehydrogenase 12
AJ684761.1_402	CCDC136	64753	1.94799840714979e-11	0.733730269595611	1	coiled-coil domain containing 136
BM190066.1_920	TCAP	8557	8.1976598071514e-21	0.733790518648926	1	titin-cap (telethonin)
CF181625.1_816	PAM16	51025	7.45704573109859e-18	0.733845353325751	1	Mitochondrial import inner membrane translocase subunit Tim16 (Mitochondria-associated granulocyte macrophage CSF-signaling molecule)
BM659698.1_1072	CTSS	1520	4.45054727734259e-06	0.733924437271778	1	cathepsin S
AJ660642.1_325	CCDC109A	90550	2.58528878760123e-09	0.734016367424665	1	coiled-coil domain containing 109A
BP140289.1_530	ACOT1	641371	1.14914085117759e-08	0.734109133278326	1	peroxisomal long-chain acyl-coA thioesterase
CB471516.1_1171	CHCHD4	131474	2.65875863681226e-16	0.734285074371638	2	Mitochondrial intermembrane space import and assembly protein 40
BQ604552.1_331	RBM42	79171	1.36282950408945e-19	0.734484868542278	1	RNA binding motif protein 42
CB285731.1_1018	EPS8	2059	6.14324915518277e-16	0.734719899816218	1	epidermal growth factor receptor pathway substrate 8
CF180267.1_523	OST4	100128731	7.53203392125638e-23	0.734903109485995	2	Dolichyl-diphosphooligosaccharide--protein glycosyltransferase subunit 4
CF180789.1_992	SLCO3A1	28232	1.20565863840175e-06	0.734932818200694	2	solute carrier organic anion transporter family, member 3A1 (SLCO3A1), transcript variant 1, mRNA
BQ603993.1_1446	COQ9	57017	1.38745955628282e-18	0.73496192112607	1	Ubiquinone biosynthesis protein COQ9, mitochondrial
CF364564.1_1578	STX16	8675	0.0385967457821175	0.735157271593371	1	syntaxin 16
CK465907.1_7	PLCD3	113026	1.08127812446421e-18	0.73532388682343	1	phospholipase C, delta 3
PPLA2-015B_296	MAT2B	27430	9.63571648159306e-10	0.735342815417974	1	methionine adenosyltransferase II, beta
CF175690.1_348	POLR2F	5435	3.28010990931025e-11	0.735402446292768	1	polymerase (RNA) II (DNA directed) polypeptide F
CA779667.1_2373	PGP	283871	8.70907589996778e-16	0.735491774992621	2	Phosphoglycolate phosphatase
AU059023.1_121	RETSAT	54884	5.67350158471727e-08	0.735610725240173	1	All-trans-retinol 13,14-reductase
CB483457.1_444	HIF1AN	55662	2.6380832600179e-25	0.73569679253015	1	hypoxia-inducible factor 1, alpha subunit inhibitor
BX915118.1_1714	KLHDC8B	200942	1.49441843689416e-26	0.735734662790321	2	kelch domain containing 8B
CB474654.1_1528	MAN1C1	57134	1.07401012008501e-21	0.735919750443638	1	mannosidase, alpha, class 1C, member 1
BQ604830.1_1516	NAV1	89796	8.47648650941851e-21	0.736077678637611	1	neuron navigator 1
BG385067.1_97	TMEM88	92162	4.86824078000966e-14	0.736144112101364	1	transmembrane protein 88
PMUS1-022C_69	HOMER2	9455	2.20863770222884e-18	0.73625892970214	2	homer homolog 2 (Drosophila)
BX673622.1_2564	TIAF1	9220	6.01216746411631e-12	0.736572250061094	1	TGFB1-induced anti-apoptotic factor 1
CB469076.1_2068	MAP4K4	9448	3.64405192580923e-19	0.736603703971393	1	mitogen-activated protein kinase kinase kinase kinase 4
CK463745.1_696	CCDC71	64925	2.90521788486762e-15	0.7368488018462	1	Coiled-coil domain-containing protein 71
F23130.1.s_2474	BCL2L1	598	2.47261267409222e-24	0.736882732215905	2	BCL2-like 1
BX674143.1_1497	BCR	613	1.49720502815036e-11	0.737024682919903	1	Breakpoint cluster region protein
BX669224.1_1245	SLC44A1	23446	1.92536325662455e-17	0.737067332934829	2	CDW92 antigen (SLC44A1), mRNA
CF177890.1_1064	TAGLN3	29114	6.68843358430225e-08	0.737285147134308	1	Transgelin-3
BM484872.1_1609	TULP3	7289	2.80824603160905e-18	0.737342084988659	1	tubby like protein 3
CK465694.1_1043	CDH3	1001	0.0293811534001715	0.737435466254257	1	Cadherin-3 (Fragment)
BM659165.1_1509	UQCRC2	7385	8.60069665094683e-11	0.737461388819986	2	Cytochrome b-c1 complex subunit 2, mitochondrial Precursor (Ubiquinol-cytochrome-c reductase complex core protein 2)(Core protein II)(Complex III subunit 2)
AJ668669.1_1045	ZNF689	115509	1.37859282631362e-23	0.737484238625048	1	similar to Zinc finger protein 689 (LOC467951), mRNA
BM659593.1_1863	GDPD5	81544	8.84566187192647e-22	0.737706815817347	1	Glycerophosphodiester phosphodiesterase domain-containing protein 5
CF181399.1_916	PRMT2	3275	9.31481638082987e-24	0.737867985021818	1	Protein arginine N-methyltransferase 2
CA779428.1_1119	TMEM106A	113277	4.93642739579524e-21	0.737946048995452	1	Transmembrane protein 106A
BP148152.1_1163	CRKRS	51755	7.52339908376514e-13	0.73795568948226	1	Cell division protein kinase 12
AW435911.1_301	C19ORF57	79173	2.19514792760627e-08	0.73809427892237	1	Uncharacterized protein C19orf57
BM485076.1_2201	RGL2	5863	1.75684959960351e-06	0.738294123749065	1	Ral guanine nucleotide dissociation stimulator-like 2
C95073.1.s_165	COL6A3	1293	6.26515888671715e-17	0.73865669217444	3	collagen, type VI, alpha 3
CK462972.1_1417	CDYL2	124359	1.66375626760104e-22	0.738873524097459	1	Chromodomain Y-like protein 2
BQ604505.1_1276	SMOC2	64094	8.51132790667388e-16	0.739241885406461	1	SPARC related modular calcium binding 2
CB286783.1_1360	LRPAP1	4043	2.18593333209711e-23	0.739312746529859	2	Alpha-2-macroglobulin receptor-associated protein
AW353930.1_838	ZNF385B	151126	0.000354582792098562	0.739341753872998	1	zinc finger protein 385B (ZNF385B), mRNA
F23062.1.s_534	UBR4	23352	9.10968707502603e-08	0.739394328424359	1	ubiquitin protein ligase E3 component n-recognin 4
BP443447.1_281	APH1A	51107	4.33211674719926e-13	0.739413317780343	1	anterior pharynx defective 1 homolog A (C. elegans)
CF175916.1_1666	IL27RA	9466	1.64399764624241e-06	0.739456238322458	1	interleukin 27 receptor, alpha
BX666789.1_1511	BRMS1	25855	4.62119314031935e-27	0.739577312243586	1	breast cancer metastasis-suppressor 1-like (BRMS1L), mRNA
CF179770.1_432	COMT	1312	0.000710152377563491	0.740124046916987	2	catechol-O-methyltransferase
CB286773.1_446	SERPING1	710	1.95278442962081e-14	0.740237455967708	1	Plasma protease C1 inhibitor
CN158744.1_1036	UNC119	9094	1.57960570650192e-13	0.740419202142896	1	unc-119 homolog (C. elegans)
BM481988.1_1620	MED9	55090	6.21759741083181e-25	0.740464330691999	2	Mediator of RNA polymerase II transcription subunit 9
BQ604445.1_618	PDGFD	80310	6.47159285186211e-16	0.740638287827661	1	Pongo abelii platelet derived growth factor D (PDGFD), mRNA
BP153840.1_1708	PAOX	196743	5.27741045804718e-23	0.740699781518731	2	Peroxisomal N(1)-acetyl-spermine/spermidine oxidase
CB470657.1_1883	ARF6	382	2.55024129212624e-18	0.740827229709361	1	ADP-ribosylation factor 6
BM189947.1_1064	PFKFB4	5210	2.87352393015842e-17	0.740902209944815	1	similar to 6-phosphofructo-2-kinase/fructose-2,6-biphosphatase 4, transcript variant 4 (PFKFB4), mRNA
BP451506.1_395	HBA2	3040	0.000516345267720473	0.741062485125453	3	Hemoglobin subunit alpha (Hemoglobin alpha chain)(Alpha-globin)
CF178394.1_852	PLEKHM1	9842	6.35780198662836e-23	0.741510133819577	1	pleckstrin homology domain containing, family M (with RUN domain) member 1 (PLEKHM1), transcript variant 3, non-coding RNA
CB469948.1_391	COX5B	1329	7.78617144499774e-15	0.74190532623738	1	Cytochrome c oxidase subunit 5B, mitochondrial Precursor (Cytochrome c oxidase polypeptide Vb)
BX666814.1_723	BCL9L	283149	4.62092222923799e-17	0.742174794771025	1	B-cell CLL/lymphoma 9-like
CF360063.1_916	NAPSA	9476	1.18432426306928e-09	0.742247205136612	1	napsin A aspartic peptidase Gene
AU298706.1_557	SRI	6717	9.20984445971259e-20	0.742438552351561	2	sorcin
CO956878.1_519	ECE1	1889	6.52613140840479e-12	0.742563846697372	1	endothelin converting enzyme 1
BI343911.1_61	KCTD19	146212	8.99228041544879e-10	0.742714614013401	1	potassium channel tetramerisation domain containing 19
F23093.1.s_1026	CDCA3	83461	2.2046021089662e-11	0.742751226856244	1	cell division cycle associated 3
CB475900.1_2248	SCARB1	949	2.88071379304239e-14	0.74275858755581	2	scavenger receptor class B, member 1 / Entrez_ID
BX917766.1_892	BOK	666	8.63034202800612e-15	0.74282131594551	1	BCL2-related ovarian killer
BM483876.1_1787	ACP2	53	4.63939216717131e-15	0.742918667901494	1	Lysosomal acid phosphatase
AB005285.1_904	SLC2A4	6517	7.81218115951361e-20	0.742981827400997	1	solute carrier family 2 (facilitated glucose transporter), member 4
BX667155.1_1542	KBTBD11	9920	3.33781716069781e-09	0.742999350821689	1	kelch repeat and BTB (POZ) domain containing 11 (KBTBD11), mRNA
AU296398.1_1218	TMEM222	84065	6.32909137822583e-22	0.74312894675563	1	Transmembrane protein 222
CB476150.1_1461	DHRS7	51635	4.19047454209031e-18	0.743214846347232	1	dehydrogenase/reductase (SDR family) member 7
CB286392.1_400	KLF11	8462	2.04599099895065e-09	0.743409228102972	1	Kruppel-like factor 11
BQ604381.1_340	DAB2	1601	9.660752525913e-07	0.743649121330071	2	disabled homolog 2, mitogen-responsive phosphoprotein (Drosophila)
BX672150.1_1049	LEPROTL1	23484	1.01854310716095e-29	0.743719209458935	1	leptin receptor overlapping transcript-like 1
CB469183.1_606	MRPL41	64975	1.01820253468581e-23	0.743919405355283	1	39S ribosomal protein L41, mitochondrial
BM484991.1_803	FOXS1	2307	2.64005475660836e-09	0.744419626213966	1	forkhead box S1
BQ599974.1_500	NDUFB9	4715	5.62981562536754e-11	0.744487863107604	2	NADH dehydrogenase (ubiquinone) 1 beta subcomplex, 9, 22kDa
CF179101.1_1146	RGS3	5998	1.8639549630804e-09	0.744677660144448	1	Regulator of G-protein signaling 3
CK452170.1_1147	JAZF1	221895	3.04325643334319e-17	0.745204168561558	1	JAZF zinc finger 1
CK465565.1_1110	SLC37A1	54020	1.48237934469202e-11	0.745456425663943	1	solute carrier family 37 (glycerol-3-phosphate transporter), member 1
BX664958.1_118	NFATC4	4776	1.31274293446373e-08	0.745499376177456	1	nuclear factor of activated T-cells, cytoplasmic, calcineurin-dependent 4
BM484885.1_1495	ABHD14B	84836	9.76868907031957e-21	0.745757388149557	1	Abhydrolase domain-containing protein 14B
BQ601081.1_2861	TTYH2	94015	5.68132186005609e-11	0.74577469183715	2	tweety homolog 2 (Drosophila) (TTYH2), mRNA
BQ604301.1_1350	SIGMAR1	10280	1.3967736548073e-22	0.745803401661397	1	Sigma non-opioid intracellular receptor 1
BX914730.1_2278	SORBS1	10580	7.19040649197992e-06	0.745902536446618	1	sorbin and SH3 domain containing 1
BX675316.1_478	TEAD4	7004	1.49230431147773e-20	0.746074367068612	1	TEA domain family member 4
BE013630.1_484	GTPBP6	8225	4.90075534003456e-07	0.746161350176063	1	Putative GTP-binding protein 6
CF361585.1_1475	HNRNPUL1	11100	9.30724385668108e-15	0.746240852889447	1	heterogeneous nuclear ribonucleoprotein U-like 1 / Entrez_ID
CK454477.1_1226	SSBP3	23648	3.42221002471284e-17	0.746320771145437	1	Single-stranded DNA-binding protein 3
CF179337.1_640	OST4	100128731	2.83399891093533e-21	0.746508305662036	2	Dolichyl-diphosphooligosaccharide--protein glycosyltransferase subunit 4
BQ602956.1_1009	RFX3	5991	3.92856593295046e-11	0.746733082773023	1	Mus musculus regulatory factor X, 3 (influences HLA class II expression) (Rfx3), transcript variant 2, mRNA
AB108645.1_4468	DNMT1	1786	3.48337407319704e-22	0.74684333296708	1	DNA (cytosine-5-)-methyltransferase 1
CF360144.1_1572	ABHD4	63874	1.00371640840572e-09	0.746980589409926	1	abhydrolase domain containing 4
BX665276.1_1440	C19ORF54	284325	9.38665275855109e-24	0.747158344573956	1	UPF0692 protein C19orf54 homolog
BM481895.1_1083	TMED3	23423	1.63780030729084e-16	0.747219168696974	2	Transmembrane emp24 domain-containing protein 3
CB470646.1_1661	TPST2	8459	1.55139409015428e-17	0.747298320434305	1	tyrosylprotein sulfotransferase 2
CF178404.1_1102	KDSR	2531	6.18293484835898e-16	0.747446997767533	1	similar to FVT1, transcript variant 1 (LOC738461), mRNA
AY585335.1_901	AQP1	358	0.00238300501375111	0.74762198690705	1	Aquaporin-1
BQ603983.1_1575	F3	2152	1.11620643509951e-06	0.747646828494575	1	Tissue factor
BQ604839.1_1325	PROP1	5626	1.17832043735208e-06	0.747951235433184	1	PROP paired-like homeobox 1 (PROP1), mRNA
BM484995.1_946	POLD4	57804	5.73998200903942e-22	0.748050397860399	1	polymerase (DNA-directed), delta 4
BF192521.1_22	AFAP1	60312	6.94285520573386e-17	0.748097826746821	1	actin filament associated protein 1
BQ597552.1_1531	HEY2	23493	6.60002781291159e-12	0.748123317070076	1	hairy/enhancer-of-split related with YRPW motif 2-like (HEY2), mRNA
AW431415.1_281	B3GNT3	10331	7.64097359943948e-10	0.748201676533192	2	UDP-GlcNAc:betaGal beta-1,3-N-acetylglucosaminyltransferase 3
BP147543.1_856	PIGX	54965	1.82399121950325e-23	0.748215737288351	1	Phosphatidylinositol-glycan biosynthesis class X protein
CF364297.1_2476	SERPINB9	5272	5.13991975791529e-16	0.74836824444844	1	Serpin B9
BF191645.1_154	CCDC86	79080	2.75193154835278e-20	0.748467176597996	1	coiled-coil domain containing 86
CK454529.1_702	BEND5	79656	1.97275685673285e-15	0.748640019715765	1	BEN domain-containing protein 5
BM190308.1_1797	ATP5A1	498	1.71907012207249e-24	0.7486592820689	3	ATP synthase, H+ transporting, mitochondrial F1 complex, alpha subunit 1, cardiac muscle
BP435136.1_760	UNC5C	8633	3.56890769365099e-10	0.748674342698019	1	unc-5 homolog C (C. elegans)
CF179668.1_962	SLC16A3	9123	1.62731941624468e-11	0.748729237856155	1	solute carrier family 16, member 3 (monocarboxylic acid transporter 4)
AJ275284.1_2990	GJA1	2697	3.39393234165164e-13	0.748819203550601	1	Gap junction alpha-1 protein (Connexin-43)(Cx43)(Vascular smooth muscle connexin-43)
CB470756.1_3664	PIK3CG	5294	7.91472401280868e-08	0.748932956812611	1	phosphoinositide-3-kinase, catalytic, gamma polypeptide
BM484483.1_1470	OSGIN1	29948	6.05021001454768e-05	0.748998611270254	1	Oxidative stress-induced growth inhibitor 1
BQ603646.1_684	SCNN1B	6338	2.22779724663197e-12	0.7490345817543	1	Amiloride-sensitive sodium channel subunit beta
F23043.1.s_1264	FAM20B	9917	6.80718185311272e-21	0.749167602444597	1	Protein FAM20B
AW786464.1_219	RGL3	57139	1.31621095748323e-06	0.749284466844189	1	Ral guanine nucleotide dissociation stimulator-like 3
BP155622.1_2315	IL16	3603	2.8062955414707e-08	0.749284881319373	1	interleukin 16 (lymphocyte chemoattractant factor)
CF367993.1_798	SDHAF1	644096	2.40580057339465e-14	0.74951523805066	1	Succinate dehydrogenase assembly factor 1, mitochondrial
BG609302.1_374	P2RX6	9127	6.07765093743847e-17	0.749707652169845	1	P2X purinoceptor 6
BX923936.1_344	SGSH	6448	2.17925237583487e-21	0.749941628209416	2	N-sulphoglucosamine sulphohydrolase
CN154834.1_802	ATF6	22926	5.06392543135684e-09	0.749948452664411	1	activating transcription factor 6, transcript variant 4 (ATF6), mRNA
DN126287.1_339	GLTPD2	388323	8.80921276176204e-10	0.750041636642315	1	glycolipid transfer protein domain containing 2
BQ602275.1_2438	PPP1R3C	5507	0.00495158115844872	0.750186833897343	2	protein phosphatase 1, regulatory (inhibitor) subunit 3C
CA780771.1_1691	PPP1R13L	10848	1.65928575985299e-23	0.750243516647469	1	RelA-associated inhibitor
CO987119.1_295	KCTD7	154881	0.000181725224805131	0.750450483692667	1	potassium channel tetramerisation domain containing 7 Gene
CF178172.1_526	NUBP1	4682	8.57488944778339e-17	0.750656945548684	1	nucleotide binding protein 1 (MinD homolog, E. coli)
CN155899.1_265	BTBD6	90135	6.01717592297177e-23	0.750757800149861	2	BTB (POZ) domain containing 6
BX915644.1_140	ART1	417	8.01344867709159e-15	0.750965401683658	1	ADP-ribosyltransferase 1
BQ604390.1_1011	INTS10	55174	1.28119907119989e-17	0.75101309539671	1	integrator complex subunit 10
CF178041.1_2521	WDR91	29062	9.88194265068036e-15	0.751067517167877	2	WD repeat domain 91
C94551.1.s_216	PCDH19	57526	1.97880839794447e-17	0.751451358282236	2	protocadherin 10-like (PCDH19), mRNA
BM675857.1_3145	ALDH18A1	5832	2.03841285413639e-05	0.751603142385591	1	Delta-1-pyrroline-5-carboxylate synthase
AJ746608.1_358	GPR84	53831	0.000101365027602097	0.751615736080561	1	G-protein coupled receptor 84
BX921743.1_495	MAP1S	55201	0.000232110918730794	0.751969919335847	1	microtubule-associated protein 1S
BP138868.1_1958	BCAT2	587	4.2327689097612e-17	0.752155909821016	1	branched chain aminotransferase 2, mitochondrial
BX669384.1_599	ZBTB38	253461	8.63509206547769e-14	0.752464085508973	1	similar to zinc finger and BTB domain containing 38, transcript variant 1 (ZBTB38), mRNA
BM484064.1_1210	KIAA0427	9811	1.1732418279333e-22	0.752660869762322	1	KIAA0427
CK460147.1_475	HOOK2	29911	4.92629510981579e-17	0.752707417057358	1	hook homolog 2 (Drosophila)
CB475961.1_444	LY96	23643	3.39345455188636e-08	0.752770875929071	1	lymphocyte antigen 96
CK451771.1_843	ASPG	374569	4.26878862018011e-27	0.753224379361222	1	60 kDa lysophospholipase
AJ656168.1_140	HSP90AA1	3320	4.13425036460927e-10	0.75339109704489	3	Heat shock protein HSP 90-alpha
CA781080.1_411	TBX3	6926	8.25995748447656e-07	0.753733488180603	1	T-box transcription factor TBX3
AW359321.1_1264	C17ORF56	146705	4.34592743098474e-20	0.75381897794269	1	Uncharacterized protein C17orf56 homolog
AW354018.1_920	HR	55806	7.05589741902138e-14	0.754237477019449	1	hairless homolog (mouse)
BM190347.1_1882	RBM14	10432	3.61077406967502e-10	0.754272510968866	1	RNA binding motif protein 14 (RBM14), mRNA
CF106657.1_1541	ITGA6	3655	1.941426533556e-06	0.754490592512288	1	Integrin alpha-6
BM659216.1_1122	ACTA2	59	3.80448703227833e-18	0.754549243066613	2	actin, alpha 2, smooth muscle, aorta
CB470202.1_2681	ERGIC1	57222	6.47404724128252e-06	0.755186059234602	1	Endoplasmic reticulum-Golgi intermediate compartment protein 1
BX666500.1_1517	SIGIRR	59307	8.09493654919612e-15	0.755329108158695	1	Single Ig IL-1-related receptor
BM482081.1_1736	CCBL1	883	5.1727360333887e-10	0.755545547418711	2	cysteine conjugate-beta lyase, cytoplasmic
BQ598290.1_170	THOC5	8563	1.83441145879172e-08	0.755595026407345	2	THO complex 5
CB478566.1_1529	SMOX	54498	4.05622678275269e-15	0.756143340884545	1	spermine oxidase
BQ604323.1_816	ELOVL1	64834	1.8402242735687e-16	0.756341858495167	2	elongation of very long chain fatty acids (FEN1/Elo2, SUR4/Elo3, yeast)-like 1
BP464211.1_639	C2ORF54	79919	0.00481304143674189	0.756383764133449	1	Uncharacterized protein C2orf54
PMUS1-016C_103	ASB2	51676	2.03068062465491e-09	0.756491072678901	3	ankyrin repeat and SOCS box-containing 2
BX673550.1_1313	ZNF771	51333	3.67244804108673e-15	0.756540467654778	1	Zinc finger protein 771
CB477354.1_89	GAPDH	2597	1.12224495346533e-11	0.756805848520011	1	glyceraldehyde-3-phosphate dehydrogenase
CF359476.1_619	S100A13	6284	4.31801674200857e-16	0.756826845135607	2	Protein S100-A13
BX915930.1_403	KLHL22	84861	1.07831882093018e-19	0.756975156763605	1	kelch-like 22 (Drosophila)
CF366683.1_987	RAPGEF3	10411	5.26817524458304e-13	0.75726893760719	1	RAP guanine-nucleotide-exchange factor 3
BX670521.1_871	FBXL12	54850	1.40549249841992e-21	0.757318860869399	1	F-box/LRR-repeat protein 12
BX916120.1_511	PIP5K2A	5305	2.16897752179684e-11	0.75732897271834	1	Phosphatidylinositol-5-phosphate 4-kinase type-2 alpha
BX676758.1_357	COX7A2	1347	1.54996156261052e-20	0.757448240679944	1	COX7A2 protein
AW480042.1_410	LDLRAD3	143458	0.0362515145826893	0.75760768304639	1	low density lipoprotein receptor class A domain containing 3
AJ680515.1_306	ACTG1	71	2.86220018847591e-12	0.757630380909465	1	Actin, cytoplasmic 2 (Gamma-actin) [Contains Actin, cytoplasmic 2, N-terminally processed]
CF787985.1_21	PSMB3	5691	8.01965541148338e-15	0.75767994047781	2	proteasome (prosome, macropain) subunit, beta type, 3
BQ598144.1_714	USP47	55031	2.99589495662751e-14	0.757816598329283	2	Ubiquitin carboxyl-terminal hydrolase 47
BM481917.1_1448	TRAPPC9	83696	2.57701655752569e-18	0.757823739998418	1	Trafficking protein particle complex subunit 9
BP445430.1_281	RIMKLA	284716	2.06510674959877e-11	0.757844116059343	1	ribosomal modification protein rimK-like family member A
BP162547.1_1850	IL17RA	23765	5.79771602641977e-20	0.757858607817796	1	Interleukin-17 receptor A
BX666624.1_789	WFDC3	140686	9.78894766132675e-21	0.757896202168771	1	WAP four-disulfide core domain 3
BP152276.1_227	IL3RA	3563	9.49052980228067e-10	0.757938362369745	1	Interleukin-3 receptor subunit alpha
CF180498.1_829	EPB41L4A	64097	4.30327883403244e-12	0.758240725690308	1	Band 4.1-like protein 4A
CA778549.1_1545	SDCCAG3	10807	2.39741681843678e-19	0.758852630161629	2	Serologically defined colon cancer antigen 3 homolog
CK454382.1_166	SURF1	6834	3.98722769642542e-15	0.759023721070435	1	Surfeit locus protein 1
BX916358.1_610	ZC3H7B	23264	3.34553551576216e-19	0.759595731385414	1	zinc finger CCCH-type containing 7B (ZC3H7B), mRNA
BP463333.1_1169	ZNF691	51058	2.22173275274119e-09	0.759669248863276	1	Zinc finger protein 691
AU296549.1_756	HPDL	84842	1.10780035845097e-11	0.7597885448495	1	4-hydroxyphenylpyruvate dioxygenase-like
CO993067.1_275	MDH2	4191	6.55407047694309e-13	0.759844327634502	3	Malate dehydrogenase, mitochondrial
BM482021.1_1427	GMPPA	29926	9.7823477892075e-09	0.760080134143171	1	Mannose-1-phosphate guanyltransferase alpha
CF179136.1_78	FITM1	161247	1.26201825316022e-12	0.760163565191241	1	hypothetical protein LOC100293257 (LOC100293257), mRNA
BX668306.1_758	SLAIN2	57606	3.44866595433578e-05	0.760381218363921	1	SLAIN motif family, member 2
BX923091.1_991	ALDH16A1	126133	1.70828377409065e-07	0.76065379228852	1	aldehyde dehydrogenase 16 family, member A1
BG894995.1_116	NKIRAS2	28511	1.23194265651372e-11	0.760691364196148	1	NFKB inhibitor interacting Ras-like 2
BX926737.1_659	SOX4	6659	8.96723771382365e-07	0.760832836498042	1	SRY (sex determining region Y)-box 4
BP435076.1_959	RAB24	53917	1.33489225314633e-09	0.761057933795852	1	Ras-related protein Rab-24
AW312188.1_160	PRUNE	58497	4.47202739348196e-12	0.761067009147067	3	Protein prune homolog
BX665027.1_325	MYBPC3	4607	3.88637438833296e-09	0.76122970232672	1	myosin binding protein C, cardiac
BX672078.1_1181	DHRS1	115817	8.76879345237928e-15	0.761458447758109	2	dehydrogenase/reductase (SDR family) member 1
BP172676.1_2442	POP4	10775	1.42727526363433e-09	0.761952492090637	1	similar to ribonuclease P protein subunit p29, transcript variant 3 (LOC456386), mRNA
CN157609.1_512	WWC2	80014	2.61848026319108e-21	0.762071546816394	1	Protein WWC2
CB285193.1_1617	ADAMTS1	9510	3.03249446925617e-06	0.762199945210054	1	ADAM metallopeptidase with thrombospondin type 1 motif, 1
CF180127.1_763	EIF2AK1	27102	3.09555411349229e-17	0.76221693725858	1	Eukaryotic translation initiation factor 2-alpha kinase 1
BQ598774.1_1636	HEXB	3074	3.26027055763175e-11	0.76234935948003	1	hexosaminidase B (beta polypeptide)
CB483360.1_1045	CMTM6	54918	1.82169034088665e-12	0.762425029203229	2	CKLF-like MARVEL transmembrane domain containing 6
BP439061.1_990	MDFIC	29969	6.6404382735784e-15	0.762432149135515	2	MyoD family inhibitor domain-containing protein
BQ605044.1_4195	CPT1A	1374	2.52259692046149e-09	0.762579358183899	1	carnitine palmitoyltransferase 1A (liver)
CA778956.1_754	FLI1	2313	3.93392743960332e-17	0.762841889985746	1	Friend leukemia virus integration 1 (FLI1), mRNA
BX922496.1_44	CTBP2	1488	2.09171654278936e-09	0.762884192149134	1	C-terminal binding protein 2, transcript variant 8 (CTBP2), mRNA
BP153581.1_220	XBPP1	7495	1.1356805454379e-17	0.762903523293235	1	X-box binding protein 1 pseudogene 1
CF181436.1_763	HDDC3	374659	4.60271061546736e-13	0.763446625000363	1	HD domain containing 3
BM189944.1_1277	RTN2	6253	1.99182888402565e-17	0.764057944416025	1	reticulon 2 (RTN2), mRNA
BP463144.1_278	FAM43B	163933	0.029290248432098	0.764334237211027	1	Protein FAM43B
CB477112.1_1628	PLIN3	10226	5.12249170387313e-17	0.764409960750853	1	Perilipin-3
BP157125.1_1126	PARN	5073	9.27607603418221e-07	0.764430423656563	1	poly(A)-specific ribonuclease (deadenylation nuclease)
BQ598838.1_1046	FAM53C	51307	2.80731285568948e-12	0.76454463732331	1	Protein FAM53C
BQ598038.1_3185	TXNRD1	7296	4.21744377688238e-17	0.76461281956079	1	thioredoxin reductase 1
BX916864.1_698	AMOTL1	154810	7.50632244579161e-18	0.764632536813457	2	angiomotin like 1
BQ598311.1_1223	TOR1AIP2	163590	3.51628530003967e-17	0.764704554738878	2	Torsin-1A-interacting protein 2
CF363638.1_1594	RILP	83547	3.50528643683761e-08	0.765072231977865	2	Rab-interacting lysosomal protein
CF794810.1_1590	TRAF4	9618	5.38750204486431e-18	0.765112111646595	1	TNF receptor-associated factor 4
BI342173.1_66	GPX1	2876	0.0207002054328311	0.76520767348473	1	glutathione peroxidase 1 (GPX1), mRNA
BP161479.1_1199	NEDD9	4739	1.18639473621186e-12	0.765852923501462	1	neural precursor cell expressed, developmentally down-regulated 9
CF363840.1_1121	C22ORF25	128989	3.73127453163499e-12	0.766082581147807	1	Uncharacterized protein C22orf25 homolog
CB285782.1_722	PMF1	11243	1.82218875347909e-07	0.766193834821045	1	polyamine-modulated factor 1
CJ034413.1_668	RTN4IP1	84816	4.35658555131483e-11	0.766539227269224	1	reticulon 4 interacting protein 1
BM483979.1_1448	IKBKB	3551	6.27524144562534e-17	0.766728186328131	1	Inhibitor of nuclear factor kappa-B kinase subunit beta
BQ603420.1_378	RNASEK	440400	1.41672035690656e-17	0.766951201522432	1	ribonuclease, RNase K
F23037.1.s_1201	TBC1D14	57533	1.76415038310315e-17	0.766963096286217	1	TBC1 domain family member 14
CA778537.1_1301	UBE2D1	7321	1.79082045951883e-06	0.766994052953634	1	Ubiquitin-conjugating enzyme E2 D1
BP160746.1_642	GCC1	79571	4.79393313402579e-15	0.767081766822827	1	GRIP and coiled-coil domain containing 1
CF179280.1_1317	BCL2L13	23786	4.68906500612006e-19	0.767224091822327	2	BCL2-like 13 (apoptosis facilitator), transcript variant 1 (BCL2L13), mRNA
PPLA2-025B_1007	COL8A1	1295	1.09745294185521e-06	0.76734527174204	1	collagen, type VIII, alpha 1 (COL8A1), mRNA
CO986300.1_2031	FAAH	2166	0.000339085404820567	0.767407442952049	1	fatty acid amide hydrolase
BM481923.1_1570	HTRA1	5654	7.30594697776451e-24	0.767631792560178	1	HtrA serine peptidase 1
BM189994.1_3381	COQ6	51004	2.55324880146512e-07	0.767778651734088	2	Ubiquinone biosynthesis monooxygenase COQ6
CA780321.1_1004	ABLIM3	22885	7.84140776870949e-22	0.767796743578225	1	Pongo abelii actin binding LIM protein family, member 3 (ABLIM3), mRNA
BM658916.1_2705	CD47	961	1.00349320065987e-13	0.767906591928408	1	CD47 molecule
AJ653285.1_431	SLC9A2	6549	2.06404553560353e-17	0.767986281037847	2	solute carrier family 9 (sodium/hydrogen exchanger), member 2 (SLC9A2), mRNA
CF366706.1_1637	PAFAH2	5051	7.57933664741887e-19	0.76831813426429	1	Platelet-activating factor acetylhydrolase 2, cytoplasmic
CF364066.1_845	TMEM135	65084	1.26418510983775e-06	0.768320884244088	2	Transmembrane protein 135
AJ683762.1_256	SYNC	81493	8.28384218463557e-10	0.768354617407804	1	Syncoilin
BX665091.1_731	SMTN	6525	4.59367388216071e-17	0.76848755472318	2	smoothelin
BM485065.1_1489	DUS2L	54920	1.09188182576501e-16	0.768601973503956	1	tRNA-dihydrouridine synthase 2-like
BM484716.1_1513	TRAM2	9697	4.60904579962881e-18	0.768640935707879	1	translocation-associated membrane protein 2 (TRAM2), mRNA
BX666912.1_3630	ME3	10873	3.51323064033226e-14	0.76867627914371	1	NADP-dependent malic enzyme, mitochondrial
CJ018755.1_593	KAZALD1	81621	3.23524106010373e-19	0.768993051530794	1	Kazal-type serine protease inhibitor domain-containing protein 1
CB482630.1_1501	CLN6	54982	1.6329221848636e-11	0.769108974509409	2	Ceroid-lipofuscinosis neuronal protein 6 homolog
BQ598020.1_406	OXT	5020	0.0171123108829127	0.769120679880884	1	oxytocin, prepropeptide
BQ604924.1_634	CDC42EP2	10435	2.16145981977739e-05	0.76913674253492	1	Cdc42 effector protein 2
CK463140.1_1013	GCLM	2730	1.11308579675126e-10	0.769173696370313	1	glutamate-cysteine ligase, modifier subunit
BX665022.1_1231	CKMT2	1160	9.74341616264366e-15	0.76959815476541	1	creatine kinase, mitochondrial 2 (sarcomeric)
AW619408.1_542	FUCA1	2517	1.7478460320695e-16	0.769667571416568	1	Tissue alpha-L-fucosidase
CF180025.1_1276	TUSC2	11334	5.90131988277794e-07	0.770118765001239	1	tumor suppressor candidate 2
AJ680546.1_675	EPT1	85465	2.17835377749169e-07	0.770226713688092	1	selenoprotein I (SELI), mRNA
CK461592.1_798	AHCYL1	10768	5.99136720741215e-12	0.770584473547323	1	adenosylhomocysteinase-like 1
CN157566.1_818	MN1	4330	1.59529769343905e-07	0.77066396333146	2	meningioma (disrupted in balanced translocation) 1
CK451850.1_239	ATP5J2	9551	2.91640295895082e-13	0.770932017309868	1	ATP synthase subunit f, mitochondrial
BP161016.1_1149	KRT2	3849	2.24588489143995e-11	0.770977733111055	1	keratin 2
BQ600174.1_1373	MRPS23	51649	1.36476523883396e-15	0.771001041324842	1	28S ribosomal protein S23, mitochondrial
BX921601.1_995	AKAP1	8165	7.09321820475384e-11	0.771038638952315	1	A kinase (PRKA) anchor protein 1
BX914291.1_826	MFAP2	4237	0.0229734505570838	0.77125876137207	1	microfibrillar-associated protein 2
CA778599.1_1008	PMM1	5372	4.66536855778987e-09	0.771383447300385	2	Phosphomannomutase 1
BQ604302.1_501	CKS2	1164	1.24113682682155e-07	0.771479209956086	1	CDC28 protein kinase regulatory subunit 2
CF179607.1_506	DOC2A	8448	6.84583668245847e-12	0.771568240429095	1	double C2-like domains, alpha
CF363638.1_1671	RILP	83547	6.93570108408183e-12	0.771757949854639	2	Rab-interacting lysosomal protein
CA778555.1_1042	INPP5D	3635	8.82545908590465e-05	0.771922083302397	1	Phosphatidylinositol-3,4,5-trisphosphate 5-phosphatase 1
AW314310.1_5	TRIM7	81786	2.90758999564767e-11	0.771975223585652	1	tripartite motif-containing 7 / Entrez_ID
BM190490.1_1684	FH	2271	1.61851316069958e-09	0.77226806183063	1	Fumarate hydratase, mitochondrial
AJ686956.1_1030	XPO4	64328	3.27426618548532e-10	0.772696980331549	1	exportin 4
AW359547.1_375	MED15	51586	1.90726609812719e-14	0.772748101169709	1	mediator complex subunit 15
AJ604622.1_492	ASB5	140458	1.21575522193031e-05	0.772802852043594	2	Ankyrin repeat and SOCS box protein 5
AJ746631.1_1487	TNF	7124	1.19648471730684e-12	0.773159690661538	1	Tumor necrosis factor Precursor (TNF-alpha)(Tumor necrosis factor ligand superfamily member 2)(TNF-a)(Cachectin) [Contains Tumor necrosis factor, membrane form
CF177874.1_1321	JAK3	3718	6.53147386939317e-10	0.77323587046113	1	Janus kinase 3
CD572482.1_1255	TP53	7157	8.96377322474194e-12	0.773288352363487	1	tumor protein p53
AJ686518.1_140	MRPL49	740	5.59306042143638e-20	0.773329164294158	2	mitochondrial ribosomal protein L49
BX672917.1_1198	COQ10A	93058	2.18533294594902e-13	0.773337299716951	2	Coenzyme Q-binding protein COQ10 homolog A, mitochondrial
BQ604759.1_1720	FBXO32	114907	0.00858901089335325	0.774092442859824	2	F-box protein 32
CF794819.1_961	CHST6	4166	0.000441679132342623	0.774227972449393	1	Carbohydrate sulfotransferase 6
CF179195.1_1053	MFSD6	54842	1.38119983575838e-15	0.774234941230387	1	major facilitator superfamily domain containing 6 (MFSD6), mRNA
CB097301.1_989	RAB17	64284	6.90388232098677e-08	0.77428007539183	1	Ras-related protein Rab-17
BM190512.1_1522	LDHB	3945	6.81317128677338e-15	0.774366648643336	1	L-lactate dehydrogenase B chain (LDH-B)(EC 1.1.1.27)(LDH heart subunit)(LDH-H)
BM190528.1_726	DYNLL1	8655	3.83150898018024e-08	0.774371266439948	1	dynein, light chain, LC8-type 1
BI185425.1_110	MRPL49	740	1.02964517281302e-16	0.77437925015166	2	mitochondrial ribosomal protein L49
BM481904.1_1609	RNPEP	6051	2.54964799572428e-14	0.77454420848792	1	arginyl aminopeptidase (aminopeptidase B)
BQ599683.1_1830	BTRC	8945	4.99706206016817e-10	0.774562101120693	1	beta-transducin repeat containing (BTRC), transcript variant 2, mRNA
CA779170.1_1202	NDUFA10	4705	3.19086531314412e-10	0.774722907703447	2	NADH dehydrogenase (ubiquinone) 1 alpha subcomplex, 10, 42kDa
AW359405.1_100	MT-CO1	4512	1.99275643548655e-15	0.774930265735487	7	cytochrome c oxidase subunit I / Entrez_ID
CF364068.1_1024	VAC14	55697	5.59523742992346e-17	0.774936416477201	1	Protein VAC14 homolog
BM485074.1_1087	RAB40C	57799	2.97074458801976e-17	0.775104438012333	1	Ras-related protein Rab-40C
BQ604633.1_968	CXCL16	58191	0.000159038729804306	0.775197297655854	1	chemokine (C-X-C motif) ligand 16
CF787496.1_565	PDZK1IP1	10158	1.03451446460898e-07	0.775362802695627	2	PDZK1 interacting protein 1
CK460450.1_1035	GRIK2	2898	1.56296387409464e-12	0.775395071916101	1	glutamate receptor, ionotropic, kainate 2
BX674207.1_2454	NTRK3	4916	2.05626980933293e-06	0.775622518480726	1	neurotrophic tyrosine kinase, receptor, type 3
CB475046.1_1033	AATF	26574	4.23017023504999e-20	0.775962806747827	1	apoptosis antagonizing transcription factor
BM190190.1_1252	ZDHHC12	84885	2.71041406666654e-14	0.77598532292306	1	Probable palmitoyltransferase ZDHHC12
BP167689.1_1023	PRKAG1	5571	4.97155386594741e-18	0.776116425370437	1	protein kinase, AMP-activated, gamma 1 non-catalytic subunit
BQ603793.1_917	C6ORF145	221749	0.000618761672838535	0.776124918616893	1	PX domain-containing protein C6orf145 homolog
BQ601035.1_1800	MYO1E	4643	1.80144918901802e-14	0.776202568295882	1	Myosin-Ie
AJ655281.1_1090	MYCBPAP	84073	9.22316466213792e-09	0.77708442362487	1	MYCBP associated protein
CF178257.1_555	KCTD15	79047	1.0859878671471e-07	0.777168184290285	1	potassium channel tetramerisation domain containing 15
BX921672.1_1378	TMEM134	80194	3.11681670629987e-08	0.777306506968204	1	transmembrane protein 134
AJ680373.1_541	IGFBP3	3486	0.000112123987815986	0.77732571110405	2	insulin-like growth factor binding protein 3 (IGFBP3), mRNA
CF792752.1_783	COX16	51241	1.9402332656936e-10	0.777501735701773	1	COX16 cytochrome c oxidase assembly homolog (S. cerevisiae)
CB097360.1_1843	MCAT	27349	1.95765986881075e-05	0.77767328765422	1	malonyl CoA:ACP acyltransferase (mitochondrial), transcript variant 1 (MCAT), mRNA
AF350447.1_2080	MYOC	4653	3.29413902829717e-07	0.777786074018397	2	myocilin, trabecular meshwork inducible glucocorticoid response
AW316216.1_164	CCDC9	26093	8.13395995710008e-17	0.777854299677114	1	Coiled-coil domain-containing protein 9
CO946109.1_567	ZNF362	149076	2.43884328235037e-17	0.77787123944248	1	zinc finger protein 362 / Entrez_ID
CK463710.1_942	TNS1	7145	1.83949271689234e-12	0.777925783936752	1	tensin 1 (TNS1), mRNA
CB472271.1_1323	ICAM3	3385	5.20635186765392e-07	0.777976868566762	1	intercellular adhesion molecule 3
BM659411.1_1145	NR2F2	7026	1.43562448013988e-15	0.778037555601312	2	nuclear receptor subfamily 2, group F, member 2
CB469241.1_1601	NAGA	4668	3.19783876265871e-08	0.778119631827041	1	N-acetylgalactosaminidase, alpha-
AU298683.1_1319	GFAP	2670	1.11539341648513e-08	0.778147803278609	1	glial fibrillary acidic protein (GFAP), mRNA
AU296595.1_1549	GADD45B	4616	3.88488622119416e-07	0.778163989617587	1	Growth arrest and DNA damage-inducible protein GADD45 beta
AU296083.1_713	FARP1	10160	9.4291634866603e-12	0.778520149797958	1	FERM, RhoGEF (ARHGEF) and pleckstrin domain protein 1 (chondrocyte-derived)
scac0026i._587	TCEB2	6923	0.00014881745949905	0.778689370920275	2	Transcription elongation factor B polypeptide 2
CA779343.1_23	TPM2	7169	2.01800403276317e-11	0.778740598073818	1	tropomyosin 2 (beta) (TPM2), mRNA
CF792039.1_776	OPLAH	26873	1.39325174790461e-12	0.778839745911918	2	5-oxoprolinase
BQ605135.1_1198	GCNT3	9245	0.0190224818680435	0.778887657920129	1	Beta-1,3-galactosyl-O-glycosyl-glycoprotein beta-1,6-N-acetylglucosaminyltransferase 3
CF359255.1_1548	XG	7499	4.79062637082321e-14	0.778983794106724	1	Glycoprotein Xg
BQ603803.1_715	LGI4	163175	1.34068876512069e-09	0.779505355627959	1	Leucine-rich repeat LGI family member 4
BQ600082.1_1606	PECI	10455	5.27954681252108e-08	0.77951774851193	1	peroxisomal D3,D2-enoyl-CoA isomerase
AU296243.1_349	COQ10A	93058	6.81742174741302e-13	0.779631588285121	2	coenzyme Q10 homolog A (S. cerevisiae)
BM190198.1_3073	DNAJA4	55466	0.0012905465369729	0.779636370660222	1	DnaJ (Hsp40) homolog, subfamily A, member 4
BP143805.1_1292	KPNA2	3838	1.31051190021715e-13	0.780146419760758	1	karyopherin alpha 2 (RAG cohort 1, importin alpha 1)
BX676336.1_1164	MYBPH	4608	1.18720541064398e-07	0.780178719107818	1	myosin binding protein H
CF792506.1_745	FEZ2	9637	1.11158392905768e-11	0.780244767205595	2	fasciculation and elongation protein zeta 2 (zygin II)
CA779661.1_872	IGFBP3	3486	8.42810495585151e-08	0.780322973956439	2	insulin-like growth factor binding protein 3 (IGFBP3), mRNA
CB479491.1_347	SH3BGRL	6451	3.89762640224272e-09	0.780414349026202	2	SH3 domain binding glutamic acid-rich protein like (SH3BGRL), mRNA
BQ598056.1_1345	PDLIM1	9124	7.52508295563467e-10	0.780478714349907	1	PDZ and LIM domain 1
BM190067.1_915	MB	4151	1.2476802876749e-12	0.78075012694357	1	myoglobin
CF175571.1_1105	SIK3	23387	1.35438667647629e-14	0.780845952777712	1	SIK family kinase 3
BX675114.1_1346	DNAJC1	64215	7.32787980702741e-15	0.780887825597556	1	DnaJ (Hsp40) homolog, subfamily C, member 1 / Entrez_ID
CD572671.1_417	GNAI1	2770	1.03863039256134e-12	0.781105449033153	1	guanine nucleotide binding protein (G protein), alpha inhibiting activity polypeptide 1 (GNAI1), mRNA
BM658950.1_1808	MAOA	4128	7.28540517639643e-18	0.781182150343606	1	monoamine oxidase A
BQ598098.1_1497	SERPINA3	12	6.70775073992323e-07	0.781244299643369	1	Alpha-1-antichymotrypsin 3 Fragment
BP464886.1_545	ATXN1	6310	8.76583792343661e-12	0.78144266018165	1	hypothetical LOC702975
CA778992.1_1166	RAB32	10981	0.000507102259408975	0.781596220916404	1	RAB32, member RAS oncogene family
CF359476.1_411	S100A13	6284	1.38777277793933e-13	0.781851758035384	2	Protein S100-A13 (S100 calcium-binding protein A13)(8 kDa amlexanox-binding protein)
CF788854.1_1499	GRINL1A	81488	4.0592868791799e-11	0.781904599317558	1	GRINL1A complex locus protein 1
BP433497.1_754	NAT1	9	4.37087940290412e-14	0.781949397530926	1	Arylamine N-acetyltransferase 1
BQ604084.1_1731	DAPK3	1613	0.00643739967056212	0.782061003417342	1	Death-associated protein kinase 3
BP437116.1_1103	ADNP	23394	8.51132790667388e-16	0.782245764400405	1	similar to activity-dependent neuroprotector (ADNP), mRNA
BP456897.1_508	C1ORF77	26097	1.84924341715609e-12	0.782262250490163	1	Uncharacterized protein C1orf77 homolog
DN121557.1_818	IDH3G	3421	0.0135805794991401	0.782497968209678	2	Isocitrate dehydrogenase [NAD] subunit gamma, mitochondrial
CB286086.1_1948	PTPN6	5777	0.0012501206265004	0.782517886687982	1	Tyrosine-protein phosphatase non-receptor type 6
BP455846.1_2151	HEY1	23462	4.61510419657738e-14	0.782838640630515	1	Hairy/enhancer-of-split related with YRPW motif protein 1
CJ005555.1_267	PGPEP1	54858	1.35023279641058e-08	0.78298523065538	1	Pyroglutamyl-peptidase 1
CK450280.1_1401	DDHD1	80821	1.25992354848532e-14	0.783062647566731	1	DDHD domain containing 1
CF175199.1_2474	SPTAN1	6709	4.6333434409787e-17	0.783107576677825	2	spectrin, alpha, non-erythrocytic 1 (alpha-fodrin)
BQ604017.1_1941	PDCD11	22984	5.08054300152947e-08	0.783434269836523	1	RRP5-like protein Fragment
CB286467.1_1726	IFIT1	3434	0.000180637837579276	0.78351784573957	1	Interferon-induced protein with tetratricopeptide repeats 1
CN157566.1_732	MN1	4330	7.67949086897831e-07	0.783885537204379	2	meningioma (disrupted in balanced translocation) 1
BI345400.1_160	USHBP1	83878	9.00891408604677e-09	0.78400230570742	1	Usher syndrome type-1C protein-binding protein 1
AU296408.1_46	SLC6A1	6529	5.30757755693772e-10	0.78441852680966	1	solute carrier family 6 (neurotransmitter transporter, GABA), member 1
CF791756.1_559	LPAR1	1902	3.15042952020542e-06	0.784472461655505	1	endothelial differentiation, lysophosphatidic acid G-protein-coupled receptor, 2, transcript variant 1 (EDG2), mRNA
AW482580.1_196	C17ORF101	79701	3.92844816547505e-09	0.784793422230374	1	PKHD domain-containing transmembrane protein C17orf101
BP440420.1_882	DFFA	1676	0.0129916011249023	0.784805880484116	1	DNA fragmentation factor subunit alpha
CF366464.1_695	CTSW	1521	7.34614012016368e-12	0.784968253991498	1	cathepsin W
BM484430.1_1490	EFTUD2	9343	3.36812332263698e-13	0.784985165770094	1	elongation factor Tu GTP binding domain containing 2
BM190166.1_1958	SERPINB1	1992	1.47107256471741e-14	0.785004840887768	1	serpin peptidase inhibitor, clade B (ovalbumin), member 1
BQ604246.1_1126	MPDU1	9526	4.00466814073994e-06	0.78529198059393	1	mannose-P-dolichol utilization defect 1
CK451833.1_75	MT-ND4	4538	0.0021387366596799	0.785311078375423	2	NADH dehydrogenase subunit 4 / Entrez_ID
CB471753.1_1692	IFNGR2	3460	3.03690413784168e-09	0.785635101172969	1	interferon gamma receptor 2 (interferon gamma transducer 1)
CB482228.1_1425	NR0B1	190	2.58681119857685e-05	0.785737127830237	1	nuclear receptor subfamily 0, group B, member 1
CB286697.1_1312	ADM	133	7.39479504242192e-05	0.785798783259234	1	adrenomedullin
F22936.1.s_547	GUCA2B	2981	7.75706546729357e-05	0.785863454464048	1	Guanylate cyclase activator 2B
BM482040.1_2992	STAT5A	6776	3.6397333555521e-12	0.786086524153937	1	Signal transducer and activator of transcription 5A
BF078107.1_1683	KCNA5	3741	0.00645499517063122	0.786098597328959	1	potassium voltage-gated channel, shaker-related subfamily, member 5
BQ599719.1_3451	BAG5	9529	4.63721175614666e-10	0.786114346260323	1	BAG family molecular chaperone regulator 5
CF364373.1_650	SPC24	147841	8.21067344481225e-07	0.786259253212323	1	Kinetochore protein Spc24
BX666918.1_1042	DLC1	10395	2.34376342636407e-16	0.786388592187642	1	deleted in liver cancer 1
CF181518.1_1397	CLIC5	53405	8.73484404409592e-08	0.786389568338681	2	chloride intracellular channel 5 (CLIC5), nuclear gene encoding mitochondrial protein, transcript variant 2, mRNA
CA779222.1_1068	LRRC47	57470	1.32267346618063e-09	0.786521658217243	1	Leucine-rich repeat-containing protein 47
BM484303.1_1813	LLGL2	3993	2.35338559779114e-09	0.787032938226545	1	lethal giant larvae homolog 2
AW480733.1_838	C15ORF58	390637	8.7063275616474e-13	0.787210229813716	1	UPF0580 protein C15orf58
BP153840.1_977	PAOX	196743	9.13362706382049e-12	0.78781294770497	2	polyamine oxidase (exo-N4-amino)
BP152686.1_501	UBAC2	337867	1.37242699961424e-13	0.788020547728154	1	Ubiquitin-associated domain-containing protein 2
BM190021.1_2638	HSP90B1	7184	4.22442657749673e-12	0.788047728102063	1	heat shock protein 90kDa beta (Grp94), member 1 / Entrez_ID
BX673386.1_158	VEGFB	7423	1.06598336731907e-09	0.788105031364983	1	vascular endothelial growth factor B
CF361428.1_1514	TTC5	91875	2.00372844056687e-11	0.788141470391108	1	tetratricopeptide repeat domain 5
BP141633.1_595	PSMD2	5708	6.65636832683928e-12	0.788151576588444	2	26S proteasome non-ATPase regulatory subunit 2 (26S proteasome regulatory subunit RPN1)(26S proteasome regulatory subunit S2)(26S proteasome subunit p97)(Tumor necrosis factor type 1 receptor-associated protein 2)
BX672981.1_574	PTPRN	5798	8.10307571086076e-15	0.78888119216323	1	protein tyrosine phosphatase, receptor type, N
AW312922.1_608	HIST3H2BB	128312	2.52150308977259e-10	0.788918767797986	1	Histone H2B type 3-B
DN113935.1_288	IQSEC1	9922	2.3112316771124e-11	0.788994071070317	1	nucleoporin 210kDa / Entrez_ID
CF178205.1_1698	AIDA	64853	7.954495688003e-12	0.789036698248194	2	axin interactor, dorsalization associated
BM659165.1_1443	UQCRC2	7385	6.86980126495364e-12	0.789511845276985	2	Cytochrome b-c1 complex subunit 2, mitochondrial Precursor (Ubiquinol-cytochrome-c reductase complex core protein 2)(Core protein II)(Complex III subunit 2)
PMUS1-022B_44	RPL8	6132	0.000104508555921583	0.789542100431281	1	ribosomal protein L8
CF788327.1_1481	LDHD	197257	6.44623087520983e-08	0.789677991292851	1	lactate dehydrogenase D
AJ667582.1_358	TLE2	7089	4.69033311215332e-06	0.789808034154356	1	Transducin-like enhancer protein 2
BP156792.1_1051	POU2F2	5452	4.57216624464066e-11	0.789862884722687	1	POU domain, class 2, transcription factor 2
BX921701.1_4	HIST1H1B	3009	3.04082435578634e-06	0.790101076984185	1	Histone H1.5
CK456854.1_1421	NFATC1	4772	7.2194111942476e-08	0.790552468522241	1	nuclear factor of activated T-cells, cytoplasmic, calcineurin-dependent 1 (NFATC1), transcript variant 2, mRNA
CA778665.1_1368	PVRL2	5819	1.52402081729509e-11	0.790749598294338	1	Poliovirus receptor-related protein 2
CF175408.1_1669	VPS37B	79720	3.28842711327167e-12	0.790937950676628	2	Vacuolar protein sorting-associated protein 37B
BX668997.1_2090	NAAA	27163	2.01052002864178e-05	0.791113913073374	1	N-acylethanolamine acid amidase
DN104218.1_354	HUWE1	10075	5.19620380050351e-12	0.791311935237641	1	HECT, UBA and WWE domain containing 1
U33832.1.s_3896	NOS3	4846	7.32567045889381e-12	0.791600355444521	1	nitric oxide synthase 3 (endothelial cell)
PMUS1-010C_343	RPL36	25873	7.35496909541059e-09	0.79175640511833	1	ribosomal protein L36
BM485097.1_259	WFIKKN2	124857	1.80830958475723e-07	0.792017935219382	1	WAP, follistatin/kazal, immunoglobulin, kunitz and netrin domain containing 2 (WFIKKN2), mRNA
CK457371.1_1712	SLC16A13	201232	7.10105034062389e-13	0.79272293995775	1	solute carrier family 16, member 13 (monocarboxylic acid transporter 13)
CO938296.1_105	MT-ND2	4536	2.82321713801457e-06	0.793001078966832	2	NADH dehydrogenase subunit 2 / Entrez_ID
CF361714.1_853	HDHD2	84064	1.04927967660812e-06	0.79306628728106	1	Haloacid dehalogenase-like hydrolase domain-containing protein 2
BW955507.1_105	MT-CYB	4519	4.43872634713338e-10	0.7932350821242	3	mitochondrially encoded cytochrome b
BX919020.1_339	LRCH1	23143	1.14691179930262e-08	0.793471703183967	1	leucine-rich repeats and calponin homology (CH) domain containing 1
CF790820.1_1259	FOLR2	2350	4.33933681989621e-15	0.793730584586	1	folate receptor 2 (fetal)
BI181189.1_606	TMEM209	84928	0.000560358973605401	0.793765192953609	1	transmembrane protein 209
CN165093.1_802	ASPN	54829	1.67368815134561e-05	0.79410379248611	1	similar to asporin precursor, transcript variant 3 (LOC739953), mRNA
BX916224.1_213	COBL	23242	5.62106677433271e-14	0.794116251980382	1	cordon-bleu homolog (mouse) (COBL), mRNA
BX675715.1_761	C7ORF59	389541	9.76841406823312e-11	0.794155069609677	1	UPF0539 protein C7orf59
AW314979.1_1486	ZDHHC8	29801	1.44918259786368e-14	0.79420492898797	1	zinc finger, DHHC-type containing 8
CB482637.1_1455	ABCB7	22	8.761348330594e-11	0.794293515127154	1	ATP-binding cassette sub-family B member 7, mitochondrial
BP438537.1_62	PPAP2B	8613	1.36565370356928e-14	0.794800245003335	1	Lipid phosphate phosphohydrolase 3
BF189732.1_880	DHX8	1659	3.10653882067127e-11	0.794963700670582	1	DEAH (Asp-Glu-Ala-His) box polypeptide 8
BX668862.1_574	DLL3	10683	6.07704999564118e-09	0.794977056332777	1	delta-like 3 (Drosophila)
CF364197.1_907	ASB6	140459	5.06167926127188e-10	0.795027803880326	1	Ankyrin repeat and SOCS box protein 6
AJ667191.1_800	MAN1A2	10905	1.08307308432086e-06	0.795032022277024	2	mannosidase, alpha, class 1A, member 2, transcript variant 3 (MAN1A2), mRNA
CN025467.1_170	PRKCG	5582	9.25503834204878e-08	0.795097166304252	1	protein kinase C, gamma / Entrez_ID
CA779568.1_890	SDR16C5	195814	0.0031329234673247	0.795129883760746	1	short chain dehydrogenase/reductase family 16C, member 5
BU946798.1_726	PDK4	5166	0.00114397517843426	0.795179378410045	3	pyruvate dehydrogenase kinase, isozyme 4
BQ598236.1_544	CD109	135228	2.11977013813358e-05	0.795358991331337	1	CD109 molecule (CD109), transcript variant 3, mRNA
BW974585.1_388	COPS4	51138	3.03315055972227e-10	0.79547605511249	1	COP9 signalosome complex subunit 4
CK451916.1_393	GLS2	27165	0.000800565054160582	0.79564475289265	1	Glutaminase liver isoform, mitochondrial
CF366762.1_1221	CREG1	8804	7.29035534187715e-08	0.795813054364826	1	Protein CREG1
BX923651.1_496	MAZ	4150	5.00393059860932e-10	0.796297614018248	1	MYC-associated zinc finger protein (purine-binding transcription factor)
CB477340.1_1457	ABCA1	19	6.3813629665185e-08	0.796580377012317	1	ATP-binding cassette, sub-family A (ABC1), member 1
BM658771.1_1084	2006-09-01	23157	0.00143827367166665	0.796754497693434	1	septin 6
BP147930.1_1767	ACLY	47	3.02004744180569e-07	0.797217631707683	1	ATP citrate lyase
CK463899.1_1091	EPC2	26122	2.05531222210926e-10	0.797297063711663	1	enhancer of polycomb homolog 2 (Drosophila) (EPC2), mRNA
CA778563.1_774	TMEM199	147007	9.97662271988329e-09	0.797413604510315	1	transmembrane protein 199 (TMEM199), mRNA
BX915665.1_524	FAM83E	54854	3.51944685929012e-05	0.797423647027366	1	Protein FAM83E
CN070444.1_1	MT-CYB	4519	1.55762045525333e-12	0.797471542593717	3	mitochondrially encoded cytochrome b
CK454722.1_1339	PPTC7	160760	4.19177374105256e-06	0.797714365508534	1	Protein phosphatase PTC7 homolog
AU296723.1_1689	PPP5C	5536	1.02742975056611e-15	0.797733974536348	1	protein phosphatase 5, catalytic subunit
BQ599208.1_1261	FARSB	10056	2.94313072722653e-11	0.79803807944339	1	phenylalanyl-tRNA synthetase, beta subunit
CK460121.1_1141	SAMD11	148398	1.70276451060475e-05	0.798066258315205	1	Sterile alpha motif domain-containing protein 11
CF361570.1_938	TNFRSF6B	8771	8.74924230533997e-09	0.798152827823766	1	Tumor necrosis factor receptor superfamily member 6B
CB476178.1_2015	PTPRC	5788	0.000288031812358199	0.79883723447655	1	Receptor-type tyrosine-protein phosphatase C
BF443834.1_263	ABI3BP	25890	3.29006206787221e-09	0.7989969429572	1	Target of Nesh-SH3
CF176149.1_1906	B4GALNT1	2583	1.03928146596153e-10	0.799154120566883	1	Beta-1,4 N-acetylgalactosaminyltransferase 1
BX665811.1_717	PRRX1	5396	4.92036706531228e-05	0.799163154036929	1	paired related homeobox 1
CF176872.1_1906	SRPK2	6733	0.0233574324629379	0.799177059516512	1	SFRS protein kinase 2 (SRPK2), mRNA
CN165825.1_398	MRPL40	64976	1.94377568455368e-05	0.799252256735349	1	39S ribosomal protein L40, mitochondrial
BM189976.1_1512	QDPR	5860	2.11455752692826e-06	0.800220470437322	1	quinoid dihydropteridine reductase
BP147588.1_1372	PPARD	5467	4.63967819752643e-06	0.800368010429796	1	peroxisome proliferator-activated receptor delta
BE014756.1_135	CACNA1A	773	7.72048522420661e-09	0.800502656492552	1	calcium channel, voltage-dependent, P/Q type, alpha 1A subunit
BP140856.1_537	CDC42EP4	23580	1.02091289914299e-09	0.8006882084805	1	CDC42 effector protein (Rho GTPase binding) 4
BX665355.1_173	IDH2	3418	1.37091317534603e-05	0.800848456304095	1	Isocitrate dehydrogenase [NADP], mitochondrial (Fragment)
CK457149.1_139	PRHOXNB	646625	1.50556820662514e-05	0.80085505837333	1	parahox cluster neighbor
BQ597478.1_2538	FZD4	8322	5.55634226130933e-11	0.800916197737295	1	frizzled 4, transcript variant 2 (FZD4), mRNA
CN167096.1_448	MRPL14	64928	0.0155474626679465	0.801122730886214	1	39S ribosomal protein L14, mitochondrial
BQ603914.1_1016	BAT3	7917	1.13958168949983e-09	0.801174805455724	1	Large proline-rich protein BAT3 (HLA-B-associated transcript 3)(Protein G3)
CB474265.1_629	SPRY2	10253	1.47787927357417e-14	0.801471964806283	2	Protein sprouty homolog 2 (Spry-2)
BP433871.1_849	DOCK8	81704	0.000181614642059988	0.801542089047897	1	Dedicator of cytokinesis protein 8
BP455641.1_824	MYL6B	140465	0.00132201809112761	0.801771244482755	1	myosin, light chain 6B, alkali, smooth muscle and non-muscle
BQ598136.1_844	MED10	84246	3.10235456801049e-06	0.801789338161913	1	Mediator of RNA polymerase II transcription subunit 10
AJ659864.1_595	ODF2	4957	6.12536295354596e-05	0.801953224700119	1	outer dense fiber of sperm tails 2
BP459023.1_769	SEC24C	9632	1.65918259338903e-08	0.802022820768807	2	SEC24 family, member C (S. cerevisiae)
CF360924.1_676	PTOV1	53635	5.42294436046352e-08	0.80206626999375	1	prostate tumor overexpressed 1
BM658621.1_1094	PROM1	8842	9.6429275053504e-06	0.802294277878373	1	prominin 1
CF791516.1_908	BCL3	602	4.43128981250876e-10	0.802519675794128	2	B-cell CLL/lymphoma 3
BQ598336.1_1894	RAC3	5881	7.15134140451129e-12	0.802668294102044	1	Ras-related C3 botulinum toxin substrate 3
BM190279.1_1136	PRMT1	3276	1.15311320592445e-07	0.80275570703018	1	protein arginine methyltransferase 1
CB479017.1_708	CBX5	23468	1.16810295238372e-11	0.80291911937635	1	chromobox homolog 5 (HP1 alpha homolog, Drosophila)
BX670692.1_481	TIMM50	92609	1.80071113996622e-07	0.802996785482687	2	Mitochondrial import inner membrane translocase subunit TIM50
CK453826.1_1100	NGFR	4804	7.08295879559598e-06	0.803155162988568	1	nerve growth factor receptor (TNFR superfamily, member 16)
CF361147.1_1444	UBE4B	10277	1.53111367218813e-11	0.803324213025278	1	Ubiquitin conjugation factor E4 B
CA778621.1_806	PDZD11	51248	4.08438494533116e-10	0.803391190994178	1	PDZ domain containing 11
BM659627.1_562	LSM5	23658	4.96963126133591e-07	0.803421247925721	1	U6 snRNA-associated Sm-like protein LSm5
AJ661311.1_37	TYSND1	219743	1.18763983686821e-05	0.803922064152115	1	Peroxisomal leader peptide-processing protease
BQ598620.1_357	SQSTM1	8878	4.29910409093592e-06	0.804034968608559	1	sequestosome 1
CF361906.1_1678	JUB	84962	9.63529053191827e-18	0.804690333798123	1	similar to Ajuba homolog (Xenopus laevis) (JUB), mRNA
BG895171.1_59	PRICKLE4	29964	0.00107112252765731	0.805011045700895	1	prickle homolog 4 (Drosophila)
BE234564.1_1924	THRA	7067	1.03854222542686e-11	0.805072002272602	1	thyroid hormone receptor, alpha (erythroblastic leukemia viral (v-erb-a) oncogene homolog, avian)
CB286351.1_2161	RGS5	8490	1.78626814790642e-07	0.805082882892014	1	hypothetical protein LOC457471, transcript variant 1 (LOC457471), mRNA
BM484993.1_993	NR2F2	7026	5.13346891724334e-12	0.80528538102804	2	nuclear receptor subfamily 2, group F, member 2
AJ663040.1_207	ENDOD1	23052	7.65085806224574e-06	0.80543996541706	1	Endonuclease domain-containing 1 protein
BX666954.1_695	PTPLB	201562	4.43997519877081e-09	0.805839234690062	1	Protein-tyrosine phosphatase-like member B
AW315751.1_53	MT-ND5	4540	5.45527692665344e-08	0.805923896397177	1	NADH dehydrogenase subunit 5 / Entrez_ID
BQ603864.1_1945	GPRC5C	55890	6.7475713250773e-07	0.805948371309317	2	G protein-coupled receptor, family C, group 5, member C
CF792095.1_41	MT-CO3	4514	3.09949577764767e-05	0.805963038343879	1	Cytochrome c oxidase subunit 3
CF175200.1_1527	NPLOC4	55666	9.6319696478971e-13	0.80609193015688	1	Nuclear protein localization protein 4 homolog
CB285318.1_748	TPI1	7167	6.88430705083797e-12	0.80614010958155	2	triosephosphate isomerase 1
CF364087.1_938	RHOBTB2	23221	3.78849924582224e-07	0.806171843272166	1	Rho-related BTB domain containing 2
CB471516.1_1308	CHCHD4	131474	4.11991591273547e-10	0.806328997787129	2	Mitochondrial intermembrane space import and assembly protein 40
CB468944.1_874	FABP5	2171	0.000225142606197127	0.80649200156482	1	fatty acid binding protein 5 (psoriasis-associated)
CF786984.1_654	ZNF696	79943	6.63720338584713e-11	0.806780720705785	1	Zinc finger protein 696
BM190435.1_329	TNNI1	7135	1.99505907422622e-09	0.806903119911989	2	troponin I type 1 (skeletal, slow)
BP164869.1_966	UBE2L6	9246	0.00557804579102951	0.807087378002664	1	Ubiquitin/ISG15-conjugating enzyme E2 L6
BM484415.1_522	FBXL21	26223	0.000142195663482201	0.807148452077599	1	F-box/LRR-repeat protein 21
BQ826491.1_745	ALOX5AP	241	7.57069952848383e-09	0.807254324701614	1	arachidonate 5-lipoxygenase-activating protein
CJ024268.1_718	ITSN1	6453	1.18386098732029e-05	0.80746361030215	1	Intersectin-1
BP152622.1_1137	PIGS	94005	8.57558031234986e-07	0.807468868617149	1	GPI transamidase component PIG-S
BM499296.1_3603	ACSL1	2180	9.89084719012367e-07	0.807896664550464	1	acyl-CoA synthetase long-chain family member 1
CF364064.1_2209	CBLB	868	4.2858769307677e-10	0.808403206464823	2	E3 ubiquitin-protein ligase CBL-B
CJ010181.1_675	NLRC3	197358	4.25083645794797e-07	0.808441409288904	1	NLR family, CARD domain containing 3 / Entrez_ID
CB472863.1_1416	MLL3	58508	0.000631502525434594	0.80891950527052	1	myeloid/lymphoid or mixed-lineage leukemia 3 (MLL3), mRNA
BE031275.1_61	DDAH1	23576	6.31182654778079e-08	0.80912537054065	1	dimethylarginine dimethylaminohydrolase 1 Gene
AJ665544.1_916	PAPLN	89932	7.93301865762004e-06	0.80915367974553	1	papilin, proteoglycan-like sulfated glycoprotein
BP146888.1_565	SLC4A1AP	22950	0.00134799613840854	0.809507964450045	1	solute carrier family 4 (anion exchanger), member 1, adaptor protein
BQ604679.1_854	MRPL37	51253	5.7889576116344e-13	0.809625745202555	1	39S ribosomal protein L37, mitochondrial
BX914978.1_758	MMP15	4324	1.13660743566206e-06	0.809738786211223	1	matrix metallopeptidase 15 (membrane-inserted)
BP147362.1_847	TNFRSF1B	7133	9.88050632150764e-07	0.809776128280549	1	Tumor necrosis factor receptor superfamily member 1B
BG610020.1_344	VGLL2	245806	0.000809320775920248	0.809944256485202	1	vestigial like 2 (Drosophila) (VGLL2), transcript variant 1, mRNA
CF179049.1_2139	GGH	8836	3.01250686550573e-07	0.809952806480572	1	Gamma-glutamyl hydrolase
CA779302.1_649	BCAS4	55653	7.1034080370647e-08	0.810372996836505	1	breast carcinoma amplified sequence 4
CF791175.1_1155	PDGFB	5155	1.93990504128808e-05	0.810480330403237	1	Platelet-derived growth factor subunit B
CF788554.1_873	PDE5A	8654	1.01953808134654e-08	0.810579833504057	1	phosphodiesterase 5A, transcript variant 2 (PDE5A), mRNA
DN124136.1_522	GPR56	9289	6.81742174741302e-13	0.810844749005357	1	G protein-coupled receptor 56 (GPR56), mRNA
BQ601081.1_2794	TTYH2	94015	3.70778699214183e-07	0.810978914835366	2	Protein tweety homolog 2
CF177787.1_738	MYL2	4633	3.95387123704433e-07	0.811570797288754	1	myosin, light chain 2, regulatory, cardiac, slow
BI345062.1_197	TMEM229B	161145	0.00423474878941633	0.811734838795547	1	transmembrane protein 229B
BQ601883.1_3107	GPM6B	2824	2.15974469740077e-06	0.81213232371983	1	glycoprotein M6B
PMUS1-020D_68	SMYD1	150572	7.77015967786776e-15	0.812164722756028	2	SET and MYND domain-containing protein 1
BQ604572.1_1278	AIFM2	84883	1.56510210791696e-08	0.812312198910161	1	apoptosis-inducing factor, mitochondrion-associated, 2
CB476819.1_256	TMSB4X	7114	7.4005167844013e-05	0.812326306792285	1	Thymosin beta-4
CF787301.1_335	YIF1B	90522	1.60305612377786e-10	0.812682417054192	1	Yip1 interacting factor homolog B (S. cerevisiae)
CD572550.1_1112	EFNB2	1948	9.44921766880626e-11	0.812966307009966	1	ephrin B2 (EFNB2), mRNA
BE014999.1_118	ADCK2	90956	8.53431785350804e-07	0.813187873610325	1	aarF domain containing kinase 2
BG609935.1_134	CNNM2	54805	1.046225780263e-07	0.8135084920342	1	cyclin M2
CA778557.1_1032	PARVB	29780	0.000744732040583088	0.81377870817918	1	parvin, beta
BM481988.1_1814	MED9	55090	3.47492447893854e-08	0.813856895672166	2	Mediator of RNA polymerase II transcription subunit 9
AJ686516.1_150	ETS2	2114	2.6842433517059e-07	0.813944664874453	1	v-ets erythroblastosis virus E26 oncogene homolog 2 (avian)
BP142079.1_1657	TACC1	6867	4.67545648046017e-09	0.813965570259355	1	transforming, acidic coiled-coil containing protein 1
BQ604759.1_1783	FBXO32	114907	0.0155550483927318	0.814316474919785	2	F-box protein 32
BQ601058.1_1964	FRZB	2487	1.66581637375335e-12	0.814372407399187	1	Secreted frizzled-related protein 3
BM485194.1_155	FAM181A	90050	8.37340971750733e-07	0.814478765165173	1	family with sequence similarity 181, member A
AJ655995.1_1175	SLC35B4	84912	8.68620337024622e-10	0.814489047421242	1	solute carrier family 35, member B4, transcript variant 2 (SLC35B4), mRNA
CF178943.1_701	PLA2G16	11145	6.25119599061165e-10	0.814745951083608	1	phospholipase A2, group XVI
CF180205.1_866	PCBD1	5092	6.38056922685525e-09	0.814863894724282	1	pterin-4 alpha-carbinolamine dehydratase/dimerization cofactor of hepatocyte nuclear factor 1 alpha
CK462457.1_930	IPO11	51194	1.6624269599041e-06	0.814900240005645	1	importin 11
BF705762.1_610	EMID2	136227	8.55279145477244e-13	0.815487421501366	1	Collagen alpha-1(XXVI) chain
AW784873.1_204	MMRN2	79812	2.45892221763526e-05	0.81568683109207	2	multimerin 2 / Entrez_ID
CK458759.1_643	SEC24D	9871	7.06098081602854e-07	0.815710388618907	1	Protein transport protein Sec24D
BQ604707.1_1324	C7ORF10	79783	0.0027378626082139	0.815731339552483	1	open reading frame 19 Gene
CF368122.1_855	ZMIZ2	83637	1.36039605240826e-09	0.815864976153115	1	similar to zinc finger, MIZ-type containing 2, transcript variant 2 (ZMIZ2), mRNA
BP160463.1_1085	TMEM186	25880	8.59668066758248e-09	0.816135462186979	1	Transmembrane protein 186
BQ603125.1_2265	FUCA2	2519	7.13961751223695e-09	0.816270292971618	1	Plasma alpha-L-fucosidase
BX675130.1_2049	SRD5A2	6716	4.33920603216233e-07	0.816292230882768	1	steroid 5-alpha-reductase 2
BE013512.1_883	SRCAP	10847	4.00583985908157e-09	0.816331906599626	1	Snf2-related CREBBP activator protein
[truncated: 400 more rows]
