# Supplementary material for: The Longissimus and Semimembranosus Muscles Display Marked Differences in Their Gene Expression Profiles in Pig
Source: PLoS One. 2014 May 8;9(5):e96491. doi: 10.1371/journal.pone.0096491 (PMC4014511; doi:10.1371/journal.pone.0096491)
Supplement: Table S3 — Functional cluster composition. Annotated differentially expressed genes with a muscle fold change above 1.5 were clustered based on their functional annotation (GO BP) semantic similarity. Hierarchical clustering was performed using “1-semantic similarity” as distance between two genes (similar genes have a distance close to zero) to identify clusters of genes sharing BP terms. (XLSX) [file pone.0096491.s003.xlsx]

## Sheet: Feuille1
Cluster	Human_Symbol	Human_entrez_gene
1	ACADS	35
1	ACADVL	37
1	ACAT1	38
1	ACO2	50
1	ACOX2	8309
1	ACP5	54
1	ACSF3	197322
1	AGPAT4	56895
1	AGPAT5	55326
1	AKAP5	9495
1	ALDOC	230
1	AMDHD1	144193
1	ANGPTL4	51129
1	APOA1	335
1	APOA5	116519
1	AS3MT	57412
1	ASL	435
1	ASS1	445
1	ATP5A1	498
1	ATP5D	513
1	ATP5E	514
1	ATP5I	521
1	b3gnt1	11041
1	BCKDK	10295
1	BLVRB	645
1	C14ORF147	171546
1	CCS	9973
1	CDS2	8760
1	CHST14	113189
1	CHST15	51363
1	CHST7	56548
1	CKB	1152
1	CLN6	54982
1	COX4I2	84701
1	COX8A	1351
1	CPT1B	1375
1	CRYZL1	9946
1	CYBB	1536
1	CYC1	1537
1	DAO	1610
1	DCK	1633
1	DECR1	1666
1	DGAT2	84649
1	DHRS4	10901
1	DLD	1738
1	DSE	29940
1	DUT	1854
1	ELOVL1	64834
1	ELOVL5	60481
1	FADS3	3995
1	FBP1	2203
1	FDX1	2230
1	FLAD1	80308
1	GAMT	2593
1	GCSH	2653
1	GLS	2744
1	GMPS	8833
1	GOT1	2805
1	GOT2	2806
1	GPT	2875
1	GYLTL1B	120071
1	HADHA	3030
1	HPD	3242
1	HSD17B4	3295
1	HSD3B7	80270
1	HSPG2	3339
1	IQGAP1	8826
1	LARGE	9215
1	LGMN	5641
1	LIPT1	51601
1	LOXL1	4016
1	LPL	4023
1	LTC4S	4056
1	MGEA5	10724
1	MGLL	11343
1	MGST2	4258
1	MLYCD	23417
1	MT-CO1	4512
1	MT-ND3	4537
1	MT-ND6	4541
1	MVD	4597
1	MVK	4598
1	NAPRT1	93100
1	NDUFA10	4705
1	NDUFA11	126328
1	NDUFA3	4696
1	NDUFA8	4702
1	NDUFA9	4704
1	NDUFAB1	4706
1	NDUFB3	4709
1	NDUFV1	4723
1	NFU1	27247
1	NHEJ1	79840
1	NMNAT2	23057
1	NOX5	79400
1	NSDHL	50814
1	NT5C2	22978
1	PAPSS1	9061
1	PARM1	25849
1	PCK1	5105
1	PCSK6	5046
1	PEPD	5184
1	PFKL	5211
1	PFKP	5214
1	PHKA1	5255
1	PHKB	5257
1	PI4K2A	55361
1	PIK3C2A	5286
1	PLA2G7	7941
1	PLCB2	5330
1	PLIN1	5346
1	PNMT	5409
1	PNPLA8	50640
1	POR	5447
1	PPP1R2	5504
1	PRKCA	5578
1	PRODH	5625
1	PRPS2	5634
1	PRPSAP2	5636
1	PTGIS	5740
1	RAP1A	5906
1	RDH16	8608
1	SCP2	6342
1	SDHA	6389
1	SDHC	6391
1	SDS	10993
1	SGSH	6448
1	SLC25A11	8402
1	SLC25A14	9016
1	SLC25A27	9481
1	SLC25A6	293
1	SLC7A9	11136
1	SRM	6723
1	ST3GAL6	10402
1	ST6GALNAC4	27090
1	ST6GALNAC6	30815
1	SULF1	23213
1	UCP2	7351
1	UGDH	7358
1	UPP1	7378
1	UQCRC1	7384
1	UQCRH	7388
2	ACTB	60
2	ANAPC1	64682
2	ANAPC4	29945
2	ATM	472
2	BAG2	9532
2	BCCIP	56647
2	BRCC3	79184
2	BUB3	9184
2	C10ORF78	119392
2	CALR	811
2	CBX3	11335
2	CCND2	894
2	CCND3	896
2	CCNF	899
2	CD81	975
2	CDC26	246184
2	CDC27	996
2	CXXC1	30827
2	DCAF6	55827
2	DCAF7	10238
2	DMPK	1760
2	DNAJC21	134218
2	DNAJC7	7266
2	DNASE2	1777
2	DUSP10	11221
2	DUSP12	11266
2	DUSP22	56940
2	DUSP26	78986
2	DYRK2	8445
2	EIF2AK4	440275
2	EIF3E	3646
2	EIF3L	51386
2	EIF3M	10480
2	EIF4A1	1973
2	EIF4G2	1982
2	EIF4G3	8672
2	EIF5	1983
2	ENY2	56943
2	ESCO1	114799
2	FAM129A	116496
2	FANCA	2175
2	FANCG	2189
2	FANCI	55215
2	FBXL4	26235
2	FBXL7	23194
2	FLNA	2316
2	FUT2	2524
2	FUT8	2530
2	FZD2	2535
2	GADD45G	10912
2	GALNT1	2589
2	H2AFY2	55506
2	HAT1	8520
2	HECTD1	25831
2	HNRPLL	92906
2	HRSP12	10247
2	HSPB1	3315
2	HSPBP1	23640
2	ID1	3397
2	ISOC2	79763
2	ITIH4	3700
2	KAT2A	2648
2	KDM5B	10765
2	KDM6A	7403
2	KIDINS220	57498
2	KLF10	7071
2	L3MBTL2	83746
2	LEPREL4	10609
2	LOXL2	4017
2	LRP6	4040
2	MAD2L1	4085
2	MAP3K2	10746
2	MAP4K3	8491
2	MBNL1	4154
2	METAP2	10988
2	MINK1	50488
2	MLEC	9761
2	MLH3	27030
2	MOBKL1A	92597
2	MOGS	7841
2	MRPL28	10573
2	MRPL32	64983
2	MRPL42	28977
2	MRPL52	122704
2	MRPL9	65005
2	MRPS18A	55168
2	MRPS18C	51023
2	MRPS36	92259
2	MRPS6	64968
2	MSL2	55167
2	MTIF2	4528
2	NAP1L1	4673
2	NCOR1	9611
2	NEIL1	79661
2	NFKB1	4790
2	NOL8	55035
2	OS9	10956
2	PAK1	5058
2	PCNP	57092
2	PEX6	5190
2	PIGQ	9091
2	PLOD3	8985
2	POLG2	11232
2	PPAP2A	8611
2	PPP2R3A	5523
2	PRKD3	23683
2	PRMT7	54496
2	PSKH1	5681
2	PSMB3	5691
2	PSMC6	5706
2	PTPRJ	5795
2	RAD18	56852
2	RAD50	10111
2	RAP2B	5912
2	RBL1	5933
2	RCHY1	25898
2	RECQL4	9401
2	REV3L	5980
2	RFWD2	64326
2	RNF144B	255488
2	RNF168	165918
2	RPL10A	4736
2	RPL13	6137
2	RPL21	6144
2	RPL30	6156
2	RPLP0	6175
2	RPS15A	6210
2	RPS24	6229
2	S1PR2	9294
2	SAMD4A	23034
2	SEPX1	51734
2	SERBP1	26135
2	SERP1	27230
2	SERPINE2	5270
2	SERPINH1	871
2	SERPINI1	5274
2	SETD7	80854
2	SIL1	64374
2	SIRT2	22933
2	SKIL	6498
2	SLPI	6590
2	SMUG1	23583
2	SPHK1	8877
2	SRPK3	26576
2	SUPT6H	6830
2	TBCD	6904
2	TBCE	6905
2	TNIP1	10318
2	TOPBP1	11073
2	TRDMT1	1787
2	TRIM16	10626
2	TTC3	7267
2	TUBA1A	7846
2	TUBA1C	84790
2	TUBB1	81027
2	TUBB4	10382
2	TUBB6	84617
2	UBE2E1	7324
2	UBE2Q2	92912
2	UBE2V2	7336
2	UBR3	130507
2	UBR5	51366
2	UCHL3	7347
2	UCHL5	51377
2	USP21	27005
2	USP5	8078
2	VKORC1	79001
2	VPS28	51160
2	VRK1	7443
2	WARS	7453
2	WRNIP1	56897
2	WWP1	11059
2	WWP2	11060
2	ZC3H8	84524
2	ZNF148	7707
3	ABRA	137735
3	ARID4A	5926
3	ATF3	467
3	BCAS2	10286
3	BTAF1	9044
3	CCAR1	55749
3	CCNT2	905
3	CD2BP2	10421
3	CEBPZ	10153
3	CHD2	1106
3	CIR1	9541
3	CNOT3	4849
3	CRABP2	1382
3	CREM	1390
3	CRNKL1	51340
3	CSDC2	27254
3	CWC15	51503
3	CWC27	10283
3	DDX17	10521
3	DDX5	1655
3	DEK	7913
3	DUSP11	8446
3	ELF2	1998
3	ESRRA	2101
3	ESRRG	2104
3	FARS2	10667
3	FARSA	2193
3	FRG1	2483
3	HMGA1	3159
3	HNRNPA3	220988
3	HNRNPH1	3187
3	HNRNPM	4670
3	HNRNPR	10236
3	HNRPDL	9987
3	ID2	3398
3	IGSF1	3547
3	IMP4	92856
3	KIN	22944
3	KLF2	10365
3	LANCL2	55915
3	MBD1	4152
3	MED21	9412
3	MED6	10001
3	MITF	4286
3	MLLT10	8028
3	MLLT6	4302
3	MNAT1	4331
3	MPHOSPH10	10199
3	MYF6	4618
3	MYOD1	4654
3	NFIL3	4783
3	NFYC	4802
3	NOL9	79707
3	NUDT21	11051
3	PABPN1	8106
3	PAPD4	167153
3	PAX8	7849
3	PCBP2	5094
3	PES1	23481
3	PHF5A	84844
3	PPAN	56342
3	PPIG	9360
3	PPWD1	23398
3	PRRX2	51450
3	RALY	22913
3	RARS2	57038
3	RASSF7	8045
3	RBPMS	11030
3	RNASEH2B	79621
3	RNASET2	8635
3	RORA	6095
3	RORC	6097
3	RP11	26121
3	RPL7	6129
3	RSRC1	51319
3	RUNX1T1	862
3	SARNP	84324
3	SF3B1	23451
3	SFRS11	9295
3	SFRS2IP	9169
3	SIP1	8487
3	SIRT7	51547
3	SKIV2L2	23517
3	SLU7	10569
3	SNAPC5	10302
3	SNRNP70	6625
3	SNRPD1	6632
3	SNRPG	6637
3	SP3	6670
3	SPI1	6688
3	SRRM1	10250
3	SRSF5	6430
3	SSBP2	23635
3	STAT6	6778
3	SUB1	10923
3	SUPT4H1	6827
3	TAF13	6884
3	TAF1A	9015
3	TBR1	10716
3	TCEB1	6921
3	TCEB2	6923
3	TCF4	6925
3	TFAM	7019
3	TGIF2	60436
3	THRB	7068
3	TNKS1BP1	85456
3	TRA2A	29896
3	TRA2B	6434
3	TRIT1	54802
3	TULP4	56995
3	TUT1	64852
3	URM1	81605
3	VARSL	57176
3	WBP4	11193
3	XRN1	54464
3	ZBTB25	7597
3	ZCCHC6	79670
3	ZCRB1	85437
3	ZFP36L2	678
3	ZNF146	7705
3	ZNF274	10782
3	ZNF277	11179
3	ZNF638	27332
3	ZNF639	51193
3	ZNF76	7629
3	ZRANB2	9406
3	ZRSR2	8233
4	ABCA8	10351
4	ABCB6	10058
4	ABCC5	10057
4	ABHD2	11057
4	ABR	29
4	ACE	1636
4	ACOT13	55856
4	ACTA1	58
4	ADAMTS8	11095
4	ADAMTSL4	54507
4	ADIPOQ	9370
4	AGRN	375790
4	AHNAK	79026
4	AIFM1	9131
4	AK3	50808
4	AKAP9	10142
4	ALDOA	226
4	ALS2CL	259173
4	ANGPT2	285
4	ANGPTL2	23452
4	ANKRD2	26287
4	ANXA11	311
4	ANXA2	302
4	AP1B1	162
4	AP1M1	8907
4	AP1M2	10053
4	AP3S1	1176
4	APBB1IP	54518
4	APOE	348
4	AQP4	361
4	ARAP1	116985
4	ARHGDIA	396
4	ARID4B	51742
4	ARL6IP5	10550
4	ARPC1A	10552
4	ARPC1B	10095
4	ARSB	411
4	ASAP1	50807
4	ATP10A	57194
4	ATP1A1	476
4	ATP6V0B	533
4	ATP6V0D1	9114
4	ATP6V1F	9296
4	ATPAF2	91647
4	ATR	545
4	ATXN7	6314
4	BAMBI	25805
4	BCL2L1	598
4	BCS1L	617
4	BGN	633
4	BIN3	55909
4	BIRC2	329
4	BRWD1	54014
4	C11ORF58	10944
4	C11ORF59	55004
4	C14ORF4	64207
4	C6ORF62	81688
4	C8ORF30A	51236
4	C9ORF114	51490
4	C9ORF16	79095
4	CACNA2D1	781
4	CADM3	57863
4	CAP1	10487
4	CAPN10	11132
4	CAPZA2	830
4	CASC3	22794
4	CAV3	859
4	CBY1	25776
4	CCDC11	220136
4	CCDC130	81576
4	CCDC41	51134
4	CCDC53	51019
4	CCDC85B	11007
4	CCL19	6363
4	CD248	57124
4	CD34	947
4	CD44	960
4	CD86	942
4	CDC42EP5	148170
4	CDH2	1000
4	CDKAL1	54901
4	CDKN1B	1027
4	CDT1	81620
4	CEBPA	1050
4	CEP110	11064
4	CEP192	55125
4	CGREF1	10669
4	CHD7	55636
4	CHIA	27159
4	CIDEC	63924
4	CILP	8483
4	CLCN3	1182
4	CLDN10	9071
4	CLDN5	7122
4	CLIP1	6249
4	CLK1	1195
4	CLU	1191
4	CLVS1	157807
4	CNN1	1264
4	CNN2	1265
4	CNN3	1266
4	CNTROB	116840
4	COL12A1	1303
4	COL16A1	1307
4	COL18A1	80781
4	COL1A2	1278
4	COL4A1	1282
4	COL4A2	1284
4	COL6A3	1293
4	CORO1A	11151
4	COX10	1352
4	CRELD1	78987
4	CRYAA	1409
4	CRYZ	1429
4	CSF1	1435
4	CTGF	1490
4	CUL2	8453
4	CUL5	8065
4	CXORF26	51260
4	CYBA	1535
4	CYP27B1	1594
4	CYR61	3491
4	DAPK1	1612
4	DBN1	1627
4	DBNL	28988
4	DCHS1	8642
4	DCLK1	9201
4	DCTN3	11258
4	DDX1	1653
4	DERL1	79139
4	DKK3	27122
4	DLG1	1739
4	DMD	1756
4	DNAJC19	131118
4	DONSON	29980
4	DPF3	8110
4	DPYSL3	1809
4	DYNLT3	6990
4	EDC4	23644
4	EEA1	8411
4	EGFR	1956
4	EHD2	30846
4	EIF4ENIF1	56478
4	ENG	2022
4	ENTPD1	953
4	F12	2161
4	FADD	8772
4	FAM134B	54463
4	FANCF	2188
4	FARP2	9855
4	FCER1G	2207
4	FCGRT	2217
4	FEZ2	9637
4	FKBP4	2288
4	FLNB	2317
4	FLOT2	2319
4	FMOD	2331
4	FN1	2335
4	FSCN1	6624
4	FST	10468
4	FTL	2512
4	FXR1	8087
4	FXYD5	53827
4	FXYD6	53826
4	GAB2	9846
4	GAPVD1	26130
4	GAS6	2621
4	GDF9	2661
4	GET4	51608
4	GLRX5	51218
4	GMNN	51053
4	GNB2	2783
4	GNL2	29889
4	GNL3	26354
4	GOLGA5	9950
4	GOSR1	9527
4	GPATCH3	63906
4	GPR177	79971
4	GRB14	2888
4	GSN	2934
4	H2AFX	3014
4	HAUS1	115106
4	HAUS3	79441
4	HAUS5	23354
4	HBA2	3040
4	HCLS1	3059
4	HDAC2	3066
4	HERPUD1	9709
4	HIST1H2AB	8335
4	HK1	3098
4	HK3	3101
4	HMOX1	3162
4	HOOK3	84376
4	HOXA10	3206
4	HOXD4	3233
4	HPGD	3248
4	HRC	3270
4	HSCB	150274
4	HSPA4	3308
4	HSPB7	27129
4	HTATIP2	10553
4	HTT	3064
4	HYOU1	10525
4	ICAM1	3383
4	ID3	3399
4	IFI35	3430
4	IFNAR2	3455
4	IFRD1	3475
4	IGF1	3479
4	IGFBP7	3490
4	IGFN1	91156
4	IGSF8	93185
4	IL18BP	10068
4	ILK	3611
4	ILVBL	10994
4	INO80	54617
4	INPP5B	3633
4	ITGA1	3672
4	ITGA9	3680
4	ITGB5	3693
4	ITGB8	3696
4	ITM2C	81618
4	JUP	3728
4	KATNB1	10300
4	KBTBD7	84078
4	KCNMA1	3778
4	KCNMB1	3779
4	KDELC2	143888
4	KHDRBS3	10656
4	KIAA1109	84162
4	KIF5B	3799
4	KPNA5	3841
4	KRIT1	889
4	KTN1	3895
4	LCP1	3936
4	LETM1	3954
4	LGALS4	3960
4	LIX1L	128077
4	LMNA	4000
4	LRP4	4038
4	LRRFIP2	9209
4	LRRN2	10446
4	LYN	4067
4	LZTR1	8216
4	MAP3K5	4217
4	MAP7	9053
4	MCAM	4162
4	MCF2L	23263
4	MCM2	4171
4	MCM5	4174
4	MCM8	84515
4	MDK	4192
4	MDM4	4194
4	METTL11A	28989
4	MID1	4281
4	MIPEP	4285
4	MKS1	54903
4	MMP19	4327
4	MPHOSPH8	54737
4	MPST	4357
4	MRPS10	55173
4	MRPS11	64963
4	MRRF	92399
4	MSN	4478
4	MSTN	2660
4	MSX1	4487
4	MUL1	79594
4	MYBPC1	4604
4	MYH11	4629
4	MYH3	4621
4	MYH8	4626
4	MYH9	4627
4	MYL1	4632
4	MYL9	10398
4	N4BP2L2	10443
4	NASP	4678
4	NDC80	10403
4	NDUFS8	4728
4	NEB	4703
4	NEXN	91624
4	NFE2	4778
4	NIN	51199
4	NIPBL	25836
4	NNAT	4826
4	NOP2	4839
4	NPHP3	27031
4	NPHP4	261734
4	NR2C2	7182
4	NRP2	8828
4	NTF4	4909
4	NUP35	129401
4	OCA2	4948
4	OGFR	11054
4	ORAI1	84876
4	ORC4L	5000
4	ORC6L	23594
4	OSBPL5	114879
4	PAPD7	11044
4	PARD6G	84552
4	PARVA	55742
4	PCM1	5108
4	PCNA	5111
4	PCOLCE	5118
4	PDCD4	27250
4	PDE4DIP	9659
4	PDIA3	2923
4	PEX12	5193
4	PEX16	9409
4	PEX3	8504
4	PGAP2	27315
4	PHLDA3	23612
4	PLA2G4B	100137049
4	PLN	5350
4	PLOD1	5351
4	PNP	4860
4	PNPLA2	57104
4	PODN	127435
4	POM121	9883
4	PPFIBP1	8496
4	PPP1R10	5514
4	PRELP	5549
4	PREX1	57580
4	PRIM1	5557
4	PRKG1	5592
4	PSMG2	56984
4	PTK7	5754
4	PTTG1IP	754
4	RAB13	5872
4	RAB1A	5861
4	RAB27A	5873
4	RABGGTB	5876
4	RAC1	5879
4	RACGAP1	29127
4	RAP2A	5911
4	RBM25	58517
4	RBM5	10181
4	RBP4	5950
4	RCAN3	11123
4	RCOR1	23186
4	RFC3	5983
4	RFNG	5986
4	RHOA	387
4	RHOB	388
4	RHOG	391
4	RHOT2	89941
4	RND3	390
4	ROCK1	6093
4	RPAIN	84268
4	RPP21	79897
4	RPS6KB1	6198
4	RPTOR	57521
4	RRAD	6236
4	RRAS	6237
4	RTN4	57142
4	RYR1	6261
4	S100B	6285
4	SAMM50	25813
4	SAR1B	51128
4	SCFD1	23256
4	SDC4	6385
4	SEC61A1	29927
4	SEPN1	57190
4	SFRP4	6424
4	SGCB	6443
4	SH3BP4	23677
4	SIAH1	6477
4	SIAH2	6478
4	SIRPA	140885
4	SKP2	6502
4	SLC15A1	6564
4	SLC16A1	6566
4	SLC16A10	117247
4	SLC1A5	6510
4	SLC22A17	51310
4	SLC24A3	57419
4	SLC2A11	66035
4	SLC39A10	57181
4	SLC39A3	29985
4	SLC39A7	7922
4	SLC3A1	6519
4	SLC46A1	113235
4	SLC4A4	8671
4	SLC4A7	9497
4	SLC8A1	6546
4	SLC9A3R1	9368
4	SLCO3A1	28232
4	SLMAP	7871
4	SMC1A	8243
4	SMC3	9126
4	SMPDL3A	10924
4	SNAP23	8773
4	SNX13	23161
4	SNX16	64089
4	SNX4	8723
4	SORBS3	10174
4	SPAG8	26206
4	SPARC	6678
4	SPHK2	56848
4	SPOCK2	9806
4	SPP1	6696
4	SPTAN1	6709
4	SPTB	6710
4	SRGN	5552
4	SRP54	6729
4	SSNA1	8636
4	SSR2	6746
4	STAG2	10735
4	STBD1	8987
4	STIP1	10963
4	STK24	8428
4	STOM	2040
4	STX11	8676
4	SUN2	25777
4	SYF2	25949
4	SYK	6850
4	SYNE2	23224
4	TAF9	6880
4	TAP1	6890
4	TAP2	6891
4	TAX1BP3	30851
4	TBC1D8	11138
4	TERF1	7013
4	TET2	54790
4	TFF2	7032
4	TGFA	7039
4	TGFB1	7040
4	TGFB3	7043
4	TGFBI	7045
4	TGFBR2	7048
4	TGFBR3	7049
4	THBS1	7057
4	THOC2	57187
4	THY1	7070
4	TIMM44	10469
4	TIMM50	92609
4	TIMP1	7076
4	TIPIN	54962
4	TMEM115	11070
4	TMEM119	338773
4	TNC	3371
4	TNNI3	7137
4	TNNT2	7139
4	TOP3A	7156
4	TPPP3	51673
4	TRDN	10345
4	TRIM14	9830
4	TRIM23	373
4	TRIM3	10612
4	TRPM2	7226
4	TSNAX	7257
4	TTN	7273
4	TUBB	203068
4	TUBB2C	10383
4	TXNRD2	10587
4	TYR	7299
4	UACA	55075
4	UPK2	7379
4	USP16	10600
4	VAMP8	8673
4	VASH1	22846
4	VASP	7408
4	VAV1	7409
4	VIM	7431
4	VPS13A	23230
4	VPS33B	26276
4	VPS4B	9525
4	WBSCR16	81554
4	WDR6	11180
4	WFDC1	58189
4	WFS1	7466
4	WSB1	26118
4	WWTR1	25937
4	YES1	7525
4	YWHAH	7533
4	ZBTB16	7704
4	ZFAND6	54469
4	ZMYM2	7750
4	ZMYM3	9203
4	ZNF330	27309
4	ZWILCH	55055
5	ADIPOR2	79602
5	ADRBK1	156
5	AMH	268
5	ANKRD1	27063
5	ANP32A	8125
5	APLNR	187
5	ARHGDIB	397
5	BCAM	4059
5	BMPR2	659
5	C1QC	714
5	C1R	715
5	C1S	716
5	C3	718
5	C4A	720
5	CASKIN1	57524
5	CCL21	6366
5	CCL23	6368
5	CD14	929
5	CD164	8763
5	CD19	930
5	CD300C	10871
5	CD53	963
5	CD97	976
5	CFB	629
5	CHUK	1147
5	CNIH	10175
5	COPS2	9318
5	CORT	1325
5	CRIM1	51232
5	CSK	1445
5	CST3	1471
5	CTSC	1075
5	DARC	2532
5	DDX58	23586
5	DGKQ	1609
5	DLL4	54567
5	DMBT1	1755
5	DRG2	1819
5	ECM1	1893
5	EPHA4	2043
5	FAM13A	10144
5	FCGR2B	2213
5	FCGR3B	2215
5	FGF18	8817
5	FHL2	2274
5	FSTL1	11167
5	GCHFR	2644
5	GKAP1	80318
5	GPR183	1880
5	GPR44	11251
5	GRN	2896
5	HLA-DMA	3108
5	HLA-DMB	3109
5	HLA-DOA	3111
5	HLA-DQB1	3119
5	ICAM2	3384
5	IGFALS	3483
5	IGFBP2	3485
5	IGFBP6	3489
5	IKBKG	8517
5	IL2RG	3561
5	IRF3	3661
5	IRF5	3663
5	ISG15	9636
5	LAT	27040
5	LGALS3	3958
5	LGALS3BP	3959
5	LITAF	9516
5	LY9	4063
5	MAPK6	5597
5	MED4	29079
5	MS4A2	2206
5	MX1	4599
5	NAE1	8883
5	NOTCH3	4854
5	NPR1	4881
5	NUDT3	11165
5	NUDT4	11163
5	OTUD5	55593
5	PCDH8	5100
5	PEX11A	8800
5	PGRMC2	10424
5	PIK3C3	5289
5	PIK3R1	5295
5	PILRA	29992
5	PLAU	5328
5	PMEPA1	56937
5	PPARGC1B	133522
5	PPFIBP2	8495
5	PPP1R12B	4660
5	PTCHD2	57540
5	PTGES	9536
5	PTPRCAP	5790
5	RALGDS	5900
5	RGL1	23179
5	RHOD	29984
5	RIPK3	11035
5	RPS6KA3	6197
5	RRAGB	10325
5	RRBP1	6238
5	S100A1	6271
5	S100A10	6281
5	S100A11	6282
5	S100A6	6277
5	SECTM1	6398
5	SH3BP2	6452
5	SH3KBP1	30011
5	SHISA5	51246
5	SMPD1	6609
5	SOCS3	9021
5	STC1	6781
5	TAX1BP1	8887
5	THRAP3	9967
5	TIAL1	7073
5	TICAM1	148022
5	TLR2	7097
5	TLR4	7099
5	TLR6	10333
5	TLR8	51311
5	TNFRSF1A	7132
5	VAPA	9218
5	ZFYVE16	9765
5	ZYX	7791
