# Supplementary material for: The Longissimus and Semimembranosus Muscles Display Marked Differences in Their Gene Expression Profiles in Pig
Source: PLoS One. 2014 May 8;9(5):e96491. doi: 10.1371/journal.pone.0096491 (PMC4014511; doi:10.1371/journal.pone.0096491)
Supplement: Table S4 — Enriched biological process of clustered differentially expressed genes. Functional characterization of clustered genes was performed using Gene Set Analysis Toolkit V2 (WebGestalt, http://bioinfo.vanderbilt.edu/webgestalt/) using BP GO terms. The lists of genes were uploaded using orthologous human ENTREZ gene ID. A minimum of five genes was required for a term to be considered of interest. For each terms of interest, significance levels were calculated following a hypergeometrical test using GenmascqChip 15 K orthologous human ENTREZ gene ID as background. A multiple testing correction P-value was calculated according to Benjamini and Hochberg procedure and an adjusted P-value of 0.05 or less was retained for significance. (XLSX) [file pone.0096491.s004.xlsx]

## Sheet: Feuil1
Cluster	Biological Process	Gene Ontology ID	Number of genes	Enrichment Score	adjusted p value
1	metabolic process	GO:0008152	132	1.44	1.25e-14
1	cellular metabolic process	GO:0044237	124	1.49	3.29e-13
1	carbohydrate metabolic process	GO:0005975	24	3.62	1.76e-07
1	cellular carbohydrate metabolic process	GO:0044262	21	3.97	2.89e-07
1	alcohol metabolic process	GO:0006066	21	4.17	1.33e-07
1	cellular nitrogen compound metabolic process	GO:0034641	22	4.25	4.71e-08
1	lipid metabolic process	GO:0006629	45	4.67	6.47e-18
1	cellular lipid metabolic process	GO:0044255	39	4.94	3.26e-16
1	oxidation reduction	GO:0055114	41	5.07	1.61e-17
1	cellular amino acid and derivative metabolic process	GO:0006519	20	5.12	1.07e-08
1	cellular amine metabolic process	GO:0044106	18	5.18	5.52e-08
1	cellular amino acid metabolic process	GO:0006520	15	5.25	7.07e-07
1	amine metabolic process	GO:0009308	25	5.79	6.21e-12
1	cellular ketone metabolic process	GO:0042180	45	6	2.34e-22
1	organic acid metabolic process	GO:0006082	45	6.08	1.63e-22
1	carboxylic acid metabolic process	GO:0019752	45	6.15	1.34e-22
1	oxoacid metabolic process	GO:0043436	45	6.15	1.34e-22
1	lipid biosynthetic process	GO:0008610	26	6.29	3.29e-13
1	fatty acid metabolic process	GO:0006631	19	6.46	5.41e-10
1	monocarboxylic acid metabolic process	GO:0032787	27	6.73	1.89e-14
1	lipid catabolic process	GO:0016042	14	6.88	7.16e-08
1	generation of precursor metabolites and energy	GO:0006091	39	7.68	1.34e-22
1	carboxylic acid biosynthetic process	GO:0046394	18	8.75	1.07e-11
1	organic acid biosynthetic process	GO:0016053	18	8.75	1.07e-11
1	energy derivation by oxidation of organic compounds	GO:0015980	24	9.19	8.83e-16
1	fatty acid biosynthetic process	GO:0006633	10	9.35	4.26e-07
1	cellular respiration	GO:0045333	18	10.3	6.75e-13
1	cellular nitrogen compound catabolic process	GO:0044270	10	10.57	1.33e-07
1	oxidative phosphorylation	GO:0006119	17	10.6	2.01e-12
1	electron transport chain	GO:0022900	21	10.75	2.99e-15
1	respiratory electron transport chain	GO:0022904	14	12.38	2.57e-11
1	glutamine family amino acid metabolic process	GO:0009064	8	12.55	7.37e-07
1	carboxylic acid catabolic process	GO:0046395	18	12.87	1.25e-14
1	organic acid catabolic process	GO:0016054	18	12.87	1.25e-14
1	ATP synthesis coupled electron transport	GO:0042773	13	13.17	6.2e-11
1	mitochondrial ATP synthesis coupled electron transport	GO:0042775	13	13.17	6.2e-11
1	fatty acid beta-oxidation	GO:0006635	8	13.42	4.36e-07
1	amine catabolic process	GO:0009310	10	13.51	1.16e-08
1	mitochondrial electron transport, NADH to ubiquinone	GO:0006120	10	13.51	1.16e-08
1	cellular amino acid catabolic process	GO:0009063	10	15.2	3.51e-09
2	cellular process	GO:0009987	11	1.11	1.21e-05
2	metabolic process	GO:0008152	155	1.41	1.69e-14
2	cellular metabolic process	GO:0044237	147	1.48	3.26e-14
2	primary metabolic process	GO:0044238	150	1.52	1.34e-16
2	macromolecule metabolic process	GO:0043170	150	1.79	8.62e-26
2	cellular macromolecule metabolic process	GO:0044260	144	1.83	2.96e-24
2	macromolecule catabolic process	GO:0009057	39	2.12	2.74e-05
2	protein catabolic process	GO:0030163	33	2.21	6.55e-05
2	cell cycle	GO:0007049	32	2.29	4.73e-05
2	post-translational protein modification	GO:0043687	44	2.39	3.85e-07
2	macromolecule modification	GO:0043412	56	2.45	9.24e-10
2	protein modification process	GO:0006464	54	2.46	1.86e-09
2	cellular response to stimulus	GO:0051716	31	2.56	9.11e-06
2	protein metabolic process	GO:0019538	113	2.59	1.17e-27
2	cellular macromolecule catabolic process	GO:0044265	36	2.63	7.9e-07
2	cellular protein metabolic process	GO:0044267	110	2.82	1.27e-29
2	cellular protein catabolic process	GO:0044257	30	2.87	1.56e-06
2	proteolysis involved in cellular protein catabolic process	GO:0051603	30	2.88	1.56e-06
2	modification-dependent protein catabolic process	GO:0019941	29	2.93	1.57e-06
2	modification-dependent macromolecule catabolic process	GO:0043632	29	2.93	1.57e-06
2	regulation of protein metabolic process	GO:0051246	23	3.03	1.62e-05
2	DNA metabolic process	GO:0006259	26	3.14	1.79e-06
2	cellular response to stress	GO:0033554	30	3.39	6.11e-08
2	chromosome organization	GO:0051276	25	3.52	5.38e-07
2	chromatin organization	GO:0006325	20	3.54	8.1e-06
2	response to DNA damage stimulus	GO:0006974	22	3.69	1.46e-06
2	cellular response to DNA damage stimulus	GO:0034984	21	3.89	1.24e-06
2	chromatin modification	GO:0016568	19	4.12	1.61e-06
2	translation	GO:0006412	33	4.16	4.36e-11
2	posttranscriptional regulation of gene expression	GO:0010608	15	4.23	2.1e-05
2	protein modification by small protein conjugation or removal	GO:0070647	14	4.3	3.13e-05
2	DNA repair	GO:0006281	20	4.43	3.74e-07
2	ubiquitin-dependent protein catabolic process	GO:0006511	20	4.61	2.07e-07
2	proteasomal protein catabolic process	GO:0010498	11	5.19	5.23e-05
2	proteasomal ubiquitin-dependent protein catabolic process	GO:0043161	11	5.19	5.23e-05
2	regulation of ubiquitin-protein ligase activity during mitotic cell cycle	GO:0051439	9	6.76	4.34e-05
2	anaphase-promoting complex-dependent proteasomal ubiquitin-dependent protein catabolic process	GO:0031145	9	7.16	2.8e-05
2	negative regulation of ligase activity	GO:0051352	9	7.45	2.1e-05
2	negative regulation of ubiquitin-protein ligase activity	GO:0051444	9	7.45	2.1e-05
2	negative regulation of ubiquitin-protein ligase activity during mitotic cell cycle	GO:0051436	9	7.45	2.1e-05
3	metabolic process	GO:0008152	123	1.53	7.83e-23
3	cellular metabolic process	GO:0044237	123	1.7	3.89e-28
3	primary metabolic process	GO:0044238	123	1.71	1.76e-28
3	biosynthetic process	GO:0009058	73	1.8	4.46e-09
3	cellular biosynthetic process	GO:0044249	73	1.83	2.22e-09
3	macromolecule metabolic process	GO:0043170	122	2	3.04e-35
3	cellular macromolecule metabolic process	GO:0044260	122	2.13	1.78e-38
3	regulation of metabolic process	GO:0019222	68	2.2	2.43e-12
3	macromolecule biosynthetic process	GO:0009059	73	2.26	2.55e-14
3	cellular macromolecule biosynthetic process	GO:0034645	73	2.28	1.58e-14
3	regulation of cellular metabolic process	GO:0031323	68	2.33	1.44e-13
3	regulation of primary metabolic process	GO:0080090	68	2.44	1.26e-14
3	regulation of macromolecule metabolic process	GO:0060255	68	2.46	7.97e-15
3	regulation of biosynthetic process	GO:0009889	66	2.66	5.7e-16
3	regulation of cellular biosynthetic process	GO:0031326	66	2.67	4.69e-16
3	regulation of macromolecule biosynthetic process	GO:0010556	66	2.79	4.98e-17
3	regulation of gene expression	GO:0010468	68	2.84	3.55e-18
3	regulation of nitrogen compound metabolic process	GO:0051171	68	2.91	1.02e-18
3	regulation of nucleobase, nucleoside, nucleotide and nucleic acid metabolic process	GO:0019219	68	2.95	5.29e-19
3	nitrogen compound metabolic process	GO:0006807	122	2.98	1.39e-56
3	transcription	GO:0006350	66	3	1.07e-18
3	regulation of transcription	GO:0045449	66	3.14	8.62e-20
3	nucleobase, nucleoside, nucleotide and nucleic acid metabolic process	GO:0006139	122	3.24	7.91e-61
3	gene expression	GO:0010467	119	3.4	8.82e-59
3	transcription from RNA polymerase II promoter	GO:0006366	31	3.62	6.16e-10
3	regulation of transcription, DNA-dependent	GO:0006355	49	3.77	5.3e-17
3	regulation of RNA metabolic process	GO:0051252	51	3.79	7.12e-18
3	positive regulation of nucleobase, nucleoside, nucleotide and nucleic acid metabolic process	GO:0045935	22	3.8	1.64e-07
3	RNA biosynthetic process	GO:0032774	56	3.86	2.78e-20
3	transcription, DNA-dependent	GO:0006351	56	3.87	2.78e-20
3	positive regulation of gene expression	GO:0010628	22	4.2	2.67e-08
3	positive regulation of transcription	GO:0045941	22	4.29	1.86e-08
3	RNA metabolic process	GO:0016070	113	4.98	5.92e-70
3	RNA processing	GO:0006396	56	7.69	1.4e-35
3	mRNA metabolic process	GO:0016071	41	8.13	3.41e-26
3	mRNA processing	GO:0006397	40	9.14	1.73e-27
3	RNA splicing	GO:0008380	42	10.22	5.81e-31
3	nuclear mRNA splicing, via spliceosome	GO:0000398	27	11.67	3.51e-21
3	RNA splicing, via transesterification reactions with bulged adenosine as nucleophile	GO:0000377	27	11.67	3.51e-21
3	RNA splicing, via transesterification reactions	GO:0000375	27	11.67	3.51e-21
4	multicellular organismal process	GO:0032501	170	1.46	2.76e-07
4	multicellular organismal development	GO:0007275	131	1.47	1.5e-05
4	transport	GO:0006810	146	1.47	3.21e-06
4	establishment of localization	GO:0051234	148	1.48	1.88e-06
4	developmental process	GO:0032502	157	1.56	1.85e-08
4	system development	GO:0048731	116	1.58	2.23e-06
4	localization	GO:0051179	180	1.58	1.78e-10
4	negative regulation of biological process	GO:0048519	101	1.6	9.71e-06
4	organ development	GO:0048513	96	1.68	2.23e-06
4	cellular developmental process	GO:0048869	98	1.72	7.26e-07
4	anatomical structure development	GO:0048856	139	1.72	3.43e-10
4	cellular component biogenesis	GO:0044085	75	1.77	8.98e-06
4	cellular component organization	GO:0016043	183	1.78	1.47e-15
4	regulation of biological quality	GO:0065008	97	1.84	3.41e-08
4	cellular component assembly	GO:0022607	71	1.93	8.61e-07
4	organelle organization	GO:0006996	114	1.93	4.88e-11
4	system process	GO:0003008	63	2.02	1.02e-06
4	regulation of developmental process	GO:0050793	48	2.11	1.04e-05
4	anatomical structure morphogenesis	GO:0009653	87	2.11	3.43e-10
4	regulation of cellular component organization	GO:0051128	40	2.27	1.45e-05
4	regulation of anatomical structure size	GO:0090066	37	2.38	1.2e-05
4	cellular component movement	GO:0006928	47	2.39	4.98e-07
4	regulation of localization	GO:0032879	51	2.4	1.08e-07
4	regulation of cellular component size	GO:0032535	33	2.49	1.65e-05
4	cell adhesion	GO:0007155	60	2.49	1.29e-09
4	biological adhesion	GO:0022610	60	2.49	1.29e-09
4	cell migration	GO:0016477	34	2.52	9.27e-06
4	cell morphogenesis	GO:0000902	39	2.6	8.45e-07
4	cellular component morphogenesis	GO:0032989	46	2.71	1.85e-08
4	muscle organ development	GO:0007517	32	2.81	1.88e-06
4	cytoskeleton organization	GO:0007010	61	2.93	2.13e-12
4	muscle system process	GO:0003012	27	3.18	1.56e-06
4	regulation of anatomical structure morphogenesis	GO:0022603	28	3.41	2.56e-07
4	actin filament-based process	GO:0030029	44	3.47	2.39e-11
4	actin cytoskeleton organization	GO:0030036	42	3.5	4.88e-11
4	cellular protein complex assembly	GO:0043623	28	3.55	1.06e-07
4	negative regulation of cellular component organization	GO:0051129	22	3.84	8.61e-07
4	actin filament organization	GO:0007015	22	4.35	1.05e-07
5	biological regulation	GO:0065007	103	1.69	1.9e-14
5	regulation of cellular process	GO:0050794	97	1.75	9.27e-14
5	regulation of biological process	GO:0050789	103	1.78	1.94e-16
5	positive regulation of biological process	GO:0048518	39	2.18	6.35e-06
5	response to stress	GO:0006950	35	2.25	1.2e-05
5	response to stimulus	GO:0050896	63	2.46	9.06e-13
5	intracellular signaling cascade	GO:0007242	40	2.58	6.52e-08
5	cell surface receptor linked signal transduction	GO:0007166	31	2.8	6.68e-07
5	cell communication	GO:0007154	96	3.09	1.7e-33
5	signal transduction	GO:0007165	89	3.17	2.56e-30
5	response to external stimulus	GO:0009605	25	3.37	5.16e-07
5	protein kinase cascade	GO:0007243	19	3.57	7.97e-06
5	multi-organism process	GO:0051704	23	3.87	1.74e-07
5	response to wounding	GO:0009611	19	4.19	8.29e-07
5	regulation of response to stimulus	GO:0048583	18	4.61	4.93e-07
5	immune system process	GO:0002376	39	4.7	1.8e-15
5	regulation of immune system process	GO:0002682	18	5.91	1.35e-08
5	inflammatory response	GO:0006954	17	6.19	1.91e-08
5	defense response	GO:0006952	28	6.37	4.1e-14
5	immune effector process	GO:0002252	12	6.53	2.06e-06
5	response to other organism	GO:0051707	13	6.82	4.59e-07
5	positive regulation of response to stimulus	GO:0048584	14	7.02	1.05e-07
5	immune response	GO:0006955	39	7.31	3.18e-22
5	regulation of I-kappaB kinase/NF-kappaB cascade	GO:0043122	9	7.35	1.84e-05
5	positive regulation of I-kappaB kinase/NF-kappaB cascade	GO:0043123	9	7.79	1.2e-05
5	positive regulation of immune system process	GO:0002684	15	7.94	6.45e-09
5	leukocyte mediated immunity	GO:0002443	9	8.04	9.76e-06
5	regulation of immune response	GO:0050776	15	8.57	2.25e-09
5	adaptive immune response	GO:0002250	9	9.02	4.14e-06
5	I-kappaB kinase/NF-kappaB cascade	GO:0007249	15	9.12	1.05e-09
5	adaptive immune response based on somatic recombination of immune receptors built from immunoglobulin superfamily domains	GO:0002460	9	9.18	3.66e-06
5	innate immune response	GO:0045087	14	10.26	1.01e-09
5	B cell mediated immunity	GO:0019724	7	10.53	2.01e-05
5	immunoglobulin mediated immune response	GO:0016064	7	10.81	1.75e-05
5	positive regulation of immune response	GO:0050778	13	11.26	1.28e-09
5	positive regulation of defense response	GO:0031349	7	12.9	6.19e-06
5	activation of immune response	GO:0002253	12	13.45	1e-09
5	humoral immune response	GO:0006959	9	13.9	1.11e-07
5	activation of plasma proteins involved in acute inflammatory response	GO:0002541	6	14.91	1.29e-05
5	complement activation	GO:0006956	6	16.33	7.97e-06
