# Supplementary material for: The Longissimus and Semimembranosus Muscles Display Marked Differences in Their Gene Expression Profiles in Pig
Source: PLoS One. 2014 May 8;9(5):e96491. doi: 10.1371/journal.pone.0096491 (PMC4014511; doi:10.1371/journal.pone.0096491)
Supplement: Table S5 — Enriched pathways of clustered differentially expressed genes. Pathway analysis of clustered genes was performed using Gene Set Analysis Toolkit V2 (WebGestalt, http://bioinfo.vanderbilt.edu/webgestalt/) using KEGG pathways and WikiPathways. The lists of genes were uploaded using orthologous human ENTREZ gene ID. A minimum of five genes was required for a term to be considered of interest. For each terms of interest, significance levels were calculated following a hypergeometrical test using GenmascqChip 15 K orthologous human ENTREZ gene ID as background. A multiple testing correction P-value was calculated according to Benjamini and Hochberg procedure and an adjusted P-value of 0.05 or less was retained for significance. (XLSX) [file pone.0096491.s005.xlsx]

## Sheet: Feuille1
Cluster	PathwayName	Number of genes	Enrichment Score	adjusted p value	Pathways
1	Metabolic pathways	84	7.67	2.19e-56	KEGG
1	Electron Transport Chain	23	15.71	4.25e-21	Wikipathways
1	Parkinson's disease	22	13.24	2.88e-18	KEGG
1	Oxidative phosphorylation	22	12.86	3.79e-18	KEGG
1	Alzheimer's disease	21	10.55	1.39e-15	KEGG
1	Huntington's disease	21	9.53	9.59e-15	KEGG
1	Oxidative phosphorylation	13	15.2	4.08e-12	Wikipathways
1	Arginine and proline metabolism	10	15.2	1.66e-09	KEGG
1	PPAR signaling pathway	9	12.73	5.8e-08	KEGG
1	Alanine and aspartate metabolism	5	38	1.21e-07	Wikipathways
1	Glycolysis and Gluconeogenesis	8	13.15	1.69e-07	Wikipathways
1	Alanine, aspartate and glutamate metabolism	6	20.27	5.97e-07	KEGG
1	Urea cycle and metabolism of amino groups	5	16.89	9.71e-06	Wikipathways
1	Fatty Acid Beta Oxidation	8	7.48	1.01e-05	Wikipathways
1	Pentose phosphate pathway	5	17.88	1.12e-05	KEGG
1	Peroxisome	7	8.18	3.43e-05	KEGG
1	Citrate cycle (TCA cycle)	5	13.22	4.59e-05	KEGG
1	Glycolysis / Gluconeogenesis	6	8.9	7.05e-05	KEGG
1	Fatty acid metabolism	5	10.86	0.0001	KEGG
1	Cardiac muscle contraction	6	6.88	0.0002	KEGG
1	Phosphatidylinositol signaling system	5	5.96	0.0016	KEGG
1	Calcium signaling pathway	5	3.49	0.015	KEGG
1	Purine metabolism	5	3.27	0.0184	KEGG
2	Cell cycle	11	6.62	9.76e-06	KEGG
2	Ubiquitin mediated proteolysis	11	5.27	4.8e-05	KEGG
2	Pathogenic Escherichia coli infection	6	7.59	0.0005	KEGG
2	p53 signaling pathway	6	6.44	0.001	KEGG
2	Ribosome	7	5.08	0.0011	KEGG
2	Gap junction	6	5.8	0.0012	KEGG
2	Parkin-Ubiquitin Proteasomal System pathway	6	6.04	0.0019	Wikipathways
2	Cytoplasmic Ribosomal Proteins	7	5.08	0.0019	Wikipathways
2	Pathogenic Escherichia coli infection	6	6.58	0.0019	Wikipathways
2	Phagosome	7	3.8	0.0047	KEGG
2	Progesterone-mediated oocyte maturation	5	5.14	0.0047	KEGG
2	Protein processing in endoplasmic reticulum	8	3.18	0.0056	KEGG
2	Cell cycle	6	4.42	0.0077	Wikipathways
2	miRNA regulation of DNA Damage Response	5	4.93	0.0077	Wikipathways
2	DNA damage response	5	5.03	0.0077	Wikipathways
2	MAPK signaling pathway	9	2.71	0.0085	KEGG
2	Wnt Signaling Pathway and Pluripotency	5	4.57	0.0092	Wikipathways
2	MAPK signaling pathway	7	3.17	0.0115	Wikipathways
2	Oocyte meiosis	5	3.58	0.0163	KEGG
3	Spliceosome	16	10.88	1.75e-12	KEGG
3	mRNA processing	15	9.27	1.53e-10	Wikipathways
3	SIDS Susceptibility Pathways	5	3.01	0.0379	Wikipathways
4	ECM-receptor interaction	15	5.87	7.12e-07	KEGG
4	Focal adhesion	25	3.41	1.13e-06	KEGG
4	Hypertrophic cardiomyopathy (HCM)	16	4.96	1.13e-06	KEGG
4	Dilated cardiomyopathy	16	4.8	1.42e-06	KEGG
4	Protein digestion and absorption	12	6	3.19e-06	KEGG
4	Focal Adhesion	22	3.38	7.63e-06	Wikipathways
4	Striated Muscle Contraction	12	6	7.63e-06	Wikipathways
4	Cell cycle	14	3.76	0.0002	Wikipathways
4	Fc gamma R-mediated phagocytosis	13	3.65	0.0003	KEGG
4	Arrhythmogenic right ventricular cardiomyopathy (ARVC)	11	4.3	0.0003	KEGG
4	Cell cycle	15	3.29	0.0003	KEGG
4	DNA Replication	9	5.22	0.0003	Wikipathways
4	Tight junction	14	2.93	0.0019	KEGG
4	Leukocyte transendothelial migration	12	3.13	0.0021	KEGG
4	Viral myocarditis	9	3.85	0.0021	KEGG
4	Bacterial invasion of epithelial cells	9	3.76	0.0022	KEGG
4	Phagosome	14	2.77	0.0022	KEGG
4	Regulation of actin cytoskeleton	17	2.35	0.0033	KEGG
4	Cell adhesion molecules (CAMs)	10	2.95	0.0068	KEGG
4	TGF-beta signaling pathway	9	3.11	0.0071	KEGG
4	Pathways in cancer	22	1.92	0.008	KEGG
4	TGF Beta Signaling Pathway	8	3.51	0.0109	Wikipathways
4	Arrhythmogenic right ventricular cardiomyopathy	11	2.83	0.0109	Wikipathways
4	Integrin-mediated cell adhesion	10	2.9	0.0117	Wikipathways
4	ABC transporters	5	4.5	0.012	KEGG
4	Malaria	6	3.85	0.012	KEGG
4	Rheumatoid arthritis	8	3	0.0128	KEGG
4	Pathogenic Escherichia coli infection	7	3.23	0.0138	KEGG
4	DNA replication	5	3.91	0.0197	KEGG
4	Shigellosis	7	2.86	0.0248	KEGG
4	Senescence and Autophagy	11	2.44	0.0256	Wikipathways
4	Fc epsilon RI signaling pathway	7	2.8	0.0268	KEGG
4	Pancreatic cancer	7	2.57	0.0406	KEGG
4	G13 Signaling Pathway	5	3.75	0.0419	Wikipathways
4	Pancreatic secretion	6	2.77	0.043	KEGG
4	Osteoclast differentiation	9	2.19	0.0441	KEGG
4	Pathogenic Escherichia coli infection	7	2.8	0.0463	Wikipathways
5	Staphylococcus aureus infection	12	32.4	7.26e-15	KEGG
5	Systemic lupus erythematosus	11	17.96	1.34e-10	KEGG
5	Toll-like receptor signaling pathway	11	13.79	1.98e-09	KEGG
5	Phagosome	13	10.03	2.16e-09	KEGG
5	Regulation of toll-like receptor signaling pathway	12	9.91	9.99e-09	Wikipathways
5	Toll-like receptor signaling pathway	11	12.06	9.99e-09	Wikipathways
5	Chagas disease (American trypanosomiasis)	10	10.48	1.31e-07	KEGG
5	Complement Activation, Classical Pathway	5	39	1.95e-07	Wikipathways
5	Leishmaniasis	8	13.7	2.73e-07	KEGG
5	Toxoplasmosis	10	9.49	2.73e-07	KEGG
5	Asthma	5	35.1	3.55e-07	KEGG
5	Complement and coagulation cascades	7	15.85	4.86e-07	KEGG
5	RIG-I-like receptor signaling pathway	6	12.39	1.58e-05	KEGG
5	Osteoclast differentiation	8	7.59	1.85e-05	KEGG
5	Hepatitis C	8	7.29	2.29e-05	KEGG
5	Complement and Coagulation Cascades	5	14.04	5.15e-05	Wikipathways
5	Cytosolic DNA-sensing pathway	5	12.53	6.92e-05	KEGG
5	Rheumatoid arthritis	6	8.77	8.74e-05	KEGG
5	Apoptosis	6	6.69	0.0005	Wikipathways
5	Chemokine signaling pathway	7	4.96	0.0007	KEGG
5	Adipocytokine signaling pathway	5	7.31	0.0008	KEGG
5	B cell receptor signaling pathway	5	7.02	0.0009	KEGG
5	Cytokine-cytokine receptor interaction	6	4.9	0.0017	KEGG
5	Natural killer cell mediated cytotoxicity	5	5.95	0.0017	KEGG
5	Cell adhesion molecules (CAMs)	5	5.75	0.0019	KEGG
5	Regulation of Actin Cytoskeleton	6	4.34	0.0037	Wikipathways
5	TNF alpha Signaling Pathway	5	4.87	0.0045	Wikipathways
5	Insulin Signaling	5	3.34	0.019	Wikipathways
5	EGF-EGFR Signaling Pathway	5	2.97	0.0264	Wikipathways
5	MAPK signaling pathway	6	2.57	0.0309	KEGG
